# Supplementary material for: Spermiogenesis alterations in the absence of CTCF revealed by single cell RNA sequencing
Source: Front Cell Dev Biol. 2023 Mar 30;11:1119514. doi: 10.3389/fcell.2023.1119514 (PMC10097911; doi:10.3389/fcell.2023.1119514)
Supplement: Supplementary file 5 [file Table1.XLSX]

## Sheet: Findmarkers
Genes	p_val	avg_log2FC	pct.1	pct.2	p_val_adj	cluster
RSPH1	1.01739e-22	0.918417	0.848	0.496	1.74614e-18	0
LYAR	3.77765e-19	0.741578	0.883	0.518	6.48357e-15	0
ACTL7B	4.0935e-16	0.645358	0.782	0.428	7.02568e-12	0
SLC2A3	4.61302e-16	0.822481	0.558	0.255	7.91732e-12	0
TSGA8	5.47008e-16	0.718141	0.782	0.435	9.3883e-12	0
GM5617	5.72951e-16	0.443334	0.985	0.84	9.83356e-12	0
SMCP	2.47131e-15	0.315651	0.97	0.896	4.24151e-11	0
LDHC	2.94828e-15	0.493705	0.995	0.878	5.06013e-11	0
CFAP36	8.65686e-15	0.75431	0.797	0.44	1.48578e-10	0
FBP1	5.31839e-14	0.710757	0.731	0.392	9.12796e-10	0
CLGN	6.6174e-14	0.703536	0.619	0.321	1.13574e-09	0
TUBA3B	1.85671e-13	0.492131	0.848	0.505	3.18666e-09	0
PBP2	1.92355e-13	0.753771	0.594	0.314	3.30139e-09	0
SPESP1	2.37726e-13	0.579887	0.685	0.364	4.08009e-09	0
GAPDHS	2.62811e-13	0.35741	0.975	0.89	4.51063e-09	0
DKKL1	3.39694e-13	0.628808	0.888	0.602	5.83017e-09	0
TUBA3A	3.9732e-13	0.532711	0.761	0.415	6.8192e-09	0
ST6GALNAC2	8.35315e-13	0.462569	0.919	0.745	1.43365e-08	0
HAGH	1.4291e-12	0.671971	0.619	0.342	2.45277e-08	0
TBPL1	3.43452e-12	0.680086	0.665	0.37	5.89466e-08	0
GKAP1	3.63359e-12	0.515326	0.843	0.527	6.23632e-08	0
ODF1	8.67953e-12	0.380701	0.954	0.864	1.48967e-07	0
ROPN1L	1.66545e-11	0.476652	0.954	0.731	2.85842e-07	0
GM11837	1.68445e-11	0.387855	0.695	0.371	2.89102e-07	0
GM128	1.88479e-11	0.598547	0.711	0.408	3.23487e-07	0
VDAC2	2.11809e-11	0.570356	0.766	0.453	3.63527e-07	0
DBIL5	3.86314e-11	0.295617	0.975	0.873	6.63031e-07	0
SERF1	4.26367e-11	0.533965	0.873	0.592	7.31774e-07	0
CHRAC1	4.53499e-11	0.779	0.477	0.241	7.78341e-07	0
SPATA18	5.05404e-11	0.414179	0.858	0.616	8.67425e-07	0
PHOSPHO2	5.43176e-11	0.581999	0.563	0.302	9.32253e-07	0
TEKT4	7.9598e-11	0.439273	0.553	0.283	1.36614e-06	0
DNAAF1	1.32151e-10	0.60363	0.756	0.482	2.2681e-06	0
CATSPERZ	1.37616e-10	0.575849	0.665	0.405	2.36191e-06	0
PABPC1	2.13334e-10	0.406672	0.843	0.541	3.66145e-06	0
FAM216A	2.64626e-10	0.577098	0.462	0.235	4.54178e-06	0
1700086L19RIK	3.36839e-10	0.607706	0.579	0.339	5.78116e-06	0
LYPD4	4.65521e-10	0.426454	0.731	0.429	7.98973e-06	0
RBAKDN	5.40681e-10	0.500944	0.919	0.685	9.2797e-06	0
ZMYND10	6.50894e-10	0.628958	0.31	0.127	1.11713e-05	0
GSTM5	7.96751e-10	0.292502	0.975	0.861	1.36746e-05	0
4930571K23RIK	8.29411e-10	0.417753	0.838	0.624	1.42352e-05	0
AMZ2	8.47922e-10	0.484805	0.731	0.505	1.45529e-05	0
OSBP2	9.86122e-10	0.454545	0.843	0.641	1.69248e-05	0
FHL4	1.01174e-09	0.358886	0.98	0.85	1.73645e-05	0
PRM1	1.18002e-09	0.283844	1	0.986	2.02526e-05	0
TSSK6	1.33454e-09	0.300853	0.858	0.671	2.29046e-05	0
PHKG2	1.5354e-09	0.371392	0.944	0.783	2.6352e-05	0
PWWP3A	1.59002e-09	0.630624	0.624	0.354	2.72895e-05	0
PPP2R2B	1.62467e-09	0.528387	0.492	0.273	2.78843e-05	0
AQP11	1.81516e-09	0.379207	0.868	0.66	3.11537e-05	0
1700028J19RIK	1.86474e-09	0.628016	0.65	0.398	3.20045e-05	0
PRSS52	2.12796e-09	0.492689	0.386	0.186	3.65222e-05	0
1700012A03RIK	2.39591e-09	0.42326	0.782	0.536	4.1121e-05	0
HSPA2	2.75432e-09	0.428403	0.761	0.482	4.72724e-05	0
BB014433	3.15798e-09	0.507768	0.782	0.557	5.42005e-05	0
YBX2	3.68757e-09	0.396055	0.919	0.741	6.32898e-05	0
1700020D05RIK	4.13632e-09	0.560372	0.629	0.38	7.09917e-05	0
ACSL1	4.2468e-09	0.284767	0.817	0.557	7.28878e-05	0
1700123L14RIK	4.41137e-09	0.520473	0.777	0.518	7.57123e-05	0
HSPB9	4.74159e-09	0.306387	0.843	0.648	8.13799e-05	0
PPP3R2	4.92427e-09	0.585983	0.741	0.492	8.45152e-05	0
LRRC46	5.15076e-09	0.564744	0.761	0.54	8.84025e-05	0
NUPR1L	5.47575e-09	0.392515	0.858	0.675	9.39803e-05	0
MEIG1	6.65098e-09	0.399205	0.98	0.772	0.000114151	0
RNF138	6.91985e-09	0.326103	0.929	0.767	0.000118765	0
SETX	7.15517e-09	0.429187	0.452	0.245	0.000122804	0
CRISP2	7.69233e-09	0.266977	0.964	0.842	0.000132023	0
SPEM1	8.15567e-09	0.265378	0.904	0.736	0.000139976	0
YBX3	8.2683e-09	0.466022	0.959	0.759	0.000141909	0
4933411K16RIK	9.91008e-09	0.36554	0.843	0.674	0.000170087	0
MARCH11	9.9727e-09	0.430227	0.65	0.366	0.000171162	0
RPL39L	1.03238e-08	0.479537	0.858	0.581	0.000177188	0
LDHAL6B	1.16459e-08	0.400998	0.746	0.478	0.000199879	0
ACYP1	1.23595e-08	0.571623	0.609	0.349	0.000212126	0
ZPBP	1.35484e-08	0.358036	0.563	0.307	0.000232531	0
SMIM24	1.54677e-08	0.372903	0.909	0.699	0.000265472	0
CMTM2A	1.9869e-08	0.459926	0.863	0.623	0.000341012	0
SPA17	2.18004e-08	0.374658	0.959	0.793	0.00037416	0
CCNA1	2.33194e-08	0.68496	0.34	0.165	0.000400232	0
PAPOLB	2.53767e-08	0.477318	0.69	0.46	0.000435541	0
PPM1G	2.82136e-08	0.44982	0.741	0.505	0.00048423	0
YPEL1	2.84826e-08	0.485711	0.67	0.46	0.000488846	0
DMRTB1	3.26721e-08	0.415752	0.635	0.391	0.000560752	0
SYCE1	3.52107e-08	0.652962	0.614	0.402	0.000604322	0
ACSBG2	3.52481e-08	0.567916	0.569	0.36	0.000604963	0
LRRC57	3.52545e-08	0.375944	0.817	0.601	0.000605074	0
FABP9	4.46511e-08	0.3775	0.934	0.782	0.000766347	0
NPHP1	4.71721e-08	0.438319	0.685	0.418	0.000809615	0
CMTM2B	4.78327e-08	0.42846	0.817	0.579	0.000820953	0
CCDC92	4.80535e-08	0.460745	0.711	0.498	0.000824743	0
1700018B24RIK	5.28948e-08	0.571329	0.452	0.263	0.000907834	0
ADAM5	5.39721e-08	0.406124	0.802	0.565	0.000926324	0
UBE2D2B	5.86902e-08	0.572431	0.645	0.415	0.0010073	0
CLPB	6.05578e-08	0.356069	0.868	0.644	0.00103935	0
ODF3	6.29807e-08	0.401518	0.619	0.38	0.00108094	0
CENPV	6.49543e-08	0.35655	0.736	0.463	0.00111481	0
CETN1	7.10997e-08	0.454727	0.766	0.527	0.00122028	0
TEKT2	7.45273e-08	0.416712	0.543	0.321	0.00127911	0
GSTT4	9.01408e-08	0.450289	0.756	0.518	0.00154709	0
DNAJB6	1.22173e-07	0.567927	0.538	0.347	0.00209685	0
CCDC65	1.31262e-07	0.436266	0.477	0.276	0.00225286	0
REEP6	1.33442e-07	0.267004	0.873	0.716	0.00229026	0
1700024P04RIK	1.44938e-07	0.359923	0.741	0.504	0.00248758	0
1700010I14RIK	1.5025e-07	0.493092	0.609	0.373	0.00257874	0
FHL5	1.56372e-07	0.465165	0.543	0.326	0.00268381	0
LRRC34	1.68949e-07	0.477001	0.508	0.297	0.00289967	0
BTBD1	1.85612e-07	0.360276	0.68	0.444	0.00318566	0
CCDC30	1.94091e-07	0.433724	0.69	0.454	0.00333119	0
RNF38	2.10863e-07	0.263653	0.827	0.561	0.00361904	0
CFAP206	2.22037e-07	0.306189	0.741	0.47	0.00381082	0
TEX37	2.29209e-07	0.274394	0.827	0.577	0.00393392	0
ARL4A	2.50314e-07	0.414978	0.843	0.651	0.00429614	0
PDCL2	2.58363e-07	0.444413	0.766	0.547	0.00443428	0
PRPS1L1	2.58577e-07	0.428313	0.508	0.291	0.00443795	0
RNF32	2.79996e-07	0.522808	0.482	0.287	0.00480558	0
FAM71E1	2.83621e-07	0.364172	0.893	0.743	0.00486779	0
CPEB2	2.91401e-07	0.32784	0.543	0.332	0.00500132	0
SPEM2	3.33233e-07	0.379835	0.782	0.541	0.00571927	0
PRKAR2A	3.84009e-07	0.39667	0.675	0.459	0.00659075	0
SAMD4	3.9959e-07	0.360926	0.68	0.442	0.00685817	0
ACRBP	4.04771e-07	0.413444	0.629	0.425	0.00694709	0
SUPT20	4.24506e-07	0.36439	0.477	0.269	0.00728579	0
CCDC60	4.4188e-07	0.486311	0.497	0.293	0.00758399	0
MIF4GD	4.76442e-07	0.634975	0.371	0.198	0.00817718	0
DNAJB14	4.79826e-07	0.50947	0.594	0.425	0.00823525	0
RNF126	5.24418e-07	0.425368	0.701	0.506	0.00900059	0
BCL2L14	5.5289e-07	0.416021	0.685	0.506	0.00948925	0
1700015G11RIK	5.88261e-07	0.34688	0.782	0.582	0.0100963	0
EID3	6.37808e-07	0.322257	0.624	0.39	0.0109467	0
ACTRT3	6.84168e-07	0.342479	0.35	0.187	0.0117424	0
CHN2	7.37712e-07	0.289925	0.807	0.557	0.0126614	0
TCP11	7.7024e-07	0.250145	0.919	0.813	0.0132196	0
1700074P13RIK	7.91728e-07	0.270675	0.868	0.612	0.0135884	0
CCDC116	9.24023e-07	0.555849	0.396	0.229	0.015859	0
MAEL	9.66105e-07	0.332387	0.904	0.633	0.0165813	0
SPACA3	9.85534e-07	0.278969	0.482	0.284	0.0169147	0
1700016H13RIK	9.98279e-07	0.301559	0.797	0.571	0.0171335	0
KLK1B8	1.0486e-06	0.291867	0.528	0.321	0.0179972	0
PHF7	1.14102e-06	0.324404	0.939	0.693	0.0195833	0
TDRD7	1.16524e-06	0.548374	0.391	0.225	0.019999	0
MAD2L2	1.2775e-06	0.360493	0.447	0.27	0.0219257	0
COX6B2	1.34726e-06	0.482369	0.569	0.357	0.023123	0
GTSF1	1.36749e-06	0.404922	0.574	0.37	0.0234702	0
1700037H04RIK	1.37234e-06	0.389185	0.594	0.395	0.0235534	0
AA467197	1.37514e-06	0.349848	0.497	0.302	0.0236016	0
4930544G11RIK	1.4945e-06	0.363783	0.508	0.314	0.0256501	0
PGP	1.53593e-06	0.280995	0.99	0.861	0.0263611	0
ACTE1	1.54109e-06	0.271362	0.629	0.411	0.0264497	0
TMEM56	1.59899e-06	0.298184	0.741	0.53	0.0274434	0
TRAFD1	1.66917e-06	0.403507	0.416	0.236	0.0286479	0
RETREG1	1.69091e-06	0.398037	0.548	0.357	0.0290211	0
CREM	1.73143e-06	0.421519	0.472	0.295	0.0297165	0
TPPP2	1.89531e-06	0.254744	0.761	0.557	0.0325291	0
ASRGL1	1.93872e-06	0.394694	0.878	0.712	0.0332742	0
ERICH3	1.97472e-06	0.479639	0.533	0.343	0.0338922	0
1700027A15RIK	2.09555e-06	0.273567	0.832	0.686	0.0359658	0
CCIN	2.09885e-06	0.39186	0.411	0.249	0.0360225	0
CRAT	2.21652e-06	0.324292	0.68	0.484	0.0380421	0
MNS1	2.36385e-06	0.475559	0.447	0.264	0.0405708	0
GPAT4	2.37187e-06	0.313105	0.766	0.581	0.0407083	0
SVIP	2.42129e-06	0.335843	0.736	0.488	0.0415566	0
SLC16A7	2.43998e-06	0.422359	0.624	0.432	0.0418774	0
FAM50B	2.5601e-06	0.477882	0.411	0.248	0.0439389	0
FMN1	2.70871e-06	0.512464	0.426	0.262	0.0464895	0
LARP7	2.89977e-06	0.456711	0.563	0.364	0.0497687	0
MARCH10	2.91184e-06	0.358028	0.817	0.588	0.0499759	0
1700129C05RIK	3.00428e-06	0.313036	0.665	0.48	0.0515625	0
4930505A04RIK	3.00465e-06	0.362333	0.492	0.309	0.0515689	0
ART3	3.16378e-06	0.385609	0.381	0.217	0.0542999	0
CFAP298	3.33518e-06	0.505541	0.431	0.26	0.0572417	0
1700034E13RIK	3.39852e-06	0.27005	0.655	0.436	0.0583288	0
SPAG6L	3.50366e-06	0.536997	0.416	0.256	0.0601334	0
IQCF4	3.54413e-06	0.256134	0.726	0.532	0.0608279	0
PPP1R36	3.68857e-06	0.349517	0.538	0.368	0.0633069	0
SSMEM1	3.91992e-06	0.336973	0.472	0.281	0.0672775	0
SPATA19	4.23782e-06	0.335128	0.746	0.571	0.0727338	0
LPCAT3	4.26581e-06	0.572343	0.472	0.315	0.0732141	0
CCER1	4.35264e-06	0.275292	0.645	0.422	0.0747043	0
SPACA1	4.3767e-06	0.33446	0.442	0.266	0.0751173	0
CCNB2	4.47175e-06	0.579765	0.411	0.246	0.0767486	0
PIAS2	4.59908e-06	0.255035	0.685	0.456	0.0789341	0
TSSK3	4.73628e-06	0.251308	0.777	0.568	0.0812887	0
ANKEF1	4.89002e-06	0.334724	0.675	0.475	0.0839274	0
TMEM97	4.9708e-06	0.363219	0.467	0.284	0.0853139	0
CSTL1	5.00763e-06	0.296347	0.563	0.357	0.0859459	0
GM9999	5.28921e-06	0.269594	0.858	0.71	0.0907787	0
WDFY1	5.4489e-06	0.440659	0.528	0.352	0.0935195	0
CCDC113	5.55732e-06	0.434599	0.411	0.248	0.0953803	0
KCTD19	5.6097e-06	0.603463	0.36	0.215	0.0962792	0
USP1	5.97514e-06	0.485686	0.472	0.293	0.102551	0
LRWD1	6.43983e-06	0.442233	0.365	0.207	0.110527	0
CST13	6.59743e-06	0.351784	0.31	0.163	0.113232	0
EGLN2	6.62721e-06	0.32295	0.746	0.579	0.113743	0
TEX33	7.11568e-06	0.448472	0.65	0.492	0.122126	0
DDX4	7.31166e-06	0.589513	0.452	0.291	0.12549	0
SPATA4	8.34031e-06	0.287766	0.807	0.579	0.143145	0
PDZK1	8.87024e-06	0.412043	0.548	0.367	0.15224	0
GTF2A1L	9.08798e-06	0.387897	0.467	0.29	0.155977	0
CCL27A	9.14528e-06	0.460771	0.437	0.278	0.15696	0
CCDC89	9.35912e-06	0.380723	0.487	0.309	0.160631	0
PRDX6B	9.65478e-06	0.316732	0.685	0.461	0.165705	0
ELOF1	1.03644e-05	0.368291	0.787	0.608	0.177883	0
PRR22	1.04213e-05	0.56636	0.421	0.271	0.178861	0
TEX36	1.08306e-05	0.476887	0.376	0.218	0.185885	0
ATXN2L	1.10608e-05	0.460947	0.563	0.357	0.189836	0
GTSF2	1.13579e-05	0.468866	0.345	0.205	0.194936	0
RPL10L	1.20441e-05	0.417393	0.472	0.297	0.206713	0
RNF19B	1.22221e-05	0.478061	0.655	0.478	0.209767	0
CABYR	1.24879e-05	0.252474	0.695	0.481	0.214329	0
SPATA24	1.26092e-05	0.296191	0.919	0.751	0.216411	0
1110032A03RIK	1.32216e-05	0.274202	0.624	0.423	0.226923	0
STPG4	1.34429e-05	0.400023	0.558	0.373	0.230721	0
CSNKA2IP	1.36185e-05	0.300554	0.635	0.444	0.233734	0
PPM1A	1.38952e-05	0.303294	0.711	0.543	0.238483	0
CBY3	1.41626e-05	0.371688	0.345	0.197	0.243073	0
SLC2A5	1.45871e-05	0.433324	0.482	0.312	0.250358	0
RCC1	1.48103e-05	0.279455	0.609	0.419	0.254189	0
RNF151	1.53281e-05	0.268834	0.701	0.491	0.263076	0
RASL2-9	1.55778e-05	0.498743	0.305	0.17	0.267362	0
PRSS39	1.56097e-05	0.433856	0.751	0.564	0.267909	0
SPATA32	1.56474e-05	0.287198	0.543	0.364	0.268556	0
HSBP1	1.59287e-05	0.329949	0.843	0.644	0.273384	0
FEM1B	1.60895e-05	0.366664	0.548	0.399	0.276144	0
APRT	1.65234e-05	0.363918	0.411	0.245	0.283592	0
GM136	1.74172e-05	0.294768	0.386	0.233	0.298931	0
PAQR5	1.86016e-05	0.256265	0.701	0.488	0.31926	0
EIF1AX	1.93106e-05	0.326643	0.497	0.329	0.331428	0
CDKL3	1.9481e-05	0.423392	0.569	0.398	0.334352	0
PSMC2	1.97777e-05	0.294342	0.741	0.56	0.339445	0
DPEP3	2.00493e-05	0.406998	0.467	0.311	0.344106	0
HEMGN	2.03515e-05	0.317792	0.299	0.166	0.349294	0
MORN5	2.0607e-05	0.469861	0.508	0.329	0.353679	0
RSPH9	2.08834e-05	0.447332	0.365	0.224	0.358421	0
SMG9	2.1058e-05	0.472734	0.269	0.148	0.361419	0
4921507P07RIK	2.1111e-05	0.25756	0.706	0.516	0.362328	0
SPATA46	2.17947e-05	0.588554	0.411	0.256	0.374063	0
SQOR	2.18677e-05	0.269825	0.731	0.504	0.375315	0
UBB	2.21416e-05	0.30212	0.949	0.851	0.380016	0
NUDT9	2.23657e-05	0.324126	0.518	0.376	0.383863	0
FAM217A	2.38791e-05	0.377935	0.523	0.368	0.409838	0
SPINK2	2.55757e-05	0.430807	0.614	0.43	0.438955	0
COL22A1	2.58562e-05	0.437648	0.523	0.361	0.44377	0
4933402J07RIK	2.79921e-05	0.344137	0.614	0.449	0.480428	0
CAST	2.83951e-05	0.314583	0.497	0.319	0.487345	0
PXT1	2.87494e-05	0.549381	0.254	0.134	0.493425	0
EFCAB6	3.01518e-05	0.339285	0.497	0.354	0.517495	0
TSSK4	3.16858e-05	0.664615	0.36	0.221	0.543823	0
TCTEX1D2	3.17043e-05	0.333729	0.391	0.236	0.544142	0
ZC3H14	3.24717e-05	0.359022	0.523	0.34	0.557312	0
4933415F23RIK	3.3431e-05	0.380648	0.64	0.506	0.573776	0
1700019A02RIK	3.34997e-05	0.386822	0.335	0.203	0.574955	0
TPGS2	3.63004e-05	0.417518	0.563	0.432	0.623025	0
CEP112	3.69227e-05	0.251052	0.548	0.374	0.633704	0
NUDT4	3.74998e-05	0.285984	0.858	0.692	0.64361	0
SPACA7	3.81335e-05	0.348136	0.411	0.267	0.654485	0
FANK1	3.86413e-05	0.375487	0.558	0.395	0.6632	0
UBXN6	3.8912e-05	0.277094	0.838	0.693	0.667846	0
MKRN1	4.13034e-05	0.360482	0.736	0.556	0.70889	0
NDUFAF3	4.14411e-05	0.39689	0.477	0.338	0.711253	0
NSMCE1	4.2087e-05	0.362327	0.492	0.323	0.72234	0
OVOL2	4.36088e-05	0.576802	0.279	0.156	0.748458	0
TUBA8	4.41326e-05	0.336359	0.589	0.422	0.757448	0
4930453N24RIK	4.46786e-05	0.25522	0.868	0.71	0.76682	0
TBP	4.87856e-05	0.616694	0.305	0.181	0.837307	0
NDUFA12	4.91053e-05	0.393925	0.467	0.323	0.842794	0
PCMT1	5.13523e-05	0.255211	0.751	0.564	0.88136	0
BC049762	5.2787e-05	0.431675	0.452	0.301	0.905984	0
ZPBP2	5.31357e-05	0.282537	0.386	0.236	0.911968	0
COG6	5.40759e-05	0.665401	0.279	0.162	0.928104	0
1700028P14RIK	5.52562e-05	0.280649	0.437	0.273	0.948363	0
DCAF7	5.55246e-05	0.343553	0.371	0.224	0.952968	0
SSX2IP	5.55899e-05	0.30811	0.513	0.361	0.95409	0
CCT4	5.63479e-05	0.499857	0.421	0.283	0.967099	0
MED28	5.6791e-05	0.30181	0.518	0.343	0.974704	0
ACOT7	5.9275e-05	0.29051	0.787	0.584	1	0
SYNGR4	5.95524e-05	0.444511	0.391	0.243	1	0
CCDC28A	6.13912e-05	0.36501	0.482	0.331	1	0
1700030J22RIK	6.27691e-05	0.263383	0.574	0.401	1	0
CCDC189	6.29002e-05	0.408603	0.523	0.374	1	0
TXNDC2	6.49064e-05	0.313638	0.777	0.594	1	0
ZDHHC19	6.77905e-05	0.288938	0.335	0.203	1	0
AP2B1	6.84027e-05	0.310647	0.614	0.457	1	0
GM614	7.53306e-05	0.398595	0.289	0.172	1	0
PPP1R42	7.57454e-05	0.420776	0.315	0.194	1	0
NOP9	7.69495e-05	0.55672	0.381	0.255	1	0
1700108J01RIK	8.01679e-05	0.414585	0.381	0.25	1	0
TEX29	8.02007e-05	0.259138	0.416	0.27	1	0
1700001J03RIK	8.30439e-05	0.481315	0.401	0.27	1	0
TPRGL	8.33924e-05	0.343779	0.518	0.361	1	0
TBATA	8.42107e-05	0.254597	0.533	0.359	1	0
PPP1R32	8.52741e-05	0.406934	0.462	0.311	1	0
ATP8B3	8.5298e-05	0.289971	0.838	0.657	1	0
TMBIM7	8.76806e-05	0.408351	0.365	0.222	1	0
PLCZ1	8.8449e-05	0.354767	0.513	0.364	1	0
CACUL1	9.25139e-05	0.300767	0.457	0.308	1	0
ACR	9.46079e-05	0.456955	0.401	0.262	1	0
PSMC3	9.60446e-05	0.359631	0.711	0.52	1	0
SHCBP1L	9.70076e-05	0.582081	0.355	0.221	1	0
SPATA1	9.85458e-05	0.540881	0.437	0.291	1	0
TENT5C	9.86792e-05	0.257799	0.817	0.655	1	0
PLAAT1	9.9383e-05	0.390182	0.442	0.291	1	0
FOXJ1	0.000108363	0.466008	0.31	0.188	1	0
GM2762	0.000109204	0.253729	0.503	0.347	1	0
CDS1	0.000112751	0.405666	0.355	0.224	1	0
ADAM3	0.000114618	0.268325	0.756	0.54	1	0
TPRN	0.000116287	0.601279	0.391	0.276	1	0
BPIFA3	0.000124173	0.27582	0.523	0.364	1	0
LGALS8	0.000124481	0.350615	0.487	0.328	1	0
4930449C09RIK	0.000125397	0.309467	0.68	0.494	1	0
HASPIN	0.000128581	0.270809	0.665	0.502	1	0
SUCLA2	0.00013214	0.258025	0.589	0.421	1	0
MLF 1.00	0.000135391	0.250624	0.909	0.767	1	0
1700120K04RIK	0.00013668	0.287893	0.391	0.257	1	0
QRICH2	0.000137546	0.438346	0.457	0.322	1	0
PIH1D1	0.000138215	0.393244	0.467	0.336	1	0
CCDC63	0.000140744	0.399496	0.411	0.273	1	0
LZTFL1	0.000146221	0.292993	0.36	0.224	1	0
MFAP3L	0.000147934	0.253313	0.594	0.428	1	0
FAM98C	0.000148063	0.374279	0.472	0.326	1	0
ATXN7L3B	0.000150498	0.282275	0.401	0.256	1	0
FAM110A	0.00015448	0.301483	0.462	0.325	1	0
CEP63	0.000157136	0.324792	0.619	0.449	1	0
UPF3A	0.000159817	0.397579	0.64	0.489	1	0
1700017L05RIK	0.000172999	0.439379	0.315	0.2	1	0
JPT1	0.00019343	0.296203	0.787	0.634	1	0
FRAT1	0.000200121	0.290389	0.462	0.316	1	0
AKAP12	0.000200877	0.257679	0.797	0.634	1	0
GFER	0.000207348	0.264234	0.574	0.397	1	0
ARMC12	0.000207353	0.32464	0.604	0.451	1	0
AP1M1	0.000225078	0.37527	0.294	0.184	1	0
DDX20	0.000225719	0.381272	0.508	0.361	1	0
ELOC	0.000237477	0.281291	0.569	0.433	1	0
TESCL	0.000252329	0.416392	0.508	0.373	1	0
MZT2	0.000258514	0.370733	0.411	0.274	1	0
KCNMB4OS1	0.000259808	0.331233	0.523	0.378	1	0
CETN4	0.000269272	0.273738	0.503	0.356	1	0
WBP2NL	0.000270081	0.320019	0.345	0.226	1	0
ODF3L1	0.000279955	0.291634	0.34	0.207	1	0
HDGFL1	0.000281865	0.270232	0.371	0.232	1	0
PABPC2	0.000286838	0.343448	0.553	0.397	1	0
RAN	0.000287031	0.389548	0.391	0.27	1	0
CCDC136	0.000289799	0.260484	0.848	0.672	1	0
DPY30	0.000292124	0.422342	0.442	0.312	1	0
ZDBF2	0.000294358	0.295886	0.548	0.415	1	0
4430402I18RIK	0.000296802	0.299636	0.665	0.491	1	0
DNAJC5B	0.000318978	0.285974	0.64	0.492	1	0
DGAT2	0.000323915	0.36164	0.508	0.374	1	0
WDR62	0.000329921	0.392508	0.396	0.269	1	0
MESP1	0.00033285	0.372537	0.269	0.163	1	0
GLIPR1L1	0.000333185	0.27787	0.32	0.195	1	0
PHYHIPL	0.000341281	0.296214	0.584	0.426	1	0
1700034J05RIK	0.000377016	0.281786	0.421	0.29	1	0
LRRC74A	0.000390738	0.272292	0.406	0.28	1	0
1700021F07RIK	0.000401876	0.325988	0.457	0.331	1	0
BBIP1	0.000428902	0.364222	0.305	0.195	1	0
RDH11	0.000430433	0.37618	0.371	0.252	1	0
TEX21	0.000454138	0.368119	0.34	0.219	1	0
CCDC181	0.000457347	0.331787	0.579	0.422	1	0
CCT3	0.000459264	0.26074	0.437	0.295	1	0
MOK	0.000465817	0.483176	0.325	0.219	1	0
CHPT1	0.000473454	0.261692	0.518	0.394	1	0
CETN3	0.000474692	0.36251	0.305	0.194	1	0
PACRG	0.000478721	0.300141	0.563	0.44	1	0
DDX1	0.000501158	0.436739	0.386	0.264	1	0
4930442L01RIK	0.000511247	0.322537	0.355	0.249	1	0
ATXN3	0.000543098	0.377504	0.503	0.373	1	0
EFHC1	0.000553354	0.456657	0.386	0.257	1	0
ARL 9.00	0.000555599	0.321823	0.33	0.211	1	0
DDI1	0.000556232	0.258393	0.604	0.454	1	0
ANKRD54	0.000559904	0.331044	0.416	0.295	1	0
PIAS4	0.000564761	0.414952	0.34	0.231	1	0
POM121L12	0.000569426	0.418595	0.284	0.181	1	0
GM15491	0.000577953	0.265878	0.411	0.284	1	0
SPATA16	0.000582767	0.43914	0.401	0.28	1	0
SPATA31D1A	0.000589063	0.284325	0.274	0.167	1	0
WBP11	0.000609161	0.331242	0.442	0.302	1	0
ABHD17B	0.000618026	0.328627	0.315	0.2	1	0
0610009L18RIK	0.000634156	0.35592	0.431	0.314	1	0
IZUMO3	0.000643067	0.348874	0.33	0.222	1	0
AKAP3	0.000648093	0.265848	0.629	0.475	1	0
ASNSD1	0.000654389	0.351202	0.528	0.384	1	0
PPA2	0.000665784	0.608131	0.34	0.248	1	0
DNAJB2	0.000666211	0.273012	0.482	0.352	1	0
NLRP14	0.000682281	0.4919	0.365	0.249	1	0
WNT3	0.000687183	0.358519	0.289	0.186	1	0
PCBP3	0.000719772	0.512097	0.264	0.167	1	0
ARL 3.00	0.000731606	0.288289	0.406	0.276	1	0
KRT88	0.000756885	0.309629	0.386	0.255	1	0
AQP7	0.0007613	0.261835	0.426	0.297	1	0
CCDC103	0.000784742	0.443726	0.264	0.169	1	0
EEF1G	0.000800775	0.304359	0.508	0.387	1	0
WDTC1	0.000818814	0.256007	0.376	0.27	1	0
FAM221B	0.000848357	0.28908	0.523	0.378	1	0
ADAM32	0.000852948	0.348562	0.528	0.366	1	0
CDC14A	0.000873776	0.271108	0.457	0.332	1	0
GPR160	0.000876311	0.536988	0.284	0.184	1	0
ANKRD7	0.000896939	0.420444	0.32	0.214	1	0
UBXN10	0.000921787	0.348916	0.381	0.267	1	0
MS4A5	0.000934717	0.333224	0.492	0.371	1	0
SLC22A16	0.000951844	0.363966	0.386	0.266	1	0
LRRC27	0.000952056	0.269772	0.569	0.418	1	0
GK2	0.000959375	0.433333	0.411	0.283	1	0
TRIM27	0.00097253	0.406722	0.437	0.311	1	0
COX8C	0.00101393	0.263822	0.437	0.312	1	0
CEP295NL	0.00105377	0.257264	0.629	0.475	1	0
TCP1	0.00105455	0.271209	0.68	0.515	1	0
KIF2C	0.00106867	0.367337	0.569	0.449	1	0
CCDC83	0.00116327	0.507636	0.254	0.162	1	0
RNF19A	0.00117647	0.353537	0.528	0.402	1	0
MS4A13	0.00119277	0.269057	0.437	0.321	1	0
PSIP1	0.00123364	0.39498	0.299	0.187	1	0
C2CD6	0.0012667	0.413344	0.376	0.263	1	0
TXNRD3	0.00136838	0.264717	0.503	0.364	1	0
SCAMP1	0.00137187	0.415181	0.335	0.229	1	0
SIAH2	0.00138127	0.31598	0.472	0.356	1	0
MORF4L1	0.0014027	0.440058	0.371	0.27	1	0
INSL6	0.00144094	0.325806	0.462	0.343	1	0
CCDC38	0.00146814	0.286266	0.35	0.239	1	0
FBXW10	0.00150668	0.380745	0.34	0.239	1	0
KPNA6	0.00150833	0.30689	0.411	0.298	1	0
PFN4	0.00157091	0.31421	0.36	0.25	1	0
HERPUD2	0.00161987	0.29169	0.467	0.353	1	0
TMEM267	0.00162795	0.354268	0.452	0.335	1	0
TEX46	0.00164365	0.344342	0.289	0.193	1	0
ATP6AP1L	0.00164868	0.302047	0.365	0.252	1	0
SKP2	0.00168064	0.265475	0.497	0.368	1	0
1700019L13RIK	0.00173149	0.261555	0.386	0.274	1	0
CD55B	0.00174173	0.482296	0.386	0.286	1	0
PIGF	0.00179831	0.310204	0.299	0.197	1	0
RMND1	0.00180823	0.326043	0.365	0.266	1	0
4930503L19RIK	0.00183505	0.316108	0.34	0.238	1	0
ERICH2	0.00189668	0.25024	0.406	0.304	1	0
VPS26A	0.00193354	0.267139	0.396	0.283	1	0
RPGRIP1	0.00193833	0.334877	0.528	0.392	1	0
CEBPG	0.00194306	0.271103	0.32	0.221	1	0
1700018B08RIK	0.00194527	0.373214	0.513	0.412	1	0
RSPH6A	0.00195623	0.386562	0.279	0.186	1	0
ODF4	0.00198915	0.401573	0.513	0.401	1	0
LRRC63	0.00210418	0.46353	0.289	0.203	1	0
1700013F07RIK	0.00212567	0.363766	0.497	0.366	1	0
2300009A05RIK	0.00216922	0.295223	0.355	0.249	1	0
MFF	0.00218046	0.380987	0.477	0.373	1	0
FYB	0.00218895	0.294577	0.274	0.18	1	0
DNAH8	0.00222245	0.287884	0.32	0.221	1	0
ZDHHC25	0.0023035	0.274548	0.391	0.284	1	0
HSF5	0.00242096	0.496418	0.274	0.184	1	0
ADAD1	0.00242755	0.259529	0.386	0.271	1	0
TRIM37	0.00242957	0.540969	0.284	0.194	1	0
HMGB1-RS17	0.00247414	0.304485	0.421	0.308	1	0
1110065P20RIK	0.00249408	0.472284	0.411	0.312	1	0
TUBB4B	0.00253775	0.265088	0.741	0.556	1	0
BTG1	0.00258657	0.290482	0.31	0.218	1	0
LANCL2	0.00259063	0.317937	0.315	0.214	1	0
ERGIC2	0.00260386	0.259891	0.477	0.384	1	0
CDCA3	0.00261772	0.313122	0.381	0.271	1	0
PSMC3IP	0.00277519	0.36457	0.345	0.252	1	0
PTDSS2	0.00282234	0.262882	0.482	0.37	1	0
IRAK1BP1	0.00285361	0.551198	0.279	0.191	1	0
UBXN11	0.00303709	0.250059	0.558	0.44	1	0
CCDC62	0.00309722	0.332485	0.284	0.191	1	0
CFAP97	0.00315134	0.635073	0.31	0.218	1	0
GNPAT	0.0032576	0.312731	0.447	0.346	1	0
DEUP1	0.00340835	0.347553	0.457	0.35	1	0
SLC6A21	0.00341069	0.401418	0.416	0.304	1	0
ARL6IP6	0.00344375	0.25773	0.355	0.248	1	0
BBS5	0.00351817	0.251177	0.294	0.212	1	0
RIMBP3	0.00357051	0.264737	0.401	0.302	1	0
GM45441	0.00390955	0.395563	0.35	0.267	1	0
TOMM22	0.00415488	0.326393	0.406	0.301	1	0
SGMS1	0.00435919	0.28957	0.558	0.443	1	0
AKIRIN2	0.00440192	0.297413	0.442	0.35	1	0
AK8	0.00447146	0.250188	0.467	0.361	1	0
CCDC169	0.00449785	0.276125	0.31	0.222	1	0
GM4366	0.00465701	0.358045	0.294	0.211	1	0
1700020L24RIK	0.00498698	0.26638	0.381	0.28	1	0
ZMYND15	0.00507492	0.330263	0.355	0.274	1	0
CFAP126	0.00509171	0.34763	0.442	0.338	1	0
STK39	0.00520152	0.299387	0.482	0.378	1	0
2810408I11RIK	0.00521699	0.395396	0.406	0.318	1	0
AMN1	0.00529088	0.309118	0.274	0.187	1	0
RBM7	0.00573564	0.39172	0.31	0.225	1	0
2810025M15RIK	0.00576247	0.366902	0.371	0.283	1	0
PDHA2	0.00577677	0.268974	0.371	0.266	1	0
STX8	0.00584294	0.292486	0.32	0.241	1	0
MRPL39	0.00603987	0.289546	0.325	0.229	1	0
PSMD12	0.00610788	0.322084	0.269	0.187	1	0
EIF4G3	0.00644639	0.26924	0.406	0.312	1	0
BTBD16	0.00667861	0.307301	0.34	0.246	1	0
FBXO30	0.00668155	0.316826	0.391	0.305	1	0
MAEA	0.00766502	0.252912	0.315	0.239	1	0
EIF4E2	0.00780172	0.456663	0.386	0.309	1	0
PSEN1	0.00804374	0.30957	0.325	0.246	1	0
TIMM8B	0.00811207	0.273462	0.401	0.304	1	0
SEPHS2	0.0082624	0.508804	0.269	0.193	1	0
1700017N19RIK	0.00889055	0.250201	0.391	0.301	1	0
FDFT1	0.00911103	0.385914	0.345	0.257	1	0
GM42918	0.00911869	0.484244	0.345	0.27	1	0
TNP2	1.56409e-48	1.27612	0.995	0.972	2.68444e-44	1
PRM11	5.63192e-38	0.863521	1	0.986	9.66607e-34	1
TNP1	1.09806e-33	1.11804	0.995	0.971	1.88461e-29	1
H1FNT	4.22982e-23	1.10001	0.851	0.73	7.25965e-19	1
PRM2	3.79288e-22	0.452996	1	0.982	6.50971e-18	1
HMGB4	4.34925e-21	1.11699	0.851	0.723	7.46462e-17	1
PWWP2B	1.9105e-18	1.0538	0.773	0.634	3.27898e-14	1
1110017D15RIK	2.17017e-16	0.753675	0.82	0.697	3.72466e-12	1
CDC34	9.63957e-16	0.989581	0.753	0.682	1.65444e-11	1
TEX371	3.24832e-15	1.07599	0.727	0.605	5.57508e-11	1
HSPA1L	5.83822e-15	0.844425	0.778	0.646	1.00201e-10	1
GM10638	1.42701e-14	0.853806	0.784	0.671	2.44917e-10	1
GSG1	1.66753e-13	0.379502	0.948	0.877	2.86197e-09	1
TFAM	3.96115e-13	1.04712	0.655	0.527	6.79852e-09	1
OAZ3	5.54629e-13	0.286316	0.99	0.892	9.5191e-09	1
HILS1	6.57757e-13	0.905204	0.887	0.782	1.12891e-08	1
AIF1	4.19422e-12	0.875776	0.706	0.608	7.19855e-08	1
4921507P07RIK1	1.42682e-11	0.791555	0.691	0.521	2.44885e-07	1
ODF2	1.91954e-11	0.432737	0.938	0.896	3.29451e-07	1
ASB17	2.46562e-11	1.09504	0.582	0.447	4.23175e-07	1
TSSK2	4.91206e-11	0.78762	0.773	0.692	8.43057e-07	1
1700003F12RIK	8.9452e-11	0.631355	0.84	0.777	1.53526e-06	1
4921517D22RIK	1.70488e-10	0.864837	0.304	0.118	2.92608e-06	1
FAM229A	2.92663e-10	0.748519	0.789	0.717	5.02297e-06	1
DNAJB3	3.08402e-10	0.577773	0.83	0.772	5.2931e-06	1
PSMF1	4.52854e-10	0.774842	0.727	0.676	7.77234e-06	1
OTUB2	5.71676e-10	0.666724	0.737	0.618	9.81168e-06	1
PAQR51	7.6122e-10	0.75311	0.644	0.504	1.30648e-05	1
COL20A1	7.71084e-10	1.0491	0.51	0.342	1.32341e-05	1
EIF4H	8.07801e-10	0.746231	0.742	0.632	1.38643e-05	1
2610318N02RIK	8.26281e-10	0.818187	0.742	0.724	1.41815e-05	1
TUBA4A	8.56969e-10	0.985505	0.557	0.391	1.47082e-05	1
FAM71F2	1.10449e-09	0.5243	0.784	0.702	1.89563e-05	1
FAM71E11	1.2289e-09	0.552783	0.825	0.762	2.10915e-05	1
SLFNL1	1.33785e-09	0.787901	0.629	0.493	2.29615e-05	1
1700001C19RIK	1.91546e-09	0.554121	0.758	0.66	3.28751e-05	1
GAPDHS1	2.50062e-09	0.355839	0.964	0.894	4.29181e-05	1
PRM3	2.57513e-09	0.537095	0.804	0.725	4.41969e-05	1
GM4665	3.481e-09	0.675422	0.366	0.174	5.97444e-05	1
LEXM	3.75423e-09	0.842859	0.361	0.175	6.44339e-05	1
CST8	4.92615e-09	0.764648	0.66	0.584	8.45475e-05	1
FAM187B	6.42808e-09	0.793172	0.66	0.569	0.000110325	1
EIF4E	1.0583e-08	0.910977	0.619	0.525	0.000181637	1
ACTRT2	1.26218e-08	0.685314	0.696	0.604	0.000216629	1
AKAP4	1.33551e-08	0.490019	0.892	0.819	0.000229213	1
1700001O22RIK	1.91422e-08	0.555648	0.784	0.689	0.000328538	1
SPATA6	2.00781e-08	0.476975	0.809	0.766	0.000344601	1
TCTEX1D1	3.38766e-08	0.843954	0.541	0.406	0.000581424	1
IQCF3	3.73935e-08	0.546236	0.768	0.718	0.000641785	1
DYNLL2	4.26014e-08	0.520122	0.784	0.777	0.000731169	1
PRSS55	5.23414e-08	0.835364	0.541	0.391	0.000898336	1
RNF133	5.38566e-08	0.816067	0.582	0.457	0.00092434	1
1700042G07RIK	5.39607e-08	0.740657	0.66	0.564	0.000926127	1
AGPAT2	6.62625e-08	0.871863	0.593	0.469	0.00113726	1
PDPK1	7.50323e-08	0.882245	0.536	0.395	0.00128778	1
SPEM11	7.65024e-08	0.354623	0.84	0.754	0.00131301	1
ROPN1	8.8925e-08	0.724431	0.696	0.651	0.00152622	1
1700019M22RIK	9.14382e-08	0.429719	0.273	0.118	0.00156935	1
PPP1R2-PS7	9.39736e-08	0.799739	0.407	0.252	0.00161287	1
H2AL2A	1.19761e-07	0.971545	0.552	0.436	0.00205546	1
1700019N19RIK	1.32225e-07	0.72573	0.665	0.625	0.00226938	1
SPATA321	1.44938e-07	0.854946	0.515	0.373	0.00248758	1
1700029H14RIK	1.71789e-07	0.475961	0.753	0.693	0.00294842	1
TRIM17	1.95649e-07	0.793175	0.593	0.487	0.00335792	1
SPATA3	1.97609e-07	0.380873	0.799	0.724	0.00339156	1
KCTD16	2.07953e-07	0.757653	0.469	0.319	0.0035691	1
CCDC57	2.91003e-07	0.780438	0.464	0.31	0.00499449	1
ACTG2	2.93366e-07	0.707005	0.691	0.612	0.00503504	1
CYP2A12	3.24111e-07	0.329741	0.268	0.115	0.00556272	1
STK35	3.37694e-07	0.723753	0.624	0.546	0.00579583	1
H2AL3	3.40189e-07	0.704993	0.34	0.174	0.00583866	1
STAP2	3.43966e-07	0.624094	0.335	0.164	0.00590348	1
CYLC1	4.301e-07	0.703218	0.278	0.13	0.00738181	1
RBM4B	4.51323e-07	0.600187	0.701	0.636	0.00774605	1
TSPAN6	4.6326e-07	0.649692	0.701	0.571	0.00795094	1
CABS1	4.78536e-07	0.401172	0.825	0.737	0.00821311	1
SPACA9	5.6154e-07	0.717237	0.665	0.618	0.00963771	1
MLF 11.00	5.64706e-07	0.444518	0.851	0.783	0.00969205	1
SPPL2C	6.09685e-07	0.827033	0.485	0.345	0.010464	1
COQ10B	6.28523e-07	0.71414	0.356	0.199	0.0107873	1
ODF3B	6.60184e-07	0.295895	0.309	0.147	0.0113307	1
TXNDC21	6.73244e-07	0.563162	0.696	0.616	0.0115549	1
SPATA241	6.75953e-07	0.520118	0.794	0.786	0.0116014	1
CLBA1	6.81878e-07	0.785121	0.428	0.258	0.0117031	1
AGPAT3	6.9169e-07	0.569964	0.686	0.693	0.0118715	1
CSTL11	7.51581e-07	0.80787	0.495	0.377	0.0128994	1
MEX3D	7.9123e-07	0.616562	0.711	0.686	0.0135799	1
GM5767	9.99321e-07	0.600093	0.423	0.262	0.0171513	1
CDRT4	1.1031e-06	0.699162	0.613	0.553	0.0189326	1
1700016P04RIK	1.2916e-06	0.858333	0.521	0.396	0.0221677	1
1700027A15RIK1	1.41911e-06	0.353595	0.804	0.695	0.0243562	1
TEX55	1.49078e-06	0.876468	0.397	0.239	0.0255862	1
IMPAD1	1.57537e-06	0.605099	0.423	0.261	0.0270381	1
TMEM64	1.76182e-06	0.575887	0.325	0.172	0.0302382	1
DEFB33	1.83731e-06	0.456673	0.278	0.134	0.0315338	1
GM11634	1.86171e-06	0.964683	0.479	0.374	0.0319525	1
PRSS58	1.86931e-06	0.852422	0.418	0.275	0.0320829	1
WASF2	2.1111e-06	0.825555	0.469	0.338	0.0362329	1
GM6657	2.22625e-06	0.63454	0.34	0.193	0.0382091	1
MLLT11	2.25617e-06	0.577621	0.696	0.627	0.0387226	1
H2AL1N	2.26039e-06	0.529906	0.34	0.185	0.0387951	1
UBE2G2	2.28915e-06	0.749804	0.418	0.27	0.0392886	1
WDR13	2.45031e-06	0.663845	0.33	0.174	0.0420547	1
FAM71F1	2.9369e-06	0.733445	0.572	0.496	0.0504059	1
CEP295NL1	3.27082e-06	0.75785	0.557	0.496	0.056137	1
SPATA21	3.46862e-06	0.593347	0.716	0.669	0.0595319	1
GM5893	3.66083e-06	0.65501	0.49	0.325	0.0628308	1
ARL2BP	3.8182e-06	0.508911	0.701	0.689	0.0655317	1
FAM71D	4.19511e-06	0.650633	0.624	0.556	0.0720007	1
1700008P02RIK	4.3044e-06	0.382099	0.366	0.209	0.0738764	1
DPYSL3	4.79019e-06	0.726519	0.577	0.497	0.0822141	1
SPERT	5.12197e-06	0.516472	0.716	0.71	0.0879083	1
LRRC571	6.22358e-06	0.486535	0.732	0.625	0.106815	1
HBB-BS	6.87007e-06	1.42919	0.335	0.2	0.117911	1
KLK1B9	6.88571e-06	0.568616	0.278	0.14	0.11818	1
RASA3	7.04181e-06	0.345819	0.304	0.161	0.120859	1
TTC24	7.16295e-06	0.693278	0.546	0.429	0.122938	1
JAZF1	7.26559e-06	0.60981	0.371	0.223	0.124699	1
CHN21	9.5466e-06	0.627535	0.629	0.606	0.163848	1
TMEM561	1.01958e-05	0.450001	0.675	0.549	0.174991	1
GM14773	1.07345e-05	0.702472	0.412	0.262	0.184236	1
ZFAND3	1.10685e-05	0.620814	0.634	0.641	0.189968	1
1700019D03RIK	1.3837e-05	0.609242	0.665	0.643	0.237484	1
KNSTRN	1.41371e-05	0.723	0.521	0.394	0.242636	1
GM16226	1.51506e-05	0.84114	0.402	0.277	0.260029	1
ALDOART2	1.71246e-05	0.536982	0.691	0.637	0.293909	1
CCDC187	1.79543e-05	0.514301	0.325	0.186	0.308149	1
DUSP3	1.83756e-05	0.702997	0.356	0.211	0.31538	1
1700013G24RIK	1.84097e-05	0.427175	0.753	0.686	0.315965	1
DNAJB8	1.90896e-05	0.401034	0.732	0.644	0.327634	1
HMGB1-RS171	2.11827e-05	0.6017	0.433	0.305	0.363559	1
NOXRED1	2.17746e-05	0.781497	0.361	0.238	0.373717	1
SH3RF2	2.20059e-05	0.56643	0.603	0.524	0.377688	1
ZNRF4	2.37251e-05	0.33688	0.794	0.721	0.407193	1
LRRC18	2.65676e-05	0.492115	0.716	0.658	0.455981	1
JMJD6	2.81403e-05	0.565642	0.433	0.296	0.482972	1
SEC23A	2.87165e-05	0.645923	0.407	0.266	0.492862	1
HMOX2	2.87721e-05	0.374723	0.773	0.748	0.493815	1
PLPP6	2.96424e-05	0.715998	0.407	0.27	0.508753	1
YJEFN3	3.25388e-05	0.442042	0.351	0.203	0.558463	1
OXCT2B	3.54441e-05	0.690822	0.608	0.534	0.608328	1
GALNTL5	4.38002e-05	0.581475	0.608	0.559	0.751743	1
IQCF1	4.70287e-05	0.666384	0.562	0.493	0.807154	1
UBL4B	4.90858e-05	0.403466	0.706	0.634	0.84246	1
CCDC54	5.20046e-05	0.532482	0.603	0.535	0.892556	1
TENT5C1	5.77558e-05	0.491222	0.691	0.69	0.991264	1
MT-ND4	6.51076e-05	0.61348	0.758	0.761	1	1
USP12	6.63384e-05	0.697158	0.448	0.331	1	1
CAMK4	6.78532e-05	0.524924	0.304	0.175	1	1
ABHD16B	7.1035e-05	0.595885	0.33	0.202	1	1
SKP21	7.20474e-05	0.567281	0.49	0.371	1	1
CDV3	8.00242e-05	0.532481	0.624	0.559	1	1
SPATA33	8.43031e-05	0.404439	0.68	0.686	1	1
SPZ1	8.92474e-05	0.253249	0.809	0.738	1	1
4933402N03RIK	9.3981e-05	0.687251	0.253	0.134	1	1
HABP4	9.45499e-05	0.585056	0.655	0.604	1	1
CAR2	9.53839e-05	0.378824	0.644	0.55	1	1
ABHD5	9.57606e-05	0.717252	0.546	0.5	1	1
SGF29	9.91673e-05	0.712543	0.531	0.437	1	1
UBE2J1	0.000103041	0.469828	0.706	0.706	1	1
ASB1	0.000107308	0.697008	0.407	0.304	1	1
FAM104A	0.000109346	0.503212	0.686	0.693	1	1
UBR7	0.000112047	0.52585	0.526	0.45	1	1
4930503B20RIK	0.000115933	0.653816	0.459	0.359	1	1
1700092M07RIK	0.000117965	0.777486	0.541	0.472	1	1
GM15756	0.000124254	0.669188	0.387	0.258	1	1
DLGAP4	0.000130743	0.524756	0.567	0.501	1	1
GM1361	0.000131156	0.575433	0.361	0.241	1	1
SPA171	0.000140316	0.307416	0.876	0.817	1	1
CAPZA3	0.000154391	0.675931	0.474	0.37	1	1
CBY31	0.000164479	0.471508	0.325	0.203	1	1
GPD2	0.000165451	0.523175	0.624	0.567	1	1
NDUFA13	0.00016781	0.637652	0.49	0.382	1	1
1700034E13RIK1	0.000181735	0.682829	0.531	0.471	1	1
AARS2	0.000185104	0.750312	0.33	0.21	1	1
WNT31	0.000193054	0.437004	0.299	0.183	1	1
CDCA2	0.000211693	0.622832	0.381	0.277	1	1
GSTO2	0.000216044	0.685864	0.536	0.486	1	1
TMEM247	0.000220776	0.447548	0.655	0.629	1	1
JUND	0.000231336	0.374055	0.345	0.217	1	1
EPB41L3	0.000243043	0.582844	0.294	0.176	1	1
GM14285	0.000249231	0.405042	0.294	0.172	1	1
1700096J18RIK	0.000267856	0.270485	0.32	0.193	1	1
4930544D05RIK	0.00028519	0.423544	0.629	0.542	1	1
TMEM53	0.000288813	0.380027	0.706	0.769	1	1
SMIM23	0.0003272	0.580572	0.557	0.493	1	1
VHL	0.000335726	0.771275	0.433	0.332	1	1
SPATA191	0.000339465	0.573664	0.634	0.602	1	1
CDKN1C	0.000343909	0.282905	0.345	0.218	1	1
TUBA81	0.00035853	0.644266	0.541	0.436	1	1
ATP5MPL	0.000366935	0.7862	0.412	0.318	1	1
1700015G11RIK1	0.000390517	0.38697	0.649	0.619	1	1
FAM78A	0.000391246	0.66797	0.531	0.461	1	1
1700024P04RIK1	0.000392218	0.442146	0.598	0.543	1	1
BC048507	0.000413771	0.541137	0.464	0.359	1	1
PPP1R2-PS9	0.000445703	0.481695	0.278	0.165	1	1
CAPZB	0.000465328	0.483235	0.696	0.683	1	1
TTLL10	0.000527937	0.689648	0.485	0.422	1	1
1700100L14RIK	0.000540705	0.481096	0.258	0.157	1	1
1700074P13RIK1	0.000544362	0.519621	0.691	0.661	1	1
OXCT2A	0.000545268	0.590599	0.562	0.518	1	1
PRSS51	0.000546143	0.647989	0.284	0.176	1	1
GM154911	0.000560842	0.704238	0.392	0.29	1	1
1700022A21RIK	0.000567426	0.762678	0.521	0.476	1	1
AKAP1	0.00058893	0.520892	0.644	0.627	1	1
HERPUD1	0.000595858	0.35198	0.639	0.566	1	1
ALLC	0.0006341	0.583063	0.598	0.595	1	1
PGK 2.00	0.00063932	0.26931	0.758	0.728	1	1
VARS	0.00064707	0.555564	0.459	0.354	1	1
4933411K16RIK1	0.000653534	0.299295	0.747	0.7	1	1
TEX461	0.000662985	0.448453	0.309	0.188	1	1
ARHGEF6	0.000677236	0.430754	0.284	0.172	1	1
CCDC70	0.000685318	0.617363	0.495	0.45	1	1
SH3D21	0.000785998	0.499989	0.675	0.613	1	1
ISG20L2	0.000807664	0.495311	0.526	0.436	1	1
PGAM2	0.000817619	0.297502	0.784	0.769	1	1
SQOR1	0.000897348	0.497074	0.603	0.539	1	1
CYPT3	0.000923521	0.651831	0.536	0.499	1	1
CYPT12	0.000925946	0.697043	0.644	0.634	1	1
PKIB	0.00101629	0.50303	0.531	0.472	1	1
4930413G21RIK	0.00103566	0.370442	0.309	0.2	1	1
IZUMO2	0.00104671	0.498418	0.552	0.476	1	1
PRDX4	0.00105142	0.607183	0.474	0.415	1	1
RUNDC3A	0.00106596	0.661498	0.407	0.29	1	1
SNN	0.00113898	0.362051	0.258	0.155	1	1
TEPP	0.00114497	0.478549	0.526	0.472	1	1
1700019L13RIK1	0.00124026	0.399256	0.376	0.277	1	1
REEP61	0.00134014	0.305641	0.778	0.742	1	1
HYPM	0.00137372	0.555693	0.505	0.45	1	1
MT-CYTB	0.00139063	0.577562	0.737	0.791	1	1
PHACTR1	0.00141451	0.517947	0.433	0.333	1	1
4430402I18RIK1	0.00145203	0.477848	0.588	0.513	1	1
THEGL	0.00145903	0.631045	0.495	0.447	1	1
ASB9	0.00168598	0.745294	0.34	0.256	1	1
DESI1	0.00171921	0.407674	0.649	0.648	1	1
1700008B11RIK	0.00176739	0.266331	0.268	0.167	1	1
CPEB3	0.00177033	0.305629	0.366	0.246	1	1
AF366264	0.002123	0.446736	0.309	0.206	1	1
PRSS37	0.00218088	0.689117	0.423	0.333	1	1
CEP1121	0.00227208	0.535403	0.469	0.396	1	1
1700129C05RIK1	0.00250072	0.621284	0.562	0.508	1	1
CCSAP	0.00252275	0.566291	0.49	0.422	1	1
1700031M16RIK	0.0025517	0.43907	0.593	0.531	1	1
DCUN1D3	0.0025879	0.426248	0.361	0.255	1	1
TRP53TG5	0.00262442	0.584976	0.33	0.232	1	1
CEP85L	0.00273424	0.501696	0.49	0.416	1	1
RETREG11	0.00299184	0.53926	0.469	0.38	1	1
ACTL11	0.00301474	0.339012	0.479	0.387	1	1
TBC1D20	0.00303947	0.328477	0.634	0.569	1	1
TEX35	0.00308012	0.617713	0.557	0.511	1	1
4930407I10RIK	0.00321678	0.367766	0.278	0.183	1	1
YOD1	0.00338447	0.517359	0.351	0.261	1	1
GPI1	0.00340289	0.410633	0.624	0.548	1	1
1700009J07RIK	0.0038154	0.370398	0.5	0.396	1	1
CSNK1G2	0.00399311	0.293344	0.732	0.741	1	1
VASP	0.00435973	0.368305	0.655	0.578	1	1
KLK1B81	0.0043734	0.531479	0.418	0.352	1	1
REXO1	0.00447667	0.513487	0.443	0.37	1	1
CLIP4	0.00451956	0.474106	0.572	0.515	1	1
SLC25A37	0.00458827	0.353635	0.345	0.241	1	1
UBE2W	0.00474952	0.48178	0.392	0.307	1	1
4933421O10RIK	0.00493347	0.459551	0.412	0.331	1	1
ZFAND4	0.00500093	0.412696	0.567	0.508	1	1
TEX44	0.00552041	0.296925	0.356	0.255	1	1
GDPD1	0.00566807	0.707826	0.464	0.433	1	1
MEA1	0.00571359	0.473323	0.567	0.524	1	1
PRKCD	0.0061099	0.344856	0.454	0.366	1	1
DNAJC5B1	0.00618652	0.44348	0.562	0.514	1	1
ITPR3OS	0.00625347	0.371298	0.428	0.326	1	1
1700031P21RIK	0.0063332	0.64146	0.314	0.231	1	1
GM5901	0.00634541	0.283739	0.32	0.218	1	1
GM6760	0.006509	0.37754	0.521	0.454	1	1
RP2	0.00657098	0.639405	0.32	0.237	1	1
CEP170	0.00685081	0.365374	0.361	0.269	1	1
SPATA31D1A1	0.00762843	0.507305	0.253	0.174	1	1
ZFAND6	0.00763673	0.493101	0.531	0.466	1	1
USP44	0.00839403	0.478805	0.371	0.279	1	1
SPCS2	0.00865733	0.485706	0.536	0.51	1	1
GABARAPL1	0.00871639	0.353641	0.603	0.595	1	1
CALR3	0.00888014	0.466531	0.361	0.273	1	1
ENTR1	0.00889684	0.460223	0.577	0.549	1	1
GM11808	0.00911529	0.50203	0.505	0.415	1	1
CTAG2	0.00923145	0.589762	0.387	0.331	1	1
SCAND1	0.00953384	0.408024	0.655	0.632	1	1
PPP1R11	0.00959551	0.340189	0.706	0.735	1	1
CCDC81	1.52438e-67	1.67194	0.758	0.098	2.61629e-63	2
FAM209	6.36429e-57	1.77606	0.892	0.228	1.0923e-52	2
PRR27	1.36203e-56	1.18871	0.692	0.093	2.33765e-52	2
LYZL6	4.56708e-56	1.65295	0.792	0.154	7.83848e-52	2
TMEM232	2.83142e-55	1.22569	0.708	0.11	4.85956e-51	2
TEX361	3.70161e-55	1.68881	0.817	0.166	6.35307e-51	2
ADAM20	1.22395e-51	0.907864	0.542	0.055	2.10066e-47	2
ARL13B	3.17358e-51	0.885265	0.542	0.056	5.44681e-47	2
HIST1H2BP	1.36057e-50	1.32086	0.742	0.145	2.33515e-46	2
4933405O20RIK	3.6851e-49	1.17123	0.6	0.082	6.32473e-45	2
TEX211	5.87641e-49	1.4884	0.775	0.165	1.00857e-44	2
NIPSNAP3A	9.75592e-49	1.40879	0.733	0.137	1.67441e-44	2
ODF3L11	1.30179e-48	1.46857	0.758	0.156	2.23426e-44	2
HIPK4	2.80915e-48	0.937364	0.558	0.066	4.82135e-44	2
SPACA4	3.0395e-48	1.45646	0.858	0.207	5.2167e-44	2
SPACA11	4.31221e-48	1.47606	0.842	0.222	7.40104e-44	2
CEP290	5.151e-48	1.28172	0.742	0.142	8.84066e-44	2
GM45604	5.1831e-48	1.00972	0.458	0.038	8.89575e-44	2
4930557F10RIK	5.69817e-48	0.606156	0.425	0.029	9.77976e-44	2
SPATA9	6.06529e-48	1.37325	0.708	0.132	1.04099e-43	2
FTMT	6.5479e-48	1.3521	0.683	0.122	1.12382e-43	2
NAA80	1.15845e-47	0.988877	0.658	0.102	1.98825e-43	2
4930558C23RIK	5.37396e-47	1.47682	0.767	0.169	9.22333e-43	2
1700028P14RIK1	7.35299e-47	1.52463	0.85	0.226	1.26199e-42	2
SPACA31	1.09797e-46	1.719	0.858	0.246	1.88445e-42	2
PDZK1IP1	1.94658e-46	1.44591	0.758	0.173	3.34092e-42	2
ANKRD71	4.28649e-46	1.34659	0.758	0.157	7.3569e-42	2
ACRV1	4.31635e-46	1.55523	0.892	0.277	7.40814e-42	2
1700061G19RIK	5.93324e-46	0.850584	0.608	0.088	1.01832e-41	2
1700001P01RIK	7.98079e-46	1.63462	0.65	0.117	1.36974e-41	2
TSSK41	9.08371e-46	1.25891	0.775	0.171	1.55904e-41	2
APOBEC4	1.45589e-45	1.10408	0.567	0.075	2.49875e-41	2
4930527J03RIK	1.57184e-45	1.4419	0.708	0.137	2.69775e-41	2
TMEM190	2.88015e-45	0.823791	0.592	0.084	4.94321e-41	2
SPATA31	6.39681e-45	1.41706	0.642	0.112	1.09789e-40	2
DCST1	6.66495e-45	0.924034	0.55	0.07	1.14391e-40	2
EQTN	6.68769e-45	1.33264	0.675	0.126	1.14781e-40	2
SOX5	6.72995e-45	1.42865	0.808	0.201	1.15506e-40	2
1700067P10RIK	7.77342e-45	1.53211	0.808	0.211	1.33415e-40	2
CRELD2	8.83886e-45	1.34409	0.85	0.237	1.51701e-40	2
HSFY2	1.47341e-44	1.43833	0.6	0.099	2.52882e-40	2
SPATA45	2.94084e-44	1.20884	0.667	0.127	5.04737e-40	2
ACTL7B1	4.40463e-44	1.59378	0.975	0.433	7.55966e-40	2
SYPL	4.89678e-44	1.26783	0.825	0.213	8.40434e-40	2
TBC1D23	6.08634e-44	1.2447	0.608	0.099	1.0446e-39	2
ST8SIA3	7.23757e-44	1.11463	0.658	0.122	1.24218e-39	2
ARMH2	9.74155e-44	1.37261	0.683	0.137	1.67194e-39	2
CFAP58	9.86733e-44	1.08399	0.617	0.103	1.69353e-39	2
1700113H08RIK	1.37872e-43	1.60564	0.808	0.227	2.36629e-39	2
SLC35G3	1.53797e-43	0.904831	0.6	0.09	2.63962e-39	2
TTC23L	1.91727e-43	1.2882	0.725	0.156	3.2906e-39	2
GM6485	2.76279e-43	0.620858	0.442	0.042	4.74178e-39	2
STAMBPL1	3.26191e-43	1.28193	0.592	0.096	5.59841e-39	2
GM1141	3.33001e-43	0.856294	0.392	0.029	5.71529e-39	2
4930564C03RIK	4.36981e-43	1.02589	0.5	0.058	7.49991e-39	2
SPATA461	4.93983e-43	1.40375	0.8	0.212	8.47823e-39	2
FNDC11	5.56542e-43	1.29417	0.75	0.175	9.55193e-39	2
CYP4F39	8.49384e-43	0.913835	0.475	0.051	1.4578e-38	2
CCDC891	8.72141e-43	1.49292	0.883	0.266	1.49686e-38	2
EFHC11	2.17338e-42	1.27287	0.808	0.206	3.73018e-38	2
ACOT10	2.51102e-42	0.925635	0.558	0.082	4.30966e-38	2
SPAM1	3.07669e-42	0.978356	0.517	0.069	5.28053e-38	2
LYZL4OS	6.07553e-42	1.11358	0.625	0.112	1.04274e-37	2
SUN5	6.56034e-42	0.832851	0.458	0.048	1.12595e-37	2
KRT881	1.07077e-41	1.35738	0.792	0.206	1.83776e-37	2
ZSWIM2	1.08751e-41	1.21224	0.633	0.118	1.86649e-37	2
CATSPER3	1.10181e-41	0.77541	0.517	0.066	1.89103e-37	2
TMEM225	1.16008e-41	0.905469	0.517	0.069	1.99104e-37	2
SPAG6	1.45838e-41	1.4172	0.85	0.26	2.50301e-37	2
GM35216	1.50573e-41	0.62112	0.425	0.041	2.58429e-37	2
ADAM24	1.63647e-41	1.06914	0.6	0.1	2.80867e-37	2
TRIM59	3.38613e-41	0.76561	0.542	0.077	5.81162e-37	2
TTC39A	4.13882e-41	1.24609	0.733	0.169	7.10346e-37	2
FAM24A	4.3778e-41	1.1461	0.633	0.119	7.51361e-37	2
TEKT21	4.50366e-41	1.35153	0.883	0.291	7.72964e-37	2
CARMIL1	4.68869e-41	0.767838	0.467	0.052	8.0472e-37	2
TSGA81	5.20154e-41	1.58867	0.958	0.442	8.9274e-37	2
PRKG1	5.82152e-41	1.02648	0.583	0.094	9.99148e-37	2
1700029J07RIK	7.90432e-41	0.882224	0.442	0.047	1.35662e-36	2
1700020L24RIK1	1.54064e-40	1.38367	0.808	0.225	2.6442e-36	2
GM20268	2.05963e-40	0.855985	0.492	0.062	3.53494e-36	2
TRIML1	2.17996e-40	0.970363	0.492	0.065	3.74146e-36	2
TASOR2	2.85573e-40	0.843923	0.567	0.088	4.90129e-36	2
CCDC105	3.76259e-40	1.0386	0.675	0.137	6.45773e-36	2
GTSF1L	3.87104e-40	1.51987	0.933	0.358	6.64387e-36	2
GM1281	5.79941e-40	1.45978	0.95	0.401	9.95353e-36	2
CFAP45	8.84495e-40	1.07731	0.742	0.173	1.51806e-35	2
FAM183B	9.8812e-40	0.939372	0.7	0.151	1.69591e-35	2
1700012P22RIK	1.03327e-39	1.05459	0.65	0.126	1.77341e-35	2
ASB15	1.03376e-39	0.852027	0.4	0.036	1.77424e-35	2
ANKRD9	1.16147e-39	0.914112	0.525	0.076	1.99344e-35	2
TSC22D4	1.18029e-39	1.36445	0.875	0.288	2.02572e-35	2
CEP112OS1	1.45554e-39	0.626371	0.425	0.042	2.49814e-35	2
SLC22A14	1.94785e-39	1.12406	0.758	0.19	3.3431e-35	2
FSIP1	3.76759e-39	0.945819	0.625	0.112	6.46631e-35	2
DUSP13	6.16593e-39	1.34685	0.858	0.302	1.05826e-34	2
1700029I15RIK	7.40286e-39	1.05102	0.625	0.128	1.27055e-34	2
MYCBPAP	8.0134e-39	1.06668	0.8	0.213	1.37534e-34	2
LGALS81	1.22891e-38	1.25807	0.858	0.287	2.10917e-34	2
GOT1L1	1.28252e-38	0.950891	0.558	0.091	2.20119e-34	2
LYZL4	1.33627e-38	0.962721	0.658	0.128	2.29344e-34	2
DPF3	1.36346e-38	0.724228	0.508	0.071	2.3401e-34	2
4930596D02RIK	1.54197e-38	0.776929	0.417	0.043	2.64648e-34	2
PPP1R321	2.44316e-38	1.26944	0.842	0.268	4.19319e-34	2
INTS10	2.61175e-38	1.1173	0.717	0.159	4.48254e-34	2
ADAD11	2.61735e-38	1.0358	0.817	0.217	4.49215e-34	2
PPHLN1	4.12917e-38	1.0568	0.533	0.086	7.0869e-34	2
1700003H04RIK	5.67649e-38	0.926738	0.592	0.107	9.74256e-34	2
MDM4-PS	5.76038e-38	0.785638	0.383	0.036	9.88654e-34	2
SNHG8	5.89179e-38	0.501648	0.45	0.052	1.01121e-33	2
IZUMO1	6.87817e-38	0.74677	0.617	0.117	1.1805e-33	2
TEKT41	8.03475e-38	1.39391	0.825	0.268	1.379e-33	2
DDHD1	8.11035e-38	1.19691	0.817	0.236	1.39198e-33	2
WDR54	8.3716e-38	0.751226	0.542	0.085	1.43682e-33	2
LMNB2	1.08092e-37	1.12066	0.675	0.148	1.85519e-33	2
ATP6V1E2	1.14875e-37	0.944448	0.658	0.136	1.9716e-33	2
GNPDA2	1.2169e-37	0.842457	0.525	0.08	2.08856e-33	2
1700030M09RIK	1.54315e-37	0.583082	0.4	0.039	2.6485e-33	2
IL31	1.57488e-37	0.93728	0.567	0.1	2.70297e-33	2
ERICH6	1.73981e-37	0.576157	0.467	0.06	2.98603e-33	2
EFCAB9	1.94256e-37	1.2126	0.675	0.157	3.33401e-33	2
FSIP2	2.83659e-37	1.1322	0.617	0.126	4.86845e-33	2
KCNE3	3.38253e-37	1.3308	0.667	0.155	5.80544e-33	2
LYPD41	4.4642e-37	1.45143	0.933	0.428	7.66191e-33	2
TEKT1	6.05341e-37	1.15399	0.858	0.288	1.03895e-32	2
COL6A4	6.08708e-37	0.639936	0.392	0.038	1.04473e-32	2
PHETA2	6.9622e-37	0.552053	0.333	0.024	1.19492e-32	2
LMBRD1	7.23433e-37	0.713221	0.592	0.108	1.24163e-32	2
FANCD2OS	9.01617e-37	0.997249	0.525	0.085	1.54744e-32	2
STK36	1.05983e-36	0.893638	0.617	0.118	1.81899e-32	2
EFHB	1.13978e-36	0.904553	0.433	0.052	1.95621e-32	2
1700001J03RIK1	1.15337e-36	1.28747	0.758	0.228	1.97953e-32	2
GM118371	1.39539e-36	1.1979	0.958	0.363	2.39491e-32	2
DIS3	1.68198e-36	0.759617	0.542	0.089	2.88678e-32	2
CPEB21	1.80193e-36	1.13215	0.867	0.303	3.09265e-32	2
ACBD3	1.90912e-36	0.689572	0.483	0.066	3.27663e-32	2
LRRC341	2.57696e-36	1.51057	0.825	0.269	4.42283e-32	2
BCAS2	3.17187e-36	1.1706	0.792	0.236	5.44388e-32	2
TNRC18	3.4611e-36	0.613689	0.542	0.09	5.94028e-32	2
URI1	5.85802e-36	1.02983	0.683	0.159	1.00541e-31	2
ITGAD	6.29965e-36	0.660762	0.392	0.041	1.08121e-31	2
RBMS1	6.52178e-36	1.14194	0.733	0.194	1.11933e-31	2
ZFP597	7.20283e-36	0.965124	0.525	0.088	1.23622e-31	2
ARRDC5	7.49916e-36	1.16167	0.783	0.227	1.28708e-31	2
1700031L13RIK	9.16725e-36	1.08923	0.675	0.16	1.57337e-31	2
PROX2	1.33691e-35	0.536854	0.35	0.029	2.29454e-31	2
CCDC1161	1.57001e-35	0.994297	0.733	0.194	2.69461e-31	2
PHF6	1.70875e-35	0.605926	0.392	0.041	2.93274e-31	2
NFATC2IP	1.76809e-35	0.869241	0.6	0.117	3.03456e-31	2
TEX331	1.88312e-35	1.34658	0.967	0.459	3.232e-31	2
WWP1	1.92064e-35	0.609121	0.45	0.058	3.2964e-31	2
NRM	2.05165e-35	0.895212	0.592	0.113	3.52124e-31	2
SCAMP11	2.10655e-35	1.04194	0.725	0.18	3.61547e-31	2
SWT1	2.23094e-35	0.930444	0.425	0.052	3.82897e-31	2
EFHC2	2.23864e-35	0.686728	0.342	0.028	3.84218e-31	2
TIPIN	2.31444e-35	0.725154	0.492	0.072	3.97228e-31	2
1700007K13RIK	2.36948e-35	1.03402	0.658	0.148	4.06674e-31	2
RNF121	2.38601e-35	0.654946	0.408	0.046	4.09512e-31	2
NUDCD2	2.42924e-35	0.653338	0.467	0.065	4.1693e-31	2
CCDC631	2.49624e-35	1.02981	0.792	0.228	4.2843e-31	2
SSMEM11	2.64654e-35	1.08793	0.8	0.25	4.54226e-31	2
1700014D04RIK	3.22032e-35	0.709562	0.492	0.074	5.52703e-31	2
C87436	3.61949e-35	0.918328	0.475	0.071	6.21213e-31	2
1700001L19RIK	3.93364e-35	1.26369	0.8	0.263	6.75131e-31	2
TEX15	4.18215e-35	0.930948	0.4	0.044	7.17782e-31	2
CAST1	4.85738e-35	1.11174	0.842	0.284	8.33672e-31	2
FAM170B	5.03921e-35	1.09861	0.742	0.209	8.64879e-31	2
1700017J07RIK	5.13564e-35	0.588918	0.375	0.038	8.8143e-31	2
HYAL5	5.87817e-35	0.896151	0.492	0.075	1.00887e-30	2
MMEL1	7.04975e-35	0.749448	0.6	0.115	1.20995e-30	2
RBM43	7.61625e-35	0.858537	0.458	0.063	1.30718e-30	2
ADAM26A	9.35441e-35	0.764419	0.458	0.062	1.6055e-30	2
GM15904	1.16664e-34	0.524793	0.308	0.022	2.0023e-30	2
GLIPR1L11	1.31013e-34	1.04067	0.658	0.156	2.24858e-30	2
B9D1	1.49367e-34	0.94263	0.692	0.162	2.56359e-30	2
1700093K21RIK	1.87181e-34	0.949842	0.817	0.237	3.21259e-30	2
CORO2A	2.06261e-34	0.698073	0.633	0.14	3.54005e-30	2
CATSPER1	2.23063e-34	0.505417	0.5	0.076	3.82844e-30	2
CLIP1	2.33477e-34	0.899753	0.575	0.112	4.00716e-30	2
IREB2	2.38115e-34	0.838229	0.558	0.102	4.08677e-30	2
CHN1	2.55585e-34	1.12626	0.608	0.138	4.3866e-30	2
FBXO36	2.59011e-34	0.82975	0.6	0.128	4.44541e-30	2
PLAC8L1	2.64266e-34	0.708799	0.433	0.058	4.53559e-30	2
SPACA5	2.86378e-34	0.422594	0.3	0.02	4.91511e-30	2
EIF2S3Y	3.17173e-34	0.609831	0.467	0.067	5.44364e-30	2
SPSB2	3.45704e-34	0.690958	0.583	0.113	5.93332e-30	2
LRRIQ4	3.82749e-34	0.944925	0.45	0.066	6.56912e-30	2
FYB1	3.91543e-34	1.05379	0.617	0.137	6.72006e-30	2
GM5142	4.61895e-34	0.913417	0.65	0.15	7.92751e-30	2
GM527	6.05043e-34	0.923167	0.567	0.11	1.03844e-29	2
MDM2	6.78479e-34	0.985617	0.667	0.154	1.16447e-29	2
4930558K02RIK	7.02697e-34	0.685666	0.342	0.03	1.20604e-29	2
AMOTL1	7.06689e-34	0.656819	0.492	0.076	1.21289e-29	2
GK21	7.30082e-34	1.17345	0.783	0.239	1.25304e-29	2
ADAM25	8.55969e-34	0.612416	0.342	0.032	1.4691e-29	2
DYRK3	9.47684e-34	0.846665	0.675	0.159	1.62651e-29	2
FTHL17A	1.03712e-33	0.640272	0.375	0.041	1.78001e-29	2
BEST1	1.07477e-33	1.18541	0.767	0.227	1.84462e-29	2
1700099I09RIK	1.27029e-33	0.652097	0.408	0.049	2.18021e-29	2
CSRNP3	1.4223e-33	0.469407	0.375	0.039	2.44109e-29	2
UBE2A	1.4391e-33	0.483523	0.467	0.067	2.46992e-29	2
PRSS54	1.56018e-33	0.935811	0.667	0.166	2.67774e-29	2
CEP162	1.5651e-33	0.732391	0.467	0.07	2.68618e-29	2
NME5	1.65561e-33	0.857849	0.658	0.161	2.84152e-29	2
HOOK2	1.81213e-33	0.585215	0.55	0.096	3.11016e-29	2
G2E3	2.09021e-33	0.578862	0.45	0.065	3.58742e-29	2
GPHN	2.17729e-33	0.316405	0.358	0.036	3.73688e-29	2
TCTEX1D21	2.35757e-33	1.1088	0.733	0.199	4.0463e-29	2
1700013D24RIK	2.89049e-33	0.966537	0.725	0.195	4.96094e-29	2
4930578I06RIK	3.20725e-33	1.1389	0.783	0.241	5.5046e-29	2
1700016D06RIK	5.2599e-33	0.825662	0.708	0.184	9.02757e-29	2
KLF4	5.31019e-33	0.795365	0.483	0.079	9.11387e-29	2
ZPBP1	6.21731e-33	1.19637	0.833	0.291	1.06708e-28	2
LRIF1	6.48526e-33	1.01891	0.525	0.1	1.11306e-28	2
TMEM89	8.02102e-33	0.793251	0.675	0.164	1.37665e-28	2
TMC7	8.29832e-33	0.821801	0.567	0.115	1.42424e-28	2
SLC25A41	8.59659e-33	0.560483	0.308	0.024	1.47543e-28	2
TMEM237	9.11997e-33	0.6865	0.533	0.098	1.56526e-28	2
1700104B16RIK	1.12156e-32	0.877241	0.558	0.113	1.92493e-28	2
H3F3B	1.16148e-32	1.27851	0.958	0.475	1.99344e-28	2
TRIM271	1.22261e-32	0.970073	0.833	0.263	2.09837e-28	2
4933416O17RIK	1.25438e-32	0.632052	0.425	0.057	2.1529e-28	2
MFSD13B	1.32528e-32	1.11502	0.717	0.214	2.27457e-28	2
KLF5	1.68843e-32	0.880598	0.35	0.037	2.89786e-28	2
CCDC173	1.96925e-32	1.05307	0.592	0.131	3.37983e-28	2
MMADHC	2.87054e-32	0.954474	0.758	0.227	4.92672e-28	2
1700086L19RIK1	3.29509e-32	1.08272	0.867	0.319	5.65536e-28	2
EFCAB12	3.36373e-32	0.48655	0.458	0.07	5.77318e-28	2
LYZL1	3.36659e-32	0.734985	0.608	0.136	5.77808e-28	2
REC8	3.44356e-32	0.821551	0.5	0.085	5.91018e-28	2
FAM135B	4.21778e-32	0.405501	0.375	0.043	7.23898e-28	2
SGMS2	4.37166e-32	0.844094	0.483	0.081	7.50308e-28	2
CFAP100	4.61973e-32	0.601082	0.45	0.071	7.92884e-28	2
1700019A02RIK1	5.75508e-32	0.906398	0.667	0.165	9.87745e-28	2
6820408C15RIK	6.02741e-32	0.801123	0.592	0.129	1.03448e-27	2
MTF1	6.18516e-32	0.912439	0.592	0.129	1.06156e-27	2
LRRC52	6.73292e-32	0.780438	0.433	0.063	1.15557e-27	2
NKX2-6	7.85314e-32	0.772671	0.592	0.129	1.34783e-27	2
1700125H20RIK	8.49718e-32	0.682726	0.475	0.076	1.45837e-27	2
SCAMP2	8.50718e-32	1.14248	0.792	0.264	1.46009e-27	2
PIGF1	9.00037e-32	0.972943	0.642	0.155	1.54473e-27	2
ADAM29	9.84801e-32	0.725167	0.408	0.056	1.69021e-27	2
TBCC	9.94186e-32	0.611989	0.5	0.088	1.70632e-27	2
NUPL2	1.0047e-31	0.640928	0.525	0.099	1.72437e-27	2
FAM174A	1.0656e-31	0.914947	0.567	0.117	1.82888e-27	2
NUBPL	1.08947e-31	0.485204	0.325	0.029	1.86986e-27	2
4930579F01RIK	1.30038e-31	1.18835	0.7	0.197	2.23183e-27	2
ADAT2	1.49273e-31	0.431853	0.317	0.028	2.56198e-27	2
PPIL6	1.49811e-31	0.47926	0.375	0.044	2.57121e-27	2
ZFP37	1.5191e-31	1.03058	0.7	0.192	2.60723e-27	2
FAM186A	1.84417e-31	0.630893	0.408	0.056	3.16514e-27	2
ACR1	1.84537e-31	0.87571	0.767	0.22	3.16721e-27	2
TEKT3	1.86678e-31	0.866375	0.683	0.179	3.20396e-27	2
CCDC182	1.89096e-31	0.763878	0.45	0.071	3.24545e-27	2
ZFP644	1.99809e-31	0.757597	0.442	0.069	3.42932e-27	2
ARF4	2.04589e-31	1.02624	0.833	0.292	3.51136e-27	2
KLF9	2.07762e-31	0.724592	0.575	0.118	3.56583e-27	2
PDE4A	2.10182e-31	0.771279	0.5	0.089	3.60735e-27	2
DRC7	2.14996e-31	0.57124	0.425	0.061	3.68998e-27	2
ARL6IP61	2.2204e-31	0.949012	0.708	0.204	3.81088e-27	2
CLDN34C4	2.33115e-31	0.428043	0.267	0.016	4.00095e-27	2
CIAO2B	2.34794e-31	0.523147	0.458	0.071	4.02977e-27	2
ZFP438	2.51593e-31	0.692968	0.525	0.1	4.31809e-27	2
TMEM210	2.63648e-31	0.555723	0.475	0.08	4.525e-27	2
1700013H16RIK	2.65261e-31	0.665553	0.375	0.044	4.55268e-27	2
EFCAB10	2.72718e-31	0.899957	0.617	0.147	4.68066e-27	2
FAM228B	2.75125e-31	0.670032	0.333	0.033	4.72197e-27	2
FAM162A	3.13903e-31	0.530132	0.508	0.089	5.38752e-27	2
GM26844	3.28442e-31	0.508048	0.375	0.044	5.63705e-27	2
HDAC5	3.29817e-31	0.995042	0.6	0.138	5.66064e-27	2
MARCH111	3.55852e-31	1.16549	0.908	0.354	6.10748e-27	2
GATA2	3.65217e-31	0.591538	0.45	0.069	6.26822e-27	2
FBXL13	3.69772e-31	0.789663	0.583	0.127	6.3464e-27	2
CFAP361	3.83717e-31	1.17948	0.958	0.451	6.58573e-27	2
ROPN1L1	3.85791e-31	1.0765	0.992	0.747	6.62132e-27	2
PDILT	3.9287e-31	0.603286	0.483	0.082	6.74283e-27	2
TUBB6	4.59288e-31	0.615236	0.5	0.091	7.88276e-27	2
PRSS46	4.60137e-31	0.912777	0.558	0.117	7.89733e-27	2
SPATA11	5.10228e-31	0.901465	0.792	0.251	8.75705e-27	2
MROH9	5.24987e-31	0.516934	0.408	0.055	9.01035e-27	2
4930451I11RIK	5.7362e-31	0.89417	0.617	0.15	9.84503e-27	2
DNAH3	6.4294e-31	0.6408	0.4	0.055	1.10348e-26	2
TRIM69	6.53358e-31	0.797127	0.567	0.119	1.12136e-26	2
TOMM20L	6.58317e-31	0.558757	0.492	0.085	1.12987e-26	2
4933411G06RIK	6.59084e-31	0.628417	0.35	0.039	1.13119e-26	2
4930544G11RIK1	7.20346e-31	1.16469	0.833	0.283	1.23633e-26	2
DNAJB13	7.87765e-31	0.991815	0.817	0.296	1.35204e-26	2
4930451E10RIK	1.02159e-30	0.477421	0.3	0.025	1.75336e-26	2
4933427D14RIK	1.0458e-30	0.455562	0.25	0.014	1.7949e-26	2
4930440C22RIK	1.07181e-30	0.317939	0.275	0.019	1.83955e-26	2
RD3	1.40064e-30	0.495744	0.55	0.109	2.40391e-26	2
DDX201	1.43207e-30	1.03754	0.858	0.322	2.45786e-26	2
PI4K2B	1.62286e-30	0.880211	0.7	0.187	2.78531e-26	2
MED29	1.64978e-30	0.292596	0.417	0.058	2.83151e-26	2
1700041C23RIK	1.88455e-30	0.333389	0.3	0.025	3.23445e-26	2
PIAS1	2.58364e-30	0.9895	0.742	0.232	4.43431e-26	2
TMEM107	2.67251e-30	0.775205	0.608	0.138	4.58683e-26	2
4933417A18RIK	2.74685e-30	0.842099	0.583	0.136	4.71441e-26	2
SPSB1	2.76273e-30	0.625574	0.508	0.098	4.74168e-26	2
TESK2	2.80971e-30	0.634529	0.417	0.062	4.82231e-26	2
4921534H16RIK	3.01391e-30	0.66198	0.383	0.051	5.17277e-26	2
SEC24B	3.19718e-30	0.802415	0.517	0.103	5.48731e-26	2
A930018P22RIK	3.2451e-30	1.03346	0.558	0.119	5.56957e-26	2
GM6569	3.59206e-30	0.957966	0.675	0.192	6.16504e-26	2
CCDC1131	4.30796e-30	0.866687	0.75	0.212	7.39375e-26	2
GM5800	4.64266e-30	0.575287	0.408	0.058	7.9682e-26	2
FAM184A	4.90704e-30	0.520956	0.45	0.074	8.42194e-26	2
GYKL1	5.23186e-30	1.14325	0.908	0.414	8.97945e-26	2
NPHP11	5.42877e-30	1.0844	0.917	0.409	9.31739e-26	2
2900092C05RIK	5.6083e-30	0.657242	0.508	0.098	9.62552e-26	2
BTBD161	6.22777e-30	0.878609	0.692	0.202	1.06887e-25	2
GM29508	6.87208e-30	0.779499	0.492	0.091	1.17946e-25	2
MAEL1	6.90503e-30	1.09614	0.983	0.647	1.18511e-25	2
HOMEZ	6.98085e-30	0.919425	0.558	0.123	1.19812e-25	2
TEX38	7.00589e-30	0.914769	0.533	0.109	1.20242e-25	2
SLC30A3	7.01401e-30	0.747502	0.617	0.143	1.20381e-25	2
CCDC175	7.55224e-30	1.02415	0.425	0.069	1.29619e-25	2
CCDC184	8.48365e-30	0.761607	0.475	0.086	1.45605e-25	2
TEX43	8.81954e-30	0.928999	0.642	0.17	1.5137e-25	2
3830417A13RIK	9.47691e-30	0.43643	0.342	0.038	1.62652e-25	2
WFDC3	9.66523e-30	0.723478	0.517	0.102	1.65884e-25	2
4930550C14RIK	1.13626e-29	0.722685	0.517	0.104	1.95016e-25	2
1700022H01RIK	1.352e-29	0.82106	0.617	0.154	2.32044e-25	2
RWDD4A	1.50681e-29	0.805692	0.592	0.136	2.58614e-25	2
SHCBP1	1.63034e-29	0.61797	0.308	0.03	2.79815e-25	2
RNF220	1.75494e-29	0.850664	0.583	0.138	3.01201e-25	2
RPAIN	1.79407e-29	0.503514	0.367	0.047	3.07916e-25	2
TENT5D	1.98472e-29	0.533801	0.358	0.044	3.40638e-25	2
SAG	2.08546e-29	0.471779	0.308	0.029	3.57928e-25	2
5730480H06RIK	2.30421e-29	0.86118	0.625	0.157	3.95472e-25	2
IQCD	2.47653e-29	0.512032	0.4	0.058	4.25046e-25	2
LRP2BP	2.48804e-29	0.720924	0.617	0.152	4.27022e-25	2
IRAK1BP11	2.53907e-29	0.814729	0.617	0.148	4.3578e-25	2
BC061237	2.57677e-29	0.392022	0.35	0.041	4.42251e-25	2
TXNDC9	2.61926e-29	0.575136	0.567	0.119	4.49543e-25	2
TEX47	2.76702e-29	0.80532	0.617	0.152	4.74903e-25	2
SLC9A3R1	3.13742e-29	0.531813	0.317	0.032	5.38476e-25	2
RBM71	3.18997e-29	0.922794	0.667	0.179	5.47495e-25	2
PPM1D	4.09099e-29	1.15588	0.825	0.324	7.02137e-25	2
ATAD2	4.2471e-29	0.417048	0.375	0.049	7.28929e-25	2
TAF9B	4.31247e-29	0.260277	0.308	0.029	7.4015e-25	2
SLC5A4B	4.67894e-29	0.316025	0.292	0.025	8.03047e-25	2
ING3	4.74316e-29	0.387167	0.392	0.055	8.14068e-25	2
4933436I01RIK	5.05212e-29	0.548178	0.3	0.028	8.67096e-25	2
1700025F22RIK	5.22068e-29	0.947634	0.658	0.185	8.96026e-25	2
APTX	5.38009e-29	0.973934	0.742	0.236	9.23385e-25	2
BC051142	6.29883e-29	1.27265	0.933	0.495	1.08107e-24	2
PUF60	7.04005e-29	0.641082	0.533	0.107	1.20828e-24	2
USP15	7.04087e-29	1.0595	0.717	0.234	1.20842e-24	2
PDHA21	7.27587e-29	0.877891	0.742	0.22	1.24876e-24	2
HEATR9	7.4052e-29	0.674082	0.292	0.027	1.27095e-24	2
SUCLA21	7.62331e-29	1.15061	0.883	0.392	1.30839e-24	2
ELAVL1	7.99944e-29	0.684057	0.508	0.096	1.37294e-24	2
CFAP53	8.19498e-29	0.709802	0.558	0.122	1.4065e-24	2
1700018L02RIK	8.27298e-29	0.955264	0.717	0.217	1.41989e-24	2
MRPL391	8.55857e-29	0.839525	0.683	0.184	1.46891e-24	2
OIT1	9.00718e-29	0.738316	0.575	0.133	1.5459e-24	2
PFN3	9.39933e-29	1.02752	0.692	0.204	1.61321e-24	2
CDKN3	1.14078e-28	0.97529	0.767	0.253	1.95792e-24	2
PRR221	1.1804e-28	1.14324	0.733	0.239	2.02592e-24	2
KCNU1	1.48975e-28	0.501792	0.433	0.071	2.55686e-24	2
ZCCHC8	1.54355e-28	0.538412	0.508	0.099	2.64919e-24	2
GTF2A2	1.56756e-28	0.934432	0.767	0.245	2.6904e-24	2
LRRC36	1.60503e-28	0.524685	0.417	0.066	2.75472e-24	2
CLDND1	1.66719e-28	0.57752	0.458	0.079	2.8614e-24	2
4933404G15RIK	1.77982e-28	0.650759	0.383	0.055	3.0547e-24	2
4930563N14RIK	1.83529e-28	0.460646	0.275	0.023	3.1499e-24	2
ST5	1.84063e-28	0.52948	0.392	0.056	3.15907e-24	2
SPAG16	1.94744e-28	0.708066	0.475	0.09	3.34238e-24	2
KLHDC2	1.95515e-28	0.561213	0.5	0.095	3.35562e-24	2
AP2A2	2.19189e-28	0.429569	0.542	0.113	3.76194e-24	2
SLC6A211	2.20399e-28	0.911161	0.783	0.259	3.78271e-24	2
GM37486	2.21382e-28	0.301761	0.267	0.02	3.79957e-24	2
DAPL1	2.31979e-28	0.73957	0.317	0.034	3.98145e-24	2
IFT43	2.34068e-28	0.896281	0.6	0.148	4.01731e-24	2
MBD3L1	2.44017e-28	0.691277	0.608	0.155	4.18807e-24	2
STPG41	2.63644e-28	0.911649	0.892	0.34	4.52491e-24	2
FA2H	2.77205e-28	0.4581	0.492	0.091	4.75767e-24	2
IQUB	2.77276e-28	0.900146	0.542	0.122	4.75888e-24	2
ZDHHC11	2.77291e-28	0.846651	0.458	0.084	4.75914e-24	2
1700020D05RIK1	2.97415e-28	1.04874	0.9	0.363	5.10454e-24	2
1700021F07RIK1	3.1002e-28	0.934413	0.808	0.289	5.32088e-24	2
B230118H07RIK	3.12837e-28	0.737696	0.567	0.133	5.36922e-24	2
1700121L03RIK	3.17956e-28	0.33047	0.333	0.038	5.45708e-24	2
CATSPERZ1	3.66497e-28	0.997975	0.933	0.39	6.29019e-24	2
CCPG1OS	3.67401e-28	0.920137	0.667	0.181	6.3057e-24	2
RNF1511	3.71877e-28	1.17679	0.942	0.475	6.38253e-24	2
ATP6V1F	3.84278e-28	0.848359	0.675	0.193	6.59537e-24	2
CXXC5	3.91783e-28	1.10567	0.583	0.142	6.72417e-24	2
MYCBP	4.08016e-28	0.374154	0.625	0.145	7.00278e-24	2
4933424G06RIK	4.09722e-28	0.396553	0.458	0.081	7.03206e-24	2
YME1L1	4.18893e-28	0.484029	0.542	0.113	7.18946e-24	2
ARIH1	4.32957e-28	1.06894	0.767	0.265	7.43085e-24	2
HACD2	4.34117e-28	0.889765	0.625	0.16	7.45075e-24	2
SF3B4	4.3785e-28	0.636608	0.575	0.128	7.51481e-24	2
NUTM1	4.5614e-28	0.615877	0.35	0.044	7.82873e-24	2
PTK2	5.52936e-28	0.63065	0.375	0.053	9.49004e-24	2
KCTD191	5.83382e-28	0.736134	0.683	0.18	1.00126e-23	2
SAXO2	6.34112e-28	0.643562	0.542	0.119	1.08833e-23	2
TTLL9	6.84785e-28	0.844372	0.608	0.156	1.1753e-23	2
SETD3	7.48326e-28	0.62202	0.5	0.099	1.28435e-23	2
FAM47C	7.65072e-28	0.613279	0.317	0.036	1.31309e-23	2
SPATA48	7.97426e-28	0.780389	0.558	0.132	1.36862e-23	2
YTHDC1	8.08553e-28	0.663667	0.367	0.052	1.38772e-23	2
CLDN34D	8.27188e-28	0.535597	0.292	0.028	1.4197e-23	2
FDFT11	8.58819e-28	0.855501	0.708	0.211	1.47399e-23	2
SMIM6	8.7247e-28	0.401784	0.325	0.037	1.49742e-23	2
DPY301	9.61887e-28	1.0677	0.758	0.277	1.65089e-23	2
HDAC1	1.0574e-27	0.364287	0.433	0.071	1.81482e-23	2
IMPDH2-PS	1.07922e-27	0.787785	0.433	0.075	1.85227e-23	2
GTSF21	1.08495e-27	0.993389	0.633	0.175	1.8621e-23	2
PIBF1	1.14163e-27	0.356391	0.308	0.033	1.95938e-23	2
USP11	1.30684e-27	0.91942	0.775	0.264	2.24293e-23	2
KIF2B	1.3508e-27	1.08827	0.892	0.39	2.31837e-23	2
GM29601	1.38329e-27	0.484074	0.258	0.02	2.37415e-23	2
GM4275	1.40292e-27	0.990268	0.625	0.174	2.40783e-23	2
CCDC27	1.41874e-27	0.849268	0.567	0.138	2.43498e-23	2
GM31314	1.47412e-27	0.565985	0.325	0.038	2.53003e-23	2
CTNNBL1	1.77923e-27	0.687778	0.533	0.113	3.05369e-23	2
PHF8-PS	1.84277e-27	0.643838	0.333	0.041	3.16275e-23	2
PHYHIPL1	1.91409e-27	0.925632	0.917	0.391	3.28515e-23	2
SLC16A71	1.93228e-27	1.1899	0.858	0.415	3.31636e-23	2
CENPU	1.95133e-27	0.431926	0.483	0.091	3.34906e-23	2
CATSPER4	2.02343e-27	0.805106	0.558	0.127	3.47281e-23	2
4930522H14RIK	2.0324e-27	0.742141	0.492	0.102	3.48822e-23	2
TCTN2	2.09608e-27	0.512972	0.583	0.135	3.59751e-23	2
IQCH	2.12368e-27	0.678507	0.55	0.126	3.64487e-23	2
GM16159	2.15527e-27	0.663574	0.45	0.085	3.69909e-23	2
CCNB21	2.24744e-27	0.988332	0.708	0.217	3.85729e-23	2
GMPS	2.39028e-27	0.618302	0.567	0.129	4.10245e-23	2
FBP11	2.57922e-27	1.05497	0.908	0.398	4.42672e-23	2
RBMXL2	2.90579e-27	0.943637	0.583	0.148	4.98721e-23	2
CENPN	3.13695e-27	0.631205	0.617	0.156	5.38395e-23	2
CFAP77	3.19502e-27	0.351924	0.325	0.038	5.4836e-23	2
ADGB	3.26486e-27	0.545723	0.433	0.075	5.60349e-23	2
CAB39L	3.80361e-27	0.875067	0.508	0.112	6.52814e-23	2
4933425D22RIK	3.95679e-27	0.679599	0.583	0.142	6.79104e-23	2
TTLL7	3.97762e-27	0.563178	0.517	0.108	6.82678e-23	2
IFI209	4.04458e-27	0.300364	0.375	0.053	6.94171e-23	2
PCF11	4.24857e-27	0.70512	0.625	0.162	7.29181e-23	2
CFAP2061	5.03918e-27	1.04242	0.933	0.467	8.64875e-23	2
NKAPL	5.85898e-27	0.716503	0.558	0.126	1.00558e-22	2
RSBN1	6.09476e-27	1.12094	0.558	0.145	1.04604e-22	2
GLIPR1L3	6.11646e-27	0.536685	0.35	0.047	1.04977e-22	2
KLF17	6.25455e-27	0.352846	0.275	0.025	1.07347e-22	2
ENKUR	6.26729e-27	0.884242	0.708	0.223	1.07565e-22	2
1700092E19RIK	6.3534e-27	0.423497	0.308	0.034	1.09043e-22	2
1700108J01RIK1	6.48418e-27	0.641391	0.725	0.211	1.11288e-22	2
DYNLRB2	6.50707e-27	0.877883	0.492	0.105	1.11681e-22	2
CSRNP1	6.51658e-27	0.586101	0.35	0.048	1.11844e-22	2
ARMC4	6.59359e-27	0.541882	0.442	0.081	1.13166e-22	2
THNSL1	6.7946e-27	0.627714	0.433	0.077	1.16616e-22	2
2300009A05RIK1	7.14736e-27	0.680203	0.717	0.204	1.2267e-22	2
ZNRD1	7.56833e-27	0.640017	0.492	0.103	1.29895e-22	2
ITGAE	7.80647e-27	0.728021	0.692	0.203	1.33982e-22	2
GM17359	8.22879e-27	0.740665	0.567	0.136	1.41231e-22	2
1700092C10RIK	8.323e-27	0.322793	0.292	0.029	1.42848e-22	2
1700010K23RIK	8.92983e-27	0.606236	0.458	0.086	1.53263e-22	2
ZC3H141	9.10288e-27	1.00464	0.825	0.312	1.56233e-22	2
CPVL	9.76828e-27	0.255071	0.25	0.019	1.67653e-22	2
RALGDS	1.02319e-26	0.414902	0.542	0.115	1.75609e-22	2
2310010J17RIK	1.03026e-26	0.589046	0.542	0.122	1.76824e-22	2
CTDP1	1.13371e-26	0.65148	0.508	0.109	1.94578e-22	2
TMC5	1.17171e-26	0.737497	0.55	0.129	2.01101e-22	2
LRRC6	1.1772e-26	0.644431	0.475	0.095	2.02042e-22	2
1700124L16RIK	1.27896e-26	0.325109	0.275	0.025	2.19508e-22	2
CMTM2A1	1.43167e-26	1.05685	0.992	0.627	2.45718e-22	2
LDHC1	1.50756e-26	0.8037	1	0.888	2.58743e-22	2
GTF2F1	1.51566e-26	0.630949	0.625	0.166	2.60133e-22	2
LRRC10B	1.56655e-26	0.512584	0.283	0.029	2.68867e-22	2
4931413K12RIK	1.85182e-26	0.417575	0.358	0.049	3.17827e-22	2
EID31	1.87564e-26	0.934644	0.892	0.372	3.21916e-22	2
CENPV1	1.91508e-26	1.09319	0.917	0.462	3.28685e-22	2
TMX4	1.93312e-26	0.62246	0.5	0.107	3.31781e-22	2
NUP160	2.08206e-26	0.479918	0.325	0.041	3.57344e-22	2
TTC30A2	2.1719e-26	0.732717	0.533	0.119	3.72764e-22	2
KATNAL2	2.20427e-26	0.622318	0.517	0.112	3.78319e-22	2
LCA5L	2.27212e-26	0.647005	0.483	0.1	3.89964e-22	2
SLCO6B1	2.44637e-26	0.619037	0.408	0.069	4.1987e-22	2
LSM 2.00	2.47829e-26	0.872863	0.733	0.244	4.25349e-22	2
FAM98C1	2.53429e-26	0.80586	0.8	0.291	4.3496e-22	2
GM31818	2.58685e-26	0.446365	0.275	0.027	4.43981e-22	2
D11WSU47E	2.72316e-26	1.05155	0.825	0.33	4.67375e-22	2
CCL27A1	2.87266e-26	0.761225	0.742	0.247	4.93035e-22	2
USP37	2.87437e-26	0.665829	0.408	0.07	4.93329e-22	2
LRRC73	2.90265e-26	0.754761	0.517	0.114	4.98181e-22	2
RASEF	2.9595e-26	0.384395	0.35	0.048	5.07939e-22	2
PLIN2	3.27062e-26	0.541901	0.408	0.069	5.61336e-22	2
ZPBP21	3.59048e-26	0.832177	0.692	0.204	6.16234e-22	2
4930547H16RIK	3.68963e-26	0.617255	0.333	0.044	6.33252e-22	2
NCBP1	3.7451e-26	0.65326	0.617	0.157	6.42772e-22	2
SEL1L2	3.74999e-26	0.566689	0.45	0.085	6.43611e-22	2
CCDC601	4.19105e-26	0.769004	0.767	0.272	7.19309e-22	2
SPAG8	4.35766e-26	0.746609	0.483	0.103	7.47906e-22	2
4930471D02RIK	4.59986e-26	0.522199	0.25	0.02	7.89474e-22	2
4930404N11RIK	4.63286e-26	0.943664	0.667	0.209	7.95138e-22	2
4921504E06RIK	4.72993e-26	0.410827	0.275	0.027	8.11798e-22	2
4930573C08RIK	4.91032e-26	0.354119	0.317	0.038	8.42758e-22	2
ZFP423	4.94083e-26	0.391427	0.425	0.075	8.47995e-22	2
SEC23IP	5.09068e-26	0.781214	0.558	0.137	8.73713e-22	2
SLCO6C1	5.45905e-26	0.879759	0.575	0.145	9.36936e-22	2
TOGARAM1	5.6197e-26	0.624745	0.433	0.081	9.64509e-22	2
LMNTD1	5.89941e-26	0.601383	0.525	0.121	1.01252e-21	2
CCER11	6.15453e-26	1.01207	0.883	0.407	1.0563e-21	2
KPNA61	6.22728e-26	0.88103	0.758	0.256	1.06879e-21	2
4833427G06RIK	6.7975e-26	0.587686	0.675	0.19	1.16665e-21	2
GFPT1	7.09748e-26	0.727734	0.508	0.112	1.21814e-21	2
HYAL6	7.42729e-26	0.589446	0.392	0.063	1.27475e-21	2
TRP53BP1	7.58561e-26	0.515835	0.35	0.049	1.30192e-21	2
ATP10A	7.85287e-26	0.428144	0.3	0.034	1.34779e-21	2
CNBD2	7.92291e-26	0.885794	0.583	0.157	1.35981e-21	2
HAUS1	8.92141e-26	0.857573	0.617	0.168	1.53118e-21	2
CHCHD6	9.33353e-26	0.823437	0.9	0.376	1.60191e-21	2
CCDC651	9.41448e-26	0.903946	0.75	0.254	1.61581e-21	2
MAP4K1	9.67663e-26	0.620908	0.458	0.09	1.6608e-21	2
TMEM262	9.70674e-26	0.55363	0.425	0.076	1.66597e-21	2
5830448L01RIK	1.02275e-25	0.678551	0.533	0.126	1.75534e-21	2
CSL	1.02559e-25	0.732793	0.675	0.197	1.76023e-21	2
RMDN2	1.03763e-25	0.863352	0.717	0.244	1.78089e-21	2
GATAD2B	1.05621e-25	0.377773	0.3	0.034	1.81276e-21	2
AKAP10	1.11113e-25	0.605702	0.483	0.104	1.90703e-21	2
MROH5	1.11695e-25	0.373933	0.292	0.032	1.91703e-21	2
1700034J05RIK1	1.12351e-25	0.800439	0.742	0.254	1.92828e-21	2
MSL1	1.1821e-25	0.941959	0.742	0.277	2.02883e-21	2
LRRC9	1.33448e-25	0.881336	0.65	0.195	2.29036e-21	2
TDRD71	1.51871e-25	0.979329	0.667	0.199	2.60657e-21	2
BTBD10	1.69833e-25	0.781166	0.6	0.162	2.91484e-21	2
GTF2A1L1	1.70101e-25	0.874521	0.767	0.261	2.91944e-21	2
PKNOX2	1.74066e-25	0.61044	0.492	0.112	2.9875e-21	2
HNRNPF	1.81891e-25	0.394466	0.4	0.067	3.1218e-21	2
NASP	1.89969e-25	1.07474	0.883	0.385	3.26044e-21	2
ZFP462	2.11931e-25	0.340497	0.267	0.025	3.63737e-21	2
DCUN1D4	2.20366e-25	0.80978	0.667	0.211	3.78213e-21	2
CLGN1	2.28561e-25	0.818172	0.867	0.312	3.92279e-21	2
GM3417	2.47424e-25	0.396544	0.333	0.046	4.24655e-21	2
4930567K20RIK	2.58026e-25	0.444358	0.433	0.081	4.4285e-21	2
HOXD8	2.6867e-25	0.523561	0.492	0.102	4.61119e-21	2
CREM1	2.76555e-25	1.02792	0.725	0.274	4.74651e-21	2
ADAM39	2.81445e-25	0.666057	0.467	0.093	4.83044e-21	2
TMEM249	2.82359e-25	0.537931	0.442	0.088	4.84613e-21	2
CEP126	2.88308e-25	0.883269	0.55	0.138	4.94823e-21	2
ADAM4	3.157e-25	0.475519	0.442	0.084	5.41835e-21	2
GM45079	3.69775e-25	0.502885	0.283	0.032	6.34646e-21	2
DYNLT1A	3.76851e-25	0.332336	0.3	0.036	6.46789e-21	2
SNU13	3.81081e-25	0.616934	0.325	0.044	6.5405e-21	2
1700010I14RIK1	3.83662e-25	0.923969	0.858	0.358	6.5848e-21	2
2810408I11RIK1	4.06539e-25	1.03335	0.758	0.273	6.97742e-21	2
GTSF11	4.18401e-25	1.06087	0.825	0.352	7.18102e-21	2
1700051A21RIK	4.26486e-25	0.795003	0.592	0.161	7.31979e-21	2
GAS2L1	4.32184e-25	0.579765	0.633	0.165	7.41758e-21	2
FLACC1	4.59804e-25	0.563422	0.417	0.075	7.89162e-21	2
GALNT3	4.66849e-25	0.553986	0.617	0.161	8.01254e-21	2
PABPC11	4.89365e-25	1.05208	0.967	0.552	8.39897e-21	2
TMEM144	5.21435e-25	0.872954	0.467	0.103	8.94938e-21	2
BBX	5.63596e-25	0.865919	0.65	0.201	9.673e-21	2
ACTL10	5.73831e-25	0.519403	0.333	0.047	9.84866e-21	2
CRLS1	6.25547e-25	0.809059	0.608	0.175	1.07363e-20	2
TBATA1	6.29259e-25	0.977126	0.833	0.33	1.08e-20	2
ATPAF2	6.43256e-25	0.521697	0.458	0.095	1.10402e-20	2
GGNBP2	6.68117e-25	1.10163	0.85	0.369	1.14669e-20	2
CDKAL1	6.83499e-25	0.551148	0.342	0.051	1.17309e-20	2
SPATA31D1D	7.42507e-25	0.773237	0.358	0.056	1.27437e-20	2
KNOP1	7.69001e-25	1.00395	0.8	0.326	1.31984e-20	2
DRAM1	7.98566e-25	0.409265	0.4	0.07	1.37058e-20	2
FOXJ11	8.55335e-25	0.674964	0.6	0.156	1.46801e-20	2
PEX12	8.70293e-25	0.477776	0.375	0.061	1.49368e-20	2
KIF1BP	8.71368e-25	0.529464	0.542	0.132	1.49553e-20	2
RLIM	8.79684e-25	0.660954	0.442	0.086	1.5098e-20	2
TMEM243	8.9647e-25	0.55935	0.292	0.034	1.53861e-20	2
AC151602.1	8.9647e-25	0.472891	0.292	0.034	1.53861e-20	2
PDK3	8.97909e-25	0.547828	0.6	0.156	1.54108e-20	2
RFC4	9.29936e-25	0.401168	0.375	0.061	1.59605e-20	2
ACOT8	9.65095e-25	0.506751	0.358	0.055	1.65639e-20	2
ADAM6A	1.00684e-24	0.459561	0.408	0.072	1.72804e-20	2
GM47841	1.08473e-24	0.498308	0.4	0.071	1.86173e-20	2
CEP41	1.10063e-24	0.629134	0.583	0.154	1.88901e-20	2
CCDC178	1.1088e-24	0.620257	0.392	0.069	1.90303e-20	2
ANKRD61	1.1152e-24	0.780184	0.767	0.289	1.91402e-20	2
TMEM156	1.21125e-24	0.304742	0.292	0.034	2.07888e-20	2
CKAP2L	1.24336e-24	0.55395	0.458	0.098	2.13398e-20	2
CABYR1	1.29112e-24	1.10515	0.9	0.471	2.21595e-20	2
CATSPER2	1.29309e-24	0.778561	0.633	0.185	2.21933e-20	2
4930519G04RIK	1.33024e-24	0.485682	0.342	0.051	2.28308e-20	2
4933407I05RIK	1.44113e-24	0.723737	0.592	0.162	2.47341e-20	2
NAA25	1.45596e-24	0.38623	0.35	0.052	2.49886e-20	2
SPATA17	1.46046e-24	0.780598	0.567	0.147	2.50659e-20	2
PEX3	1.47432e-24	0.740699	0.717	0.237	2.53037e-20	2
MED281	1.74356e-24	0.875932	0.825	0.313	2.99247e-20	2
SEMA4A	1.77858e-24	0.352193	0.283	0.032	3.05258e-20	2
CREB3L4	1.78512e-24	1.13837	0.933	0.514	3.0638e-20	2
CYPT4	1.95523e-24	1.09611	0.908	0.504	3.35576e-20	2
MORN51	1.99713e-24	1.00839	0.758	0.308	3.42767e-20	2
PIAS21	2.04323e-24	0.978273	0.892	0.447	3.50679e-20	2
FAM50B1	2.28603e-24	0.894859	0.7	0.22	3.92352e-20	2
TEX24	2.41107e-24	0.416092	0.3	0.038	4.13812e-20	2
TEX291	2.53279e-24	0.952917	0.7	0.241	4.34702e-20	2
RNF17	2.75697e-24	0.709307	0.55	0.146	4.73179e-20	2
PPP2R3D	3.00263e-24	0.497771	0.592	0.154	5.15342e-20	2
RUVBL2	3.05052e-24	0.399929	0.35	0.055	5.2356e-20	2
SMAD6	3.1084e-24	0.388067	0.317	0.043	5.33495e-20	2
1700012B09RIK	3.12871e-24	0.791609	0.683	0.222	5.3698e-20	2
MROH4	3.4296e-24	0.604313	0.633	0.175	5.88622e-20	2
SYNJ2BP	3.47575e-24	0.630193	0.617	0.174	5.96543e-20	2
DIP2B	3.53447e-24	0.353906	0.3	0.037	6.0662e-20	2
ZFP608	3.55082e-24	0.506981	0.333	0.049	6.09427e-20	2
CRLF1	3.84299e-24	0.579655	0.542	0.136	6.59572e-20	2
CDCA31	3.88076e-24	0.792878	0.708	0.232	6.66055e-20	2
SLC39A8	3.97652e-24	0.536676	0.325	0.047	6.8249e-20	2
ACOT9	4.57213e-24	0.325736	0.342	0.051	7.84715e-20	2
ATP6AP1L1	4.62119e-24	0.808952	0.675	0.216	7.93135e-20	2
ANKRD42	5.03082e-24	0.856513	0.717	0.254	8.6344e-20	2
SERHL	5.13801e-24	0.450591	0.3	0.038	8.81836e-20	2
CCDC93	5.146e-24	0.701346	0.392	0.074	8.83208e-20	2
SPN-PS	5.27672e-24	0.730288	0.583	0.156	9.05644e-20	2
SERF11	5.51254e-24	0.909176	0.983	0.603	9.46117e-20	2
PPP2CB	5.94726e-24	0.542384	0.442	0.089	1.02073e-19	2
DEDD	6.11912e-24	0.735137	0.55	0.148	1.05022e-19	2
SLC6A6	6.84212e-24	0.409756	0.508	0.113	1.17431e-19	2
PFDN1	7.22185e-24	0.537763	0.575	0.15	1.23949e-19	2
DSCC1	7.32895e-24	0.492096	0.3	0.038	1.25787e-19	2
TAS1R1	7.71605e-24	0.25541	0.275	0.03	1.32431e-19	2
GM34678	7.71668e-24	0.38261	0.275	0.032	1.32441e-19	2
SF1	7.7749e-24	0.712823	0.525	0.131	1.33441e-19	2
TIMM17A	7.93304e-24	0.403868	0.483	0.105	1.36155e-19	2
GM10382	8.08483e-24	0.80966	0.558	0.152	1.3876e-19	2
SMIM8	8.14759e-24	0.3827	0.533	0.128	1.39837e-19	2
AK81	8.28926e-24	0.837751	0.808	0.32	1.42269e-19	2
TULP2	8.53373e-24	0.965638	0.958	0.577	1.46464e-19	2
4930519H02RIK	8.89716e-24	0.636448	0.392	0.071	1.52702e-19	2
SPACA71	9.08648e-24	0.780142	0.708	0.236	1.55951e-19	2
ACTR10	9.29401e-24	0.918582	0.9	0.438	1.59513e-19	2
STAG3	9.60393e-24	0.565838	0.6	0.161	1.64832e-19	2
CCT31	1.00046e-23	0.764582	0.767	0.259	1.71709e-19	2
SPESP11	1.07226e-23	0.901863	0.85	0.371	1.84032e-19	2
USP7	1.07781e-23	0.668463	0.583	0.162	1.84984e-19	2
NDUFAF2	1.10252e-23	0.650642	0.558	0.151	1.89226e-19	2
CMSS1	1.1194e-23	0.886833	0.417	0.082	1.92122e-19	2
ZP3R	1.13453e-23	0.482204	0.45	0.093	1.94719e-19	2
SLC31A2	1.15028e-23	0.288683	0.383	0.065	1.97423e-19	2
CLDN34B4	1.23745e-23	0.374089	0.283	0.033	2.12384e-19	2
CUL4B	1.33299e-23	0.46021	0.508	0.118	2.28782e-19	2
UBXN101	1.33527e-23	0.840551	0.692	0.231	2.29172e-19	2
XRN2	1.42242e-23	0.34693	0.4	0.075	2.4413e-19	2
CEP72	1.42874e-23	0.587645	0.558	0.141	2.45215e-19	2
ATP6V1A	1.43448e-23	0.618687	0.483	0.108	2.462e-19	2
PANK2	1.4988e-23	0.399529	0.408	0.075	2.57239e-19	2
RIBC1	1.50004e-23	0.591457	0.383	0.067	2.57451e-19	2
BBS7	1.56684e-23	0.475437	0.325	0.048	2.68917e-19	2
SELENOV	1.57647e-23	0.403611	0.567	0.146	2.70569e-19	2
CHRAC11	1.74532e-23	0.829418	0.7	0.23	2.99549e-19	2
PRPS1L11	1.76871e-23	0.864186	0.758	0.274	3.03564e-19	2
GM9803	1.8007e-23	0.770122	0.717	0.246	3.09054e-19	2
CLP 1	1.81074e-23	0.477723	0.383	0.066	3.10778e-19	2
ABHD17B1	1.91368e-23	0.805889	0.592	0.169	3.28446e-19	2
TES	1.92682e-23	0.832483	0.683	0.236	3.307e-19	2
ACTL6A	1.98379e-23	0.656982	0.525	0.131	3.40477e-19	2
TRAF3IP1	2.33922e-23	0.409094	0.35	0.056	4.0148e-19	2
SMNDC1	2.34774e-23	0.591679	0.408	0.08	4.02943e-19	2
1700018F24RIK	2.59941e-23	0.697286	0.642	0.193	4.46137e-19	2
RASAL1	2.8046e-23	0.380211	0.283	0.034	4.81354e-19	2
1700073E17RIK	2.88628e-23	0.407667	0.508	0.121	4.95372e-19	2
MTBP	2.90144e-23	0.380016	0.308	0.042	4.97975e-19	2
SMCO4	3.40585e-23	0.546272	0.492	0.114	5.84546e-19	2
IMMP1L	3.47256e-23	0.364878	0.392	0.071	5.95995e-19	2
NDST4	3.51297e-23	0.529656	0.458	0.103	6.02931e-19	2
TOPORSL	3.54367e-23	0.983425	0.492	0.121	6.082e-19	2
1700025B11RIK	3.55065e-23	0.366961	0.333	0.051	6.09398e-19	2
SMPD3	3.60384e-23	0.470453	0.317	0.046	6.18527e-19	2
ZFP330	3.81289e-23	0.394906	0.458	0.098	6.54406e-19	2
IQCE	3.94671e-23	0.593123	0.508	0.123	6.77374e-19	2
AMER2	4.19147e-23	0.558214	0.458	0.104	7.19382e-19	2
ICE1	4.40252e-23	0.506691	0.283	0.036	7.55605e-19	2
PPP6R2	4.60778e-23	0.423003	0.375	0.066	7.90833e-19	2
RIBC2	4.65184e-23	0.509301	0.4	0.077	7.98396e-19	2
AP3B1	4.65803e-23	0.324842	0.45	0.095	7.99457e-19	2
4932415D10RIK	4.7924e-23	0.797095	0.408	0.082	8.22519e-19	2
BBOF1	4.82725e-23	0.773542	0.475	0.109	8.285e-19	2
IFT74	4.95322e-23	0.697149	0.558	0.154	8.50122e-19	2
4930548J01RIK	5.15747e-23	0.597148	0.55	0.143	8.85177e-19	2
TPST1	5.31589e-23	0.502731	0.558	0.145	9.12367e-19	2
TOMM221	5.77378e-23	0.613607	0.758	0.258	9.90953e-19	2
4933434M16RIK	5.92605e-23	0.441017	0.333	0.052	1.01709e-18	2
TDRD6	5.94296e-23	0.876515	0.658	0.214	1.01999e-18	2
ODF31	6.07381e-23	1.07993	0.817	0.373	1.04245e-18	2
FCF1	6.45005e-23	0.498402	0.367	0.063	1.10702e-18	2
GM29154	6.47158e-23	0.311334	0.258	0.028	1.11072e-18	2
ABHD16A	6.55882e-23	0.312612	0.475	0.103	1.12569e-18	2
LYAR1	7.13172e-23	1.04781	0.967	0.541	1.22402e-18	2
9530077C05RIK	7.41603e-23	0.389944	0.417	0.08	1.27281e-18	2
IGSF11	7.53686e-23	0.524213	0.483	0.11	1.29355e-18	2
MTREX	8.36891e-23	0.550483	0.433	0.091	1.43636e-18	2
OTUD4	8.87813e-23	0.732596	0.525	0.136	1.52375e-18	2
4930444P10RIK	9.36351e-23	0.591339	0.467	0.107	1.60706e-18	2
DPY19L2	1.04315e-22	0.66234	0.492	0.119	1.79035e-18	2
COX6B21	1.10312e-22	0.703515	0.833	0.338	1.89329e-18	2
ISG20	1.23324e-22	0.668419	0.558	0.157	2.11662e-18	2
SLC22A161	1.32591e-22	0.642973	0.708	0.228	2.27565e-18	2
TBPL11	1.34229e-22	0.917861	0.875	0.367	2.30377e-18	2
4930563M21RIK	1.3686e-22	0.285687	0.25	0.027	2.34893e-18	2
ERICH31	1.3782e-22	0.773814	0.817	0.319	2.3654e-18	2
FAM178B	1.39935e-22	0.634005	0.7	0.24	2.40171e-18	2
PABPC21	1.54697e-22	1.00041	0.817	0.372	2.65506e-18	2
EIF5B	1.72508e-22	1.28907	0.5	0.137	2.96076e-18	2
1700023F06RIK	1.85542e-22	0.567147	0.667	0.208	3.18445e-18	2
OTUD6B	1.89757e-22	0.351669	0.442	0.095	3.25679e-18	2
TSSK1	1.96729e-22	0.944679	0.833	0.358	3.37646e-18	2
PDCD4	2.0474e-22	0.465757	0.517	0.126	3.51395e-18	2
CYTH2	2.13168e-22	0.787325	0.692	0.231	3.65861e-18	2
ASH2L	2.1791e-22	0.455876	0.608	0.164	3.73999e-18	2
GM973	2.19489e-22	0.851795	0.475	0.117	3.76708e-18	2
DDX41	2.24963e-22	0.842397	0.733	0.264	3.86105e-18	2
UQCRFS1	2.34444e-22	0.665048	0.7	0.236	4.02375e-18	2
ITGB1BP1	2.47381e-22	0.363217	0.475	0.109	4.24581e-18	2
SLC25A25	2.50477e-22	0.520222	0.308	0.046	4.29895e-18	2
GM47381	2.53978e-22	0.531856	0.333	0.056	4.35903e-18	2
CCDC301	2.68829e-22	0.859229	0.9	0.445	4.61392e-18	2
ZDHHC191	2.76723e-22	0.595223	0.6	0.175	4.7494e-18	2
OSCP1	3.14729e-22	0.794375	0.842	0.367	5.4017e-18	2
KDELR2	3.3212e-22	0.437239	0.417	0.084	5.70018e-18	2
KLHL15	3.71821e-22	0.313083	0.283	0.037	6.38156e-18	2
LRWD11	3.72022e-22	0.700988	0.617	0.184	6.38502e-18	2
TEX2	3.80936e-22	0.817614	0.658	0.225	6.538e-18	2
IMMT	3.82286e-22	0.470283	0.6	0.173	6.56117e-18	2
DHX40	3.91176e-22	0.488387	0.525	0.131	6.71375e-18	2
CDKN2AIP	4.07608e-22	0.713588	0.5	0.126	6.99578e-18	2
TDP1	4.39419e-22	0.395272	0.467	0.105	7.54174e-18	2
ANK2	4.69686e-22	0.400333	0.317	0.049	8.06122e-18	2
NEMP1	5.06816e-22	0.504205	0.508	0.123	8.69849e-18	2
4930589P08RIK	5.22195e-22	0.718062	0.683	0.239	8.96244e-18	2
BET1	5.38839e-22	0.43138	0.408	0.084	9.2481e-18	2
PAN3	5.49043e-22	0.505295	0.342	0.058	9.42323e-18	2
TMEM81	5.66317e-22	0.418641	0.275	0.036	9.7197e-18	2
NOP14	6.08473e-22	0.453105	0.542	0.142	1.04432e-17	2
DONSON	6.35173e-22	0.493659	0.325	0.052	1.09015e-17	2
4933402J10RIK	6.36181e-22	0.710007	0.567	0.162	1.09188e-17	2
WDFY11	6.73873e-22	0.791169	0.792	0.329	1.15657e-17	2
ARIH2	7.0216e-22	0.477662	0.517	0.135	1.20512e-17	2
FZR1	7.09185e-22	0.43683	0.575	0.159	1.21717e-17	2
MXD4	7.1268e-22	0.273438	0.592	0.159	1.22317e-17	2
HSF2	7.19464e-22	0.402264	0.292	0.041	1.23482e-17	2
R3HCC1	7.45168e-22	0.521992	0.567	0.156	1.27893e-17	2
SPAG7	7.69112e-22	0.37686	0.417	0.086	1.32003e-17	2
ALDH3B1	8.15178e-22	0.536314	0.592	0.175	1.39909e-17	2
STX2	8.76392e-22	0.52731	0.45	0.108	1.50415e-17	2
1700001F09RIK	9.02468e-22	0.597329	0.433	0.096	1.54891e-17	2
ENO4	9.12e-22	0.318117	0.392	0.076	1.56526e-17	2
1700123L14RIK1	9.36378e-22	0.891212	0.95	0.516	1.60711e-17	2
DMRTB11	9.61252e-22	0.799882	0.867	0.379	1.6498e-17	2
DNAL4	9.74861e-22	0.56516	0.567	0.155	1.67315e-17	2
UCK2	9.75971e-22	0.477406	0.533	0.145	1.67506e-17	2
KLF2	9.9615e-22	0.354335	0.508	0.123	1.70969e-17	2
1700023F02RIK	9.99818e-22	0.395699	0.275	0.036	1.71599e-17	2
DOP1B	1.11994e-21	0.464867	0.3	0.044	1.92215e-17	2
NDFIP2	1.14171e-21	0.584365	0.6	0.179	1.95952e-17	2
CCDC13	1.17893e-21	0.359944	0.483	0.117	2.02339e-17	2
DRC1	1.1953e-21	0.346598	0.4	0.08	2.05149e-17	2
CCSER2	1.19746e-21	0.523101	0.783	0.286	2.05521e-17	2
NSMCE11	1.38101e-21	0.739835	0.758	0.299	2.37023e-17	2
IQCA1L	1.39991e-21	0.48186	0.442	0.102	2.40267e-17	2
SPATC1L	1.51211e-21	0.840644	0.825	0.363	2.59524e-17	2
MAP7D3	1.58362e-21	0.380032	0.267	0.034	2.71796e-17	2
SPINK21	1.59597e-21	0.799104	0.883	0.407	2.73916e-17	2
VPS26A1	1.7028e-21	0.792538	0.708	0.246	2.92252e-17	2
MGAT4C	1.71719e-21	0.319763	0.317	0.049	2.94721e-17	2
BC048562	1.93183e-21	0.727323	0.533	0.152	3.31559e-17	2
NLRP141	2.04627e-21	0.77565	0.642	0.218	3.51201e-17	2
EP400	2.08216e-21	0.52482	0.675	0.206	3.57361e-17	2
PFN41	2.09352e-21	0.651284	0.65	0.217	3.59311e-17	2
CFAP1261	2.16118e-21	0.756945	0.75	0.301	3.70923e-17	2
TTLL6	2.18059e-21	0.453372	0.375	0.074	3.74255e-17	2
BRSK2	2.34497e-21	0.337188	0.425	0.093	4.02468e-17	2
SCCPDH	2.56617e-21	0.743693	0.85	0.395	4.40432e-17	2
1700020N01RIK	2.60435e-21	0.587286	0.542	0.151	4.46984e-17	2
KIFAP3	2.61785e-21	0.653016	0.742	0.283	4.49301e-17	2
TMEM217	2.79802e-21	0.494328	0.408	0.088	4.80224e-17	2
ADAM30	2.83523e-21	0.445635	0.392	0.077	4.86611e-17	2
ANTXRL	2.86423e-21	0.466211	0.658	0.212	4.91589e-17	2
NME7	2.87631e-21	0.432261	0.492	0.122	4.93661e-17	2
TMEM95	2.97232e-21	0.395738	0.267	0.034	5.1014e-17	2
RSPH91	3.10664e-21	0.69972	0.617	0.199	5.33192e-17	2
MTMR6	3.37029e-21	0.546785	0.425	0.094	5.78443e-17	2
1700001G11RIK	3.41905e-21	0.391461	0.342	0.06	5.86811e-17	2
PNPLA2	3.54124e-21	0.597882	0.717	0.239	6.07782e-17	2
GM884	3.63977e-21	0.372245	0.342	0.06	6.24694e-17	2
RC3H1	3.71328e-21	0.434807	0.317	0.051	6.37311e-17	2
TTC29	4.15824e-21	0.684315	0.55	0.155	7.13678e-17	2
PRSS21	4.26628e-21	0.391808	0.425	0.093	7.32222e-17	2
USP8	4.27411e-21	0.685969	0.567	0.166	7.33566e-17	2
BORA	4.28271e-21	0.502113	0.375	0.074	7.35042e-17	2
GM6588	4.51734e-21	0.890583	0.3	0.048	7.75311e-17	2
STRAP	4.57301e-21	0.486147	0.692	0.228	7.84866e-17	2
MRPL1	4.72308e-21	0.314554	0.4	0.081	8.10623e-17	2
ETNK1	5.00896e-21	0.598662	0.458	0.112	8.59687e-17	2
DNAAF3	5.07788e-21	0.614425	0.575	0.175	8.71516e-17	2
C2CD61	5.09538e-21	0.796193	0.658	0.231	8.7452e-17	2
FAM122C	5.24419e-21	0.62414	0.525	0.143	9.00061e-17	2
PSMG2	5.28169e-21	0.259682	0.3	0.046	9.06496e-17	2
SOX6	5.36956e-21	0.375218	0.458	0.109	9.21577e-17	2
SPEF2	5.64321e-21	0.698862	0.342	0.061	9.68543e-17	2
INSL61	5.68031e-21	0.711793	0.767	0.308	9.74912e-17	2
VCL	5.96659e-21	0.275614	0.258	0.032	1.02405e-16	2
PCCB	6.48509e-21	0.347748	0.367	0.067	1.11304e-16	2
TXNDC8	6.70503e-21	0.68414	0.758	0.286	1.15078e-16	2
GM4787	6.95574e-21	0.630268	0.692	0.235	1.19381e-16	2
RHBDD1	7.13496e-21	0.562921	0.483	0.124	1.22457e-16	2
FAM83E	7.29727e-21	0.523733	0.667	0.223	1.25243e-16	2
ITGA1	7.50774e-21	0.449193	0.267	0.036	1.28855e-16	2
MCTS2	7.60652e-21	0.433997	0.283	0.041	1.30551e-16	2
GLT8D1	7.63138e-21	0.557713	0.683	0.22	1.30977e-16	2
1810055G02RIK	7.9131e-21	0.454382	0.533	0.145	1.35813e-16	2
4933431J24RIK	8.19458e-21	0.462711	0.275	0.038	1.40644e-16	2
SCP2D1	8.37319e-21	0.900615	0.825	0.368	1.43709e-16	2
PSEN11	8.74853e-21	0.463309	0.642	0.206	1.50151e-16	2
TBC1D21	9.22586e-21	0.566964	0.692	0.239	1.58343e-16	2
LARP71	9.34976e-21	0.832662	0.8	0.348	1.6047e-16	2
NDUFA5	9.37129e-21	0.349617	0.467	0.112	1.60839e-16	2
DUSP10	9.77865e-21	0.324772	0.283	0.041	1.67831e-16	2
CETN41	9.91724e-21	0.798626	0.792	0.326	1.7021e-16	2
PPP1R421	1.04771e-20	0.443007	0.575	0.166	1.79819e-16	2
COX7B2	1.05149e-20	0.555819	0.55	0.152	1.80466e-16	2
RHBDD3	1.08766e-20	0.465211	0.533	0.143	1.86674e-16	2
DKKL11	1.0963e-20	0.819148	0.975	0.617	1.88157e-16	2
THOC5	1.14532e-20	0.351949	0.508	0.133	1.96572e-16	2
LIMCH1	1.17147e-20	0.274709	0.25	0.03	2.01059e-16	2
1700001K23RIK	1.19792e-20	0.599459	0.442	0.105	2.05598e-16	2
BBIP11	1.23522e-20	0.492548	0.583	0.164	2.12e-16	2
TPP2	1.31926e-20	0.705044	0.45	0.108	2.26425e-16	2
STPG1	1.34214e-20	0.324747	0.308	0.049	2.30352e-16	2
FYTTD1	1.47998e-20	0.512917	0.542	0.147	2.54008e-16	2
PIFO	1.48482e-20	0.552038	0.525	0.148	2.54839e-16	2
BC050972	1.48657e-20	0.39273	0.408	0.09	2.5514e-16	2
MZT21	1.48971e-20	0.677386	0.683	0.246	2.55679e-16	2
KLHDC10	1.50253e-20	0.370476	0.492	0.126	2.5788e-16	2
RNF113A2	1.5707e-20	0.286168	0.308	0.049	2.69579e-16	2
MRPL20	1.59481e-20	0.555006	0.592	0.179	2.73717e-16	2
ADAM26B	1.62532e-20	0.397714	0.283	0.041	2.78955e-16	2
GM429181	1.63912e-20	0.573784	0.675	0.227	2.81323e-16	2
ZFP105	1.65247e-20	0.539308	0.308	0.051	2.83614e-16	2
NDUFB1-PS	1.74408e-20	0.595801	0.625	0.198	2.99336e-16	2
ADTRP	1.77201e-20	0.277549	0.267	0.036	3.0413e-16	2
GLB1L3	1.79982e-20	0.490565	0.492	0.126	3.08904e-16	2
UBE2U	1.88057e-20	0.800782	0.442	0.11	3.22762e-16	2
HNRNPH1	1.97786e-20	0.440186	0.442	0.104	3.3946e-16	2
RPL22L1	1.97988e-20	0.472871	0.375	0.075	3.39807e-16	2
MEX3C	2.02704e-20	0.298716	0.408	0.088	3.479e-16	2
RWDD2A	2.05017e-20	0.51419	0.467	0.115	3.5187e-16	2
SH2D6	2.08342e-20	0.391277	0.333	0.061	3.57577e-16	2
YBX1	2.24231e-20	0.808875	0.933	0.476	3.84847e-16	2
LMF1	2.35339e-20	0.489261	0.483	0.121	4.03912e-16	2
DYRK2	2.44664e-20	0.254581	0.35	0.065	4.19916e-16	2
FAM71E2	2.46198e-20	0.453851	0.517	0.143	4.2255e-16	2
TEX22	2.59286e-20	0.76228	0.75	0.297	4.45013e-16	2
VGLL3	2.61447e-20	0.525379	0.383	0.079	4.48722e-16	2
RANBP9	2.6372e-20	0.725364	0.658	0.241	4.52623e-16	2
PPP3CC	2.73187e-20	0.522966	0.525	0.146	4.6887e-16	2
BOLA3	2.77378e-20	0.439925	0.533	0.142	4.76064e-16	2
PSD3	2.78138e-20	0.420291	0.467	0.115	4.77369e-16	2
SLTM	2.78426e-20	0.68423	0.658	0.232	4.77863e-16	2
TXNRD31	2.79937e-20	0.689498	0.808	0.331	4.80456e-16	2
PPP2R2D	2.87459e-20	0.502342	0.642	0.216	4.93366e-16	2
RNF216	2.93576e-20	0.419714	0.492	0.127	5.03864e-16	2
SLC9B1	2.94611e-20	0.73675	0.508	0.142	5.0564e-16	2
RPL10L1	2.95559e-20	0.781064	0.725	0.275	5.07267e-16	2
GIGYF2	2.97622e-20	0.445381	0.358	0.071	5.10808e-16	2
1700109H08RIK	3.00043e-20	0.479158	0.492	0.131	5.14963e-16	2
1700108F19RIK	3.13014e-20	0.370376	0.375	0.074	5.37227e-16	2
FAM170A	3.1392e-20	0.386737	0.467	0.113	5.38782e-16	2
EFCAB3	3.17778e-20	0.641674	0.683	0.261	5.45402e-16	2
MAK	3.23828e-20	0.680344	0.567	0.176	5.55786e-16	2
PTPN4	3.36281e-20	0.366355	0.433	0.1	5.7716e-16	2
LURAP1	3.47139e-20	0.509611	0.292	0.044	5.95795e-16	2
TBC1D15	3.47503e-20	0.556905	0.467	0.115	5.9642e-16	2
4933432I09RIK	3.55899e-20	0.316555	0.258	0.034	6.1083e-16	2
CFAP43	3.62436e-20	0.671975	0.517	0.142	6.22049e-16	2
ATG12	3.9673e-20	0.316853	0.433	0.098	6.80908e-16	2
CCDC186	4.08948e-20	0.439643	0.492	0.128	7.01877e-16	2
LRRC461	4.09944e-20	0.904177	0.917	0.538	7.03588e-16	2
YIPF1	4.17096e-20	0.300091	0.333	0.06	7.15862e-16	2
PLEKHA6	4.1757e-20	0.409411	0.375	0.077	7.16675e-16	2
DLL3	4.41419e-20	0.387283	0.392	0.084	7.57608e-16	2
IZUMO4	4.51569e-20	0.644498	0.542	0.156	7.75027e-16	2
NMNAT3	4.57989e-20	0.530045	0.45	0.109	7.86046e-16	2
1700013F07RIK1	4.60055e-20	0.655155	0.808	0.331	7.89592e-16	2
4931417E11RIK	4.66395e-20	0.351798	0.475	0.117	8.00474e-16	2
CAMK2N1	4.82325e-20	0.622677	0.558	0.164	8.27815e-16	2
DCUN1D5	5.26696e-20	0.375322	0.508	0.133	9.03968e-16	2
RSPH6A1	5.3451e-20	0.452572	0.55	0.154	9.1738e-16	2
DGAT21	5.50812e-20	0.907002	0.767	0.348	9.45359e-16	2
ARMC3	5.51053e-20	0.521478	0.533	0.15	9.45773e-16	2
NR6A1	5.86467e-20	0.622532	0.542	0.16	1.00655e-15	2
GM15492	6.02062e-20	0.369382	0.342	0.065	1.03332e-15	2
GM595	6.19232e-20	0.398672	0.35	0.066	1.06279e-15	2
TMEM177	6.3426e-20	0.410628	0.25	0.033	1.08858e-15	2
WDR27	6.53133e-20	0.571872	0.3	0.049	1.12097e-15	2
NOP91	6.72074e-20	0.476882	0.667	0.223	1.15348e-15	2
ANKRD36	6.73046e-20	0.542096	0.667	0.231	1.15515e-15	2
SUN3	6.77835e-20	0.747718	0.6	0.201	1.16337e-15	2
ZFP13	7.6494e-20	0.311291	0.367	0.075	1.31287e-15	2
WFDC15A	7.83847e-20	0.428442	0.425	0.098	1.34532e-15	2
CCDC74A	7.99919e-20	0.577796	0.5	0.14	1.3729e-15	2
AGBL3	8.09261e-20	0.335209	0.367	0.075	1.38893e-15	2
GM45463	8.48563e-20	0.420803	0.45	0.112	1.45639e-15	2
FAM227B	8.52303e-20	0.443362	0.475	0.124	1.46281e-15	2
A430005L14RIK	8.65922e-20	0.446472	0.433	0.1	1.48618e-15	2
TMBIM4	8.94181e-20	0.510597	0.633	0.201	1.53468e-15	2
GM49048	9.00932e-20	0.461988	0.45	0.112	1.54627e-15	2
PELI2	9.12501e-20	0.441243	0.475	0.124	1.56613e-15	2
ARMC2	9.22981e-20	0.348686	0.375	0.077	1.58411e-15	2
SLC25A33	9.28603e-20	0.642365	0.575	0.179	1.59376e-15	2
PPTC7	1.03796e-19	0.455412	0.492	0.135	1.78145e-15	2
GM4871	1.05377e-19	0.484281	0.375	0.079	1.80859e-15	2
NSRP1	1.07543e-19	0.406428	0.383	0.082	1.84576e-15	2
STYXL1	1.12436e-19	0.327973	0.442	0.108	1.92973e-15	2
MICAL2	1.14739e-19	0.650997	0.683	0.237	1.96926e-15	2
TSNAXIP1	1.15555e-19	0.57767	0.675	0.235	1.98327e-15	2
TRPM6	1.16838e-19	0.443766	0.25	0.033	2.0053e-15	2
1700028J19RIK1	1.17106e-19	0.818791	0.833	0.395	2.00989e-15	2
ZRANB2	1.19639e-19	0.343452	0.483	0.126	2.05336e-15	2
DOT1L	1.19643e-19	0.331755	0.45	0.109	2.05343e-15	2
UCHL3	1.28378e-19	0.554653	0.467	0.117	2.20335e-15	2
MAATS1	1.29802e-19	0.46233	0.325	0.06	2.22779e-15	2
SMC5	1.33905e-19	0.492378	0.492	0.131	2.29822e-15	2
BABAM2	1.37449e-19	0.298763	0.392	0.084	2.35904e-15	2
CLDND2	1.4231e-19	0.620716	0.467	0.124	2.44247e-15	2
VWA5B1	1.45243e-19	0.424003	0.3	0.049	2.4928e-15	2
ACRBP1	1.48215e-19	0.849018	0.85	0.411	2.54382e-15	2
JHY	1.54214e-19	0.361203	0.35	0.07	2.64677e-15	2
ZDHHC5	1.57813e-19	0.610599	0.617	0.207	2.70855e-15	2
AMN11	1.67706e-19	0.643049	0.533	0.156	2.87833e-15	2
CCDC96	1.73235e-19	0.655103	0.55	0.165	2.97324e-15	2
PLN	1.73884e-19	0.416448	0.417	0.096	2.98437e-15	2
DNM2	1.74183e-19	0.361884	0.5	0.135	2.9895e-15	2
GM10297	1.76295e-19	0.531565	0.3	0.051	3.02575e-15	2
ACYP11	1.76329e-19	0.854252	0.808	0.344	3.02634e-15	2
LRRC37A	1.77558e-19	0.366993	0.25	0.033	3.04743e-15	2
GMFB	1.78864e-19	0.660535	0.617	0.201	3.06985e-15	2
SLC25A46	1.80965e-19	0.519745	0.467	0.126	3.1059e-15	2
GM27621	1.81897e-19	0.64052	0.775	0.321	3.1219e-15	2
1700016J18RIK	1.90824e-19	0.40406	0.508	0.14	3.27511e-15	2
YBX31	2.2214e-19	0.765576	0.992	0.774	3.81259e-15	2
ATOH8	2.30595e-19	0.435999	0.733	0.28	3.95771e-15	2
NOP10	2.33648e-19	0.318752	0.483	0.122	4.0101e-15	2
RHNO1	2.36678e-19	0.524408	0.617	0.201	4.06211e-15	2
DDX25	2.45208e-19	0.8338	0.817	0.371	4.2085e-15	2
MNS11	2.51606e-19	0.596345	0.692	0.245	4.31832e-15	2
NABP1	2.56158e-19	0.490022	0.7	0.26	4.39644e-15	2
POM121L121	2.64826e-19	0.628393	0.533	0.154	4.5452e-15	2
CSNK1A1	2.68353e-19	0.743702	0.85	0.409	4.60574e-15	2
HSPA21	2.69482e-19	0.838023	0.917	0.486	4.62512e-15	2
RPS4L	2.7868e-19	0.616371	0.675	0.23	4.78299e-15	2
RIMBP31	3.02842e-19	0.667437	0.717	0.264	5.19767e-15	2
ERICH21	3.13423e-19	0.563169	0.717	0.266	5.37929e-15	2
DRC3	3.22107e-19	0.530382	0.375	0.08	5.52832e-15	2
DUSP21	3.34936e-19	0.473042	0.292	0.048	5.74851e-15	2
TIMM17B	3.4334e-19	0.357381	0.392	0.086	5.89275e-15	2
1700041M19RIK	3.44956e-19	0.398309	0.317	0.058	5.92048e-15	2
LDHA	3.96821e-19	0.746913	0.958	0.539	6.81064e-15	2
TIPRL	3.99829e-19	0.632236	0.6	0.204	6.86227e-15	2
PACS2	4.00013e-19	0.565777	0.658	0.241	6.86542e-15	2
ASCC1	4.17309e-19	0.398698	0.517	0.152	7.16227e-15	2
TPRN1	4.24273e-19	0.559569	0.692	0.241	7.2818e-15	2
ADAM2	4.33906e-19	0.561409	0.625	0.203	7.44713e-15	2
SASS6	4.35163e-19	0.299472	0.342	0.066	7.4687e-15	2
AZI2	4.41708e-19	0.759736	0.608	0.208	7.58104e-15	2
ICA1	4.51864e-19	0.476315	0.567	0.175	7.75535e-15	2
2810402E24RIK	4.66565e-19	0.347696	0.308	0.055	8.00766e-15	2
SLC2A51	4.75334e-19	0.603626	0.733	0.291	8.15815e-15	2
1700017N19RIK1	4.83562e-19	0.771277	0.667	0.268	8.29937e-15	2
PSMC3IP1	5.13303e-19	0.705621	0.625	0.218	8.80981e-15	2
CEP19	5.3262e-19	0.362577	0.375	0.081	9.14136e-15	2
ETF1	5.46325e-19	0.602499	0.708	0.261	9.37658e-15	2
ASF1A	5.72239e-19	0.43356	0.325	0.062	9.82134e-15	2
CAGE1	5.73579e-19	0.683867	0.742	0.307	9.84433e-15	2
4930503L19RIK1	6.21145e-19	0.609707	0.6	0.208	1.06607e-14	2
1700022I11RIK	6.23195e-19	0.386411	0.283	0.046	1.06959e-14	2
TFB1M	6.40499e-19	0.430508	0.267	0.041	1.09929e-14	2
PHTF1	6.43771e-19	0.33277	0.408	0.093	1.1049e-14	2
ATXN7L1	6.44599e-19	0.351008	0.35	0.071	1.10633e-14	2
HIST1H4A	6.95421e-19	0.348313	0.408	0.095	1.19355e-14	2
EIF4B	7.15937e-19	0.392483	0.55	0.162	1.22876e-14	2
SLC38A9	7.16454e-19	0.497494	0.45	0.117	1.22965e-14	2
HDGFL11	7.68628e-19	0.644185	0.625	0.207	1.3192e-14	2
GFER1	8.00716e-19	0.667956	0.8	0.379	1.37427e-14	2
KLHL12	8.27795e-19	0.281047	0.383	0.085	1.42074e-14	2
ATXN10	8.32734e-19	0.634911	0.592	0.195	1.42922e-14	2
LANCL21	8.5452e-19	0.528449	0.575	0.184	1.46661e-14	2
VDAC21	9.45344e-19	0.723172	0.9	0.463	1.62249e-14	2
ADAM18	9.46747e-19	0.346414	0.383	0.085	1.6249e-14	2
MXD1	9.71341e-19	0.447632	0.408	0.098	1.66711e-14	2
USP42	9.77779e-19	0.316719	0.267	0.041	1.67816e-14	2
IP6K1	9.93677e-19	0.581293	0.783	0.322	1.70545e-14	2
GORASP2	1.03414e-18	0.45814	0.767	0.297	1.77489e-14	2
IDE	1.06254e-18	0.367029	0.517	0.141	1.82363e-14	2
PPP2R1B	1.1604e-18	0.338414	0.558	0.169	1.99159e-14	2
ART31	1.16629e-18	0.813501	0.592	0.201	2.0017e-14	2
SNX1	1.17557e-18	0.423634	0.592	0.181	2.01763e-14	2
ADARB1	1.18806e-18	0.430201	0.25	0.036	2.03907e-14	2
CENPW	1.2783e-18	0.552251	0.4	0.094	2.19394e-14	2
SYNGR41	1.28962e-18	0.365565	0.65	0.218	2.21337e-14	2
4930523C07RIK	1.31359e-18	0.454905	0.258	0.038	2.25451e-14	2
ANAPC10	1.43097e-18	0.353908	0.383	0.085	2.45597e-14	2
CD96	1.44454e-18	0.289967	0.317	0.06	2.47926e-14	2
MRPL57	1.50646e-18	0.572945	0.567	0.176	2.58554e-14	2
SAXO1	1.51877e-18	0.550047	0.333	0.069	2.60666e-14	2
PPP3R21	1.52435e-18	0.837617	0.892	0.494	2.61624e-14	2
SPATA161	1.52624e-18	0.55323	0.683	0.249	2.61948e-14	2
KDM5B	1.53893e-18	0.500115	0.458	0.124	2.64126e-14	2
PDCL21	1.67367e-18	0.815388	0.942	0.542	2.87252e-14	2
NPM1	1.7159e-18	0.562663	0.6	0.198	2.945e-14	2
PLA2G10	1.7399e-18	0.278252	0.392	0.09	2.9862e-14	2
PARP11	1.74615e-18	0.448499	0.325	0.065	2.99691e-14	2
UPF3B	1.76453e-18	0.432094	0.283	0.047	3.02847e-14	2
CFAP161	1.79321e-18	0.510835	0.442	0.113	3.07769e-14	2
AP4M1	1.83945e-18	0.348098	0.342	0.07	3.15704e-14	2
ADAM321	1.92075e-18	0.57005	0.775	0.344	3.29658e-14	2
RBM27	1.92712e-18	0.415021	0.392	0.09	3.30751e-14	2
INTS13	2.01005e-18	0.474927	0.342	0.069	3.44985e-14	2
TMEM39B	2.01487e-18	0.274536	0.275	0.044	3.45813e-14	2
GM550	2.03454e-18	0.511007	0.667	0.242	3.49189e-14	2
PKD2L2	2.03501e-18	0.369471	0.25	0.037	3.49268e-14	2
PSMC31	2.0963e-18	0.657529	0.958	0.501	3.59788e-14	2
EMC6	2.10798e-18	0.280286	0.417	0.099	3.61793e-14	2
PTDSS21	2.11443e-18	0.504818	0.792	0.334	3.629e-14	2
LDHAL6B1	2.12197e-18	0.712864	0.9	0.481	3.64194e-14	2
ENAH	2.20513e-18	0.50661	0.633	0.22	3.78467e-14	2
SIPA1L1	2.2369e-18	0.270612	0.308	0.056	3.83919e-14	2
SPACA6	2.29758e-18	0.2652	0.308	0.056	3.94334e-14	2
1700048O14RIK	2.32149e-18	0.301776	0.25	0.037	3.98438e-14	2
DNTTIP2	2.4102e-18	0.38195	0.317	0.06	4.13663e-14	2
EPRS	2.43427e-18	0.292391	0.292	0.049	4.17794e-14	2
ZFP474	2.48649e-18	0.680398	0.55	0.176	4.26756e-14	2
GM11992	2.63911e-18	0.664388	0.283	0.049	4.52951e-14	2
RNF168	2.7447e-18	0.257573	0.258	0.039	4.71073e-14	2
SAYSD1	2.74515e-18	0.73278	0.858	0.437	4.7115e-14	2
ZNHIT1	2.76921e-18	0.522618	0.775	0.329	4.7528e-14	2
ARL 31.00	2.85515e-18	0.520012	0.683	0.246	4.90029e-14	2
MUL1	2.87049e-18	0.474658	0.492	0.133	4.92662e-14	2
STK33	2.90853e-18	0.45318	0.617	0.211	4.9919e-14	2
PSMD121	2.99684e-18	0.499161	0.525	0.156	5.14348e-14	2
ITGB3BP	3.03004e-18	0.260313	0.483	0.132	5.20045e-14	2
RNF321	3.12516e-18	0.770942	0.7	0.273	5.36372e-14	2
CFAP52	3.22088e-18	0.675692	0.45	0.121	5.528e-14	2
IK	3.26986e-18	0.433212	0.525	0.151	5.61205e-14	2
CCDC7B	3.36485e-18	0.629062	0.633	0.232	5.77509e-14	2
1700116H05RIK	3.37732e-18	0.36194	0.383	0.089	5.7965e-14	2
2010-09-01	3.38689e-18	0.371844	0.533	0.159	5.81293e-14	2
TSGA13	3.4727e-18	0.376762	0.433	0.109	5.96019e-14	2
BAMBI	3.55881e-18	0.39332	0.283	0.048	6.10798e-14	2
FGFR1OP	3.74397e-18	0.468541	0.542	0.171	6.42577e-14	2
PDZD9	3.75867e-18	0.465082	0.467	0.124	6.45101e-14	2
DBNDD1	3.82703e-18	0.476289	0.358	0.079	6.56833e-14	2
COX5A	3.98908e-18	0.487474	0.758	0.302	6.84646e-14	2
C530008M17RIK	4.09188e-18	0.503494	0.708	0.264	7.02289e-14	2
WDR31	4.16792e-18	0.64935	0.667	0.245	7.1534e-14	2
VASH2	4.22026e-18	0.332629	0.442	0.117	7.24324e-14	2
CCT7	4.34961e-18	0.745499	0.858	0.41	7.46523e-14	2
4930405D11RIK	4.35994e-18	0.387001	0.267	0.042	7.48296e-14	2
CLASRP	4.37119e-18	0.283427	0.392	0.094	7.50227e-14	2
1700030J22RIK1	4.53059e-18	0.701812	0.817	0.381	7.77585e-14	2
1700008O03RIK	4.60666e-18	0.293888	0.3	0.055	7.90642e-14	2
GM27045	5.26536e-18	0.445503	0.408	0.099	9.03693e-14	2
CCIN1	5.36915e-18	0.760376	0.625	0.232	9.21508e-14	2
OSBP	5.44653e-18	0.48802	0.542	0.17	9.34789e-14	2
ARL4AOS	5.79454e-18	0.347023	0.317	0.061	9.94516e-14	2
GM15873	6.10458e-18	0.711755	0.35	0.076	1.04773e-13	2
SMG5	6.34477e-18	0.282719	0.375	0.082	1.08895e-13	2
1700057G04RIK	6.39581e-18	0.600752	0.6	0.203	1.09771e-13	2
MUC4	6.6013e-18	0.333537	0.267	0.044	1.13298e-13	2
BAIAP2	6.65166e-18	0.516608	0.475	0.131	1.14163e-13	2
STARD9	6.75238e-18	0.475325	0.375	0.086	1.15891e-13	2
4932438H23RIK	6.76662e-18	0.349834	0.392	0.093	1.16135e-13	2
1700016K19RIK	7.15127e-18	0.720026	0.883	0.482	1.22737e-13	2
ARL 6.00	7.20506e-18	0.317405	0.333	0.069	1.23661e-13	2
1700018B24RIK1	7.50539e-18	0.502258	0.683	0.246	1.28815e-13	2
TTLL13	7.73297e-18	0.740658	0.75	0.329	1.32721e-13	2
EPB41L2	7.80315e-18	0.578213	0.75	0.307	1.33925e-13	2
KANSL1L	7.97968e-18	0.3733	0.308	0.058	1.36955e-13	2
DEUP11	8.41922e-18	0.685162	0.742	0.317	1.44499e-13	2
EZH2	8.9698e-18	0.350023	0.375	0.086	1.53949e-13	2
SMC3	9.45239e-18	0.478854	0.275	0.047	1.62231e-13	2
TMEM971	9.87091e-18	0.613151	0.7	0.266	1.69414e-13	2
RNF41	9.98278e-18	0.654261	0.475	0.14	1.71334e-13	2
WDR75	1.1009e-17	0.444402	0.25	0.038	1.88948e-13	2
TM2D1	1.1146e-17	0.362922	0.325	0.065	1.91299e-13	2
ANGEL1	1.12732e-17	0.446712	0.475	0.129	1.93482e-13	2
MORF4L11	1.17505e-17	0.559781	0.65	0.237	2.01674e-13	2
CLINT1	1.27487e-17	0.594247	0.492	0.147	2.18806e-13	2
TBC1D9	1.27749e-17	0.358393	0.283	0.051	2.19256e-13	2
MDH1B	1.2829e-17	0.467193	0.442	0.115	2.20184e-13	2
DZIP1	1.30101e-17	0.702724	0.717	0.305	2.23292e-13	2
BANF2	1.34532e-17	0.855159	0.45	0.136	2.30897e-13	2
GM36445	1.35879e-17	0.311971	0.258	0.041	2.33209e-13	2
FRS3OS	1.36911e-17	0.455487	0.442	0.121	2.3498e-13	2
GRIP1	1.38694e-17	0.315617	0.392	0.096	2.38041e-13	2
TAF12	1.40685e-17	0.472974	0.333	0.069	2.41457e-13	2
1700101O22RIK	1.41597e-17	0.327815	0.3	0.057	2.43022e-13	2
FAM221B1	1.41822e-17	0.697976	0.792	0.352	2.43409e-13	2
NDUFA6	1.45657e-17	0.471309	0.7	0.259	2.49992e-13	2
UQCC1	1.46022e-17	0.257293	0.425	0.108	2.50618e-13	2
SRP9	1.46044e-17	0.46317	0.475	0.129	2.50655e-13	2
RBM25	1.47166e-17	0.613624	0.417	0.109	2.52581e-13	2
TOMM7	1.55359e-17	0.606709	0.65	0.254	2.66642e-13	2
4930458D05RIK	1.62406e-17	0.254301	0.3	0.057	2.78738e-13	2
4933405L10RIK	1.65052e-17	0.254989	0.375	0.085	2.83279e-13	2
COQ4	1.77376e-17	0.282425	0.433	0.113	3.0443e-13	2
REEP2	1.88177e-17	0.340467	0.475	0.136	3.22968e-13	2
NAIF1	1.89901e-17	0.288796	0.3	0.057	3.25927e-13	2
SIAH21	1.90193e-17	0.624661	0.758	0.324	3.26429e-13	2
POLD3	1.99285e-17	0.463644	0.533	0.168	3.42033e-13	2
POMGNT1	2.07187e-17	0.437351	0.433	0.117	3.55595e-13	2
SLC26A8	2.1371e-17	0.339066	0.35	0.076	3.66791e-13	2
SOX30	2.21603e-17	0.546961	0.783	0.324	3.80338e-13	2
CETN31	2.35846e-17	0.354598	0.55	0.168	4.04783e-13	2
KIF9	2.48557e-17	0.765515	0.525	0.169	4.26598e-13	2
SUPT201	2.54503e-17	0.495287	0.683	0.258	4.36803e-13	2
TUBA3A1	2.61215e-17	0.75293	0.867	0.433	4.48323e-13	2
TEX264	2.68445e-17	0.45762	0.525	0.162	4.60733e-13	2
SPATA25	2.73791e-17	0.700305	0.558	0.192	4.69908e-13	2
PET100	2.7636e-17	0.363182	0.325	0.069	4.74317e-13	2
NSUN7	2.80372e-17	0.38525	0.608	0.211	4.81202e-13	2
BRDT	2.83871e-17	0.630598	0.608	0.217	4.87207e-13	2
SMAP1	2.96766e-17	0.73444	0.75	0.352	5.0934e-13	2
LANCL1	2.98705e-17	0.697723	0.867	0.439	5.12667e-13	2
SMCO2	3.09878e-17	0.463549	0.608	0.204	5.31843e-13	2
CFAP157	3.11071e-17	0.334607	0.392	0.095	5.33891e-13	2
GM42609	3.1837e-17	0.472277	0.333	0.072	5.46419e-13	2
TCTE1	3.2396e-17	0.481124	0.467	0.133	5.56013e-13	2
EFCAB2	3.41202e-17	0.507035	0.6	0.213	5.85605e-13	2
NSG1	3.58444e-17	0.286052	0.3	0.057	6.15197e-13	2
4921504A21RIK	3.59387e-17	0.253152	0.258	0.042	6.16815e-13	2
1700052I22RIK	3.83756e-17	0.422412	0.492	0.146	6.5864e-13	2
ING1	3.92847e-17	0.400138	0.508	0.155	6.74243e-13	2
PAQR8	4.0816e-17	0.255044	0.3	0.058	7.00525e-13	2
RBBP6	4.14864e-17	0.617981	0.508	0.16	7.12032e-13	2
PRDX6B1	4.27047e-17	0.74589	0.875	0.454	7.32941e-13	2
GM30889	4.29296e-17	0.270888	0.275	0.048	7.36801e-13	2
CCDC183	4.30596e-17	0.520302	0.608	0.214	7.39031e-13	2
CUX1	4.36738e-17	0.524929	0.567	0.197	7.49574e-13	2
GM2694	4.38504e-17	0.366816	0.35	0.077	7.52605e-13	2
BTBD11	4.47827e-17	0.650138	0.867	0.439	7.68605e-13	2
DNM1L	4.78948e-17	0.305509	0.442	0.118	8.22019e-13	2
LIG3	4.83779e-17	0.460651	0.517	0.164	8.3031e-13	2
EIF3D	4.85965e-17	0.31271	0.542	0.168	8.34062e-13	2
DNAIC1	4.9962e-17	0.365306	0.292	0.056	8.57498e-13	2
CPEB4	5.1079e-17	0.414972	0.375	0.093	8.7667e-13	2
CFAP299	5.25399e-17	0.35976	0.433	0.113	9.01742e-13	2
GRK4	5.29735e-17	0.507347	0.492	0.151	9.09185e-13	2
SHROOM3	5.58337e-17	0.315249	0.3	0.058	9.58273e-13	2
MEAF6	5.66812e-17	0.448081	0.475	0.137	9.72819e-13	2
1700108N11RIK	5.67391e-17	0.291246	0.492	0.151	9.73814e-13	2
GKAP11	5.72342e-17	0.745244	0.942	0.543	9.82311e-13	2
GPBP1	5.73302e-17	0.595667	0.658	0.256	9.83958e-13	2
VPS36	6.02e-17	0.364707	0.392	0.098	1.03321e-12	2
ATP6V1G1	6.25822e-17	0.303598	0.583	0.193	1.0741e-12	2
1700084F23RIK	6.41222e-17	0.367029	0.333	0.072	1.10053e-12	2
1700010B08RIK	6.57732e-17	0.431348	0.525	0.162	1.12887e-12	2
HGS	6.80723e-17	0.435868	0.492	0.152	1.16833e-12	2
THOC1	7.20343e-17	0.384122	0.3	0.058	1.23632e-12	2
NDUFA121	7.25498e-17	0.436797	0.742	0.296	1.24517e-12	2
PLCD4	7.43957e-17	0.536527	0.533	0.178	1.27685e-12	2
DCTN2	7.49264e-17	0.452424	0.758	0.321	1.28596e-12	2
MATR3	7.83022e-17	0.387373	0.633	0.222	1.3439e-12	2
1700024G13RIK	7.89199e-17	0.632955	0.658	0.253	1.3545e-12	2
MDM1	8.24403e-17	0.316185	0.392	0.099	1.41492e-12	2
TESCL1	8.2998e-17	0.516648	0.808	0.34	1.4245e-12	2
TRIM371	8.30062e-17	0.393946	0.525	0.166	1.42463e-12	2
LLCFC1	8.79537e-17	0.72932	0.908	0.48	1.50955e-12	2
YPEL3	9.1922e-17	0.387737	0.483	0.138	1.57766e-12	2
THOP1	9.24275e-17	0.487336	0.617	0.222	1.58633e-12	2
CCDC88A	9.93576e-17	0.731549	0.35	0.085	1.70528e-12	2
CCNB1	9.97002e-17	0.340151	0.283	0.053	1.71115e-12	2
SMC1B	9.97483e-17	0.38675	0.408	0.107	1.71198e-12	2
CETN11	1.00034e-16	0.726688	0.925	0.527	1.71689e-12	2
CCDC130	1.02603e-16	0.473947	0.342	0.077	1.76098e-12	2
POLR1C	1.04079e-16	0.429825	0.433	0.118	1.7863e-12	2
USP34	1.07431e-16	0.373667	0.4	0.104	1.84384e-12	2
GRAMD1C	1.08416e-16	0.402505	0.342	0.076	1.86075e-12	2
MESP11	1.09172e-16	0.302136	0.492	0.14	1.87371e-12	2
SERTAD2	1.11551e-16	0.3808	0.542	0.184	1.91456e-12	2
FAM24B	1.11776e-16	0.431182	0.375	0.094	1.91841e-12	2
NUP50	1.17772e-16	0.342319	0.575	0.193	2.02132e-12	2
AQP71	1.20379e-16	0.589671	0.692	0.269	2.06606e-12	2
USP47	1.20944e-16	0.399437	0.5	0.148	2.07576e-12	2
RBAKDN1	1.2152e-16	0.69743	0.975	0.699	2.08565e-12	2
PPP1R10	1.22143e-16	0.375214	0.542	0.178	2.09635e-12	2
HAGH1	1.25705e-16	0.715774	0.783	0.344	2.15748e-12	2
TEX13C1	1.26057e-16	0.261495	0.333	0.072	2.16351e-12	2
ELL2	1.36922e-16	0.343957	0.475	0.142	2.34999e-12	2
PIGC	1.42283e-16	0.344765	0.3	0.06	2.44201e-12	2
4932412D23RIK	1.4604e-16	0.389776	0.375	0.094	2.50648e-12	2
CCDC150	1.46128e-16	0.399607	0.525	0.166	2.50799e-12	2
PHF10	1.5017e-16	0.283692	0.492	0.141	2.57737e-12	2
4930570G19RIK	1.50187e-16	0.389866	0.258	0.044	2.57766e-12	2
KIF2A	1.51873e-16	0.602142	0.558	0.187	2.60659e-12	2
GAS8	1.55405e-16	0.358463	0.417	0.11	2.66721e-12	2
LYRM7	1.56747e-16	0.553654	0.45	0.136	2.69024e-12	2
CHD5	1.57779e-16	0.41465	0.567	0.192	2.70796e-12	2
GM12346	1.58471e-16	1.10438	0.3	0.065	2.71983e-12	2
ITSN2	1.75151e-16	0.518421	0.5	0.156	3.00612e-12	2
PAF1	1.75489e-16	0.415446	0.375	0.093	3.01192e-12	2
ROGDI	1.7714e-16	0.593607	0.792	0.357	3.04025e-12	2
CIB4	1.83029e-16	0.271967	0.325	0.071	3.14133e-12	2
PAPOLB1	1.88776e-16	0.701775	0.883	0.453	3.23996e-12	2
CDC27	1.96873e-16	0.302133	0.333	0.075	3.37893e-12	2
RAD21	2.01617e-16	0.399236	0.375	0.093	3.46035e-12	2
VDAC3	2.0849e-16	0.423033	0.6	0.208	3.57831e-12	2
1700011L22RIK	2.14152e-16	0.543362	0.75	0.319	3.67548e-12	2
ZFP110	2.16121e-16	0.355224	0.358	0.085	3.70929e-12	2
GM31752	2.18269e-16	0.310444	0.317	0.066	3.74614e-12	2
ABCC3	2.19552e-16	0.440017	0.458	0.131	3.76817e-12	2
PLAAT11	2.22521e-16	0.499436	0.683	0.269	3.81912e-12	2
MORC2B	2.23108e-16	0.472244	0.533	0.171	3.8292e-12	2
1700008N11RIK	2.29119e-16	0.463058	0.375	0.093	3.93236e-12	2
C030037D09RIK	2.30695e-16	0.411024	0.575	0.193	3.95941e-12	2
GATAD2A	2.38945e-16	0.258243	0.342	0.076	4.10101e-12	2
AKIRIN1	2.62183e-16	0.315907	0.592	0.207	4.49985e-12	2
[truncated: 3,613 more rows]

## Sheet: DGE_CL4
Columna1	p_val	avg_log2FC	pct.1	pct.2	p_val_adj
B9D1	4.62756e-08	-0.941811	0	0.444	0.000794229
PPHLN1	4.62756e-08	-1.17377	0	0.444	0.000794229
CORO2A	5.07795e-07	-1.88438	0.062	0.667	0.00871529
SURF1	7.81814e-07	-1.89301	0.062	0.667	0.0134183
SCARB1	1.02306e-06	-1.6423	0.092	0.778	0.0175588
GNPDA2	1.67709e-06	-1.71598	0.015	0.444	0.028784
RBX1	1.68946e-06	-1.14294	0.092	0.778	0.0289962
RPE	2.02534e-06	-1.4861	0.015	0.444	0.0347609
G2E3	2.67318e-06	-1.19392	0	0.333	0.0458797
GM12231	2.67318e-06	-1.94319	0	0.333	0.0458797
GSR	2.67318e-06	-1.34764	0	0.333	0.0458797
SLC45A4	2.67318e-06	-0.892838	0	0.333	0.0458797
TEX43	2.67318e-06	-1.41367	0	0.333	0.0458797
GOLGB1	3.10934e-06	-1.55775	0.046	0.556	0.0533655
D8ERTD738E	3.32142e-06	-1.46529	0.077	0.667	0.0570055
SPINK2	5.41396e-06	-2.23215	0.092	0.667	0.0929198
RPL36	1.24563e-05	-1.80039	0.062	0.556	0.213787
GLT8D1	1.58768e-05	-1.47699	0.092	0.667	0.272493
PSMB2	1.80857e-05	-1.53919	0.215	0.889	0.310405
MALSU1	2.5553e-05	-1.02337	0.031	0.444	0.438566
GM12338	2.98087e-05	-1.12515	0.031	0.444	0.511607
BHMT	3.9753e-05	-2.10086	0.385	1	0.682281
COMTD1	4.00349e-05	-1.46056	0.062	0.556	0.687119
LSS	4.32774e-05	-1.5564	0.108	0.667	0.742771
PIGYL	4.53957e-05	-1.38382	0.062	0.556	0.779127
MRPL30	6.1985e-05	-1.48719	0.123	0.667	1
CCT4	6.89986e-05	-2.00441	0.077	0.556	1
1700020N01RIK	7.28091e-05	-1.73269	0.015	0.333	1
6820408C15RIK	7.28091e-05	-1.81614	0.015	0.333	1
BIRC6	7.28091e-05	-1.02736	0.015	0.333	1
GM10039	7.28091e-05	-1.58225	0.015	0.333	1
LRRIQ4	7.28091e-05	-1.55512	0.015	0.333	1
RAB10	8.68331e-05	-1.05952	0.015	0.333	1
SLC6A6	8.68331e-05	-1.44285	0.015	0.333	1
WBP4	8.68331e-05	-1.14512	0.015	0.333	1
CKAP4	9.28759e-05	-1.74739	0.046	0.444	1
KIF2B	9.29389e-05	-1.99282	0.123	0.667	1
SSR4	9.31884e-05	-1.1217	0.246	0.889	1
ACOT2	0.000103383	-0.963353	0.015	0.333	1
ATP6AP2	0.000103383	-1.02611	0.015	0.333	1
IMPDH1	0.000103383	-1.04109	0.015	0.333	1
SECISBP2	0.000103383	-1.65448	0.015	0.333	1
TIMM29	0.000103383	-1.11719	0.015	0.333	1
XIAP	0.000103383	-0.923059	0.015	0.333	1
ZFP664	0.000103383	-1.27479	0.015	0.333	1
2310039H08RIK	0.000109555	-1.18435	0.077	0.556	1
BC051142	0.000110376	-1.86708	0.169	0.778	1
NDRG3	0.000121368	-1.81742	0.046	0.444	1
ACSS3	0.000122879	-0.901774	0.015	0.333	1
CCDC86	0.000122879	-0.978845	0.015	0.333	1
EPRS	0.000122879	-0.89365	0.015	0.333	1
LRIF1	0.000122879	-0.77638	0.015	0.333	1
MMGT2	0.000122879	-1.00276	0.015	0.333	1
MOB2	0.000122879	-0.949731	0.015	0.333	1
PDLIM1	0.000122879	-1.18427	0.015	0.333	1
SMPD1	0.000122879	-0.362232	0.015	0.333	1
ATXN10	0.000138113	-1.24016	0.123	0.667	1
CPQ	0.000138113	-1.40329	0.123	0.667	1
STK33	0.000138532	-1.80555	0.046	0.444	1
CIZ1	0.000157963	-1.45643	0.046	0.444	1
1700012B09RIK	0.000179939	-1.90727	0.046	0.444	1
CISD1	0.000179939	-1.18294	0.046	0.444	1
PRXL2C	0.000183088	-1.54237	0.092	0.556	1
RB1CC1	0.000204766	-0.934127	0.046	0.444	1
OTUB1	0.000214404	-0.621726	0.077	0.556	1
1700020D05RIK	0.000264371	-1.34382	0.046	0.444	1
EFEMP2	0.000264371	-1.0064	0.046	0.444	1
B2M	0.000294493	-2.31014	0.477	0.889	1
RPL23	0.000308972	-1.1523	0.092	0.556	1
BPIFB5	0.000314698	-1.39866	0.138	0.667	1
PRDX5	0.000348593	-1.23519	0.308	0.889	1
FTL1	0.00036594	-1.72213	0.338	0.889	1
FKBP2	0.000411559	-1.21602	0.185	0.778	1
HIST1H2BC	0.000419522	-1.20742	0.092	0.556	1
MARCH11	0.000419522	-1.00222	0.092	0.556	1
FAM209	0.000463924	-1.3135	0.092	0.556	1
GK2	0.000497208	-1.39686	0.062	0.444	1
USP1	0.000497208	-1.94314	0.062	0.444	1
CNPY2	0.000503861	-1.48503	0.108	0.556	1
COX6C2	0.00054291	-1.50928	0.031	0.333	1
GM20300	0.00054291	-1.16977	0.031	0.333	1
LANCL2	0.00054291	-1.93144	0.031	0.333	1
PSMD1	0.00054291	-1.71701	0.031	0.333	1
ARPC2	0.000564213	-0.749231	0.215	0.889	1
CALU	0.000624155	-1.34626	0.062	0.444	1
CLCN4	0.000624155	-1.03015	0.062	0.444	1
ARFGAP3	0.000624755	-1.71217	0.031	0.333	1
CCDC87	0.000624755	-1.66155	0.031	0.333	1
NEMF	0.000624755	-1.1105	0.031	0.333	1
STK19	0.000624755	-1.18457	0.031	0.333	1
PRDX1	0.000659052	-1.23874	0.385	1	1
SERPINA3G	0.000664892	-1.34305	0.277	0.889	1
EBPL	0.000670439	-1.18997	0.108	0.556	1
CIAO2A	0.00069838	-1.15121	0.062	0.444	1
RTN4	0.00069838	-1.48127	0.062	0.444	1
EXT1	0.000717963	-0.992262	0.031	0.333	1
GTSF2	0.000717963	-1.64225	0.031	0.333	1
MPEG1	0.000717963	-1.77255	0.031	0.333	1
RORC	0.000717963	-1.12091	0.031	0.333	1
ROMO1	0.000733787	-1.138	0.231	0.778	1
GNAS	0.000789913	-1.32231	0.615	1	1
HDGFL1	0.000823957	-1.1319	0.031	0.333	1
LRRC74A	0.000823957	-1.16771	0.031	0.333	1
PITHD1	0.000823957	-0.737189	0.031	0.333	1
CYP27A1	0.000872045	-1.22516	0.062	0.444	1
MT-ND4	0.000931175	2.15149	0.908	0.667	1
HSPA5	0.000944051	-0.910217	0.277	0.889	1
CATSPER2	0.000944316	-1.19779	0.031	0.333	1
ELMO1	0.000944316	-0.800713	0.031	0.333	1
KHSRP	0.000944316	-1.22785	0.031	0.333	1
SLC35C2	0.000944316	-1.01038	0.031	0.333	1
TNRC6B	0.000944316	-1.53518	0.031	0.333	1
VMA21	0.000944316	-0.772256	0.031	0.333	1
RPS18	0.00106007	-1.58651	0.2	0.667	1
AGBL5	0.00106582	-1.44106	0.108	0.556	1
BFAR	0.00108079	-0.719751	0.031	0.333	1
LY6E	0.0010968	-1.45214	0.631	1	1
SELENOP	0.00114209	-1.13692	0.431	1	1
PPP3CA	0.00118912	-1.6662	0.123	0.556	1
H13	0.00119284	-1.25368	0.292	0.889	1
GSTA3	0.00120829	-1.31101	0.415	1	1
COPS2	0.00123068	-1.22704	0.169	0.667	1
DDHD1	0.00123532	-1.07077	0.031	0.333	1
DYRK3	0.00123532	-0.540173	0.031	0.333	1
NACA	0.00123532	-0.902557	0.031	0.333	1
ST8SIA3	0.00123532	-0.537401	0.031	0.333	1
CIRBP	0.00139712	-0.814284	0.108	0.556	1
PSMB1	0.00141617	-1.06757	0.338	0.889	1
COX6B1	0.00145726	-1.41731	0.308	0.778	1
TMEM219	0.00149769	-1.4207	0.077	0.444	1
PSMC4	0.00152713	-1.12049	0.108	0.556	1
IAH1	0.00154193	-1.25386	0.123	0.556	1
PTGR1	0.00161837	-1.30272	0.185	0.667	1
MT-CYTB	0.0016191	1.91624	0.923	0.667	1
PLPP1	0.00166821	-0.714881	0.108	0.556	1
G6PC3	0.00167948	-1.363	0.123	0.556	1
RPSA-PS10	0.00181601	-0.256056	0.215	0.778	1
GSTT3	0.00182782	-1.21919	0.077	0.444	1
GTF2B	0.00182782	-0.93524	0.077	0.444	1
ATRAID	0.00182823	-1.26303	0.123	0.556	1
NCOR1	0.00182823	-0.715085	0.123	0.556	1
PRPS1L1	0.00182823	-1.52271	0.123	0.556	1
SCRIB	0.00195082	-1.47506	0.138	0.556	1
KRTCAP2	0.00201684	-1.19095	0.077	0.444	1
SNRNP200	0.00201684	-0.841155	0.077	0.444	1
ST5	0.00201684	-1.282	0.077	0.444	1
ATP6V1G1	0.00216265	-0.694308	0.123	0.556	1
FEM1C	0.00216265	-1.2665	0.123	0.556	1
PLIN3	0.00216265	-0.67365	0.123	0.556	1
SETD1B	0.00222365	-0.767848	0.077	0.444	1
BNIP3	0.00235011	-1.2029	0.123	0.556	1
CRIPT	0.00236984	-1.78568	0.046	0.333	1
RPS4X	0.00236984	-1.64015	0.046	0.333	1
TSG101	0.00236984	-0.838116	0.046	0.333	1
TMEM59	0.0024012	-1.48237	0.323	0.778	1
TMCO1	0.00256472	-0.928331	0.2	0.667	1
DPY19L1	0.00265977	-1.76989	0.046	0.333	1
KIF27	0.00265977	-1.20411	0.046	0.333	1
ZWINT	0.00269256	-1.11777	0.138	0.556	1
THOP1	0.00269668	-0.547365	0.077	0.444	1
MTLN	0.0027739	-1.29411	0.092	0.444	1
PPP1R14B	0.0027739	-1.33468	0.092	0.444	1
COX6C	0.00278008	-0.909079	0.369	0.889	1
NDUFS7	0.00291254	-0.951508	0.185	0.667	1
SRXN1	0.00296617	-1.00261	0.077	0.444	1
GM4149	0.00298178	-0.97652	0.046	0.333	1
PSTK	0.00298178	-1.02406	0.046	0.333	1
QRICH2	0.00298178	-1.27345	0.046	0.333	1
SNRPG	0.00298178	-1.07632	0.046	0.333	1
COX8A	0.00305068	-2.11353	0.169	0.556	1
APOE	0.00307103	1.40669	0.938	1	1
STAR	0.00315298	-1.08607	0.431	1	1
MRPL38	0.00326002	-0.508173	0.077	0.444	1
RARRES1	0.00332387	-1.82497	0.092	0.444	1
1600014C10RIK	0.00333899	-1.02129	0.046	0.333	1
SPAG6L	0.00333899	-1.81602	0.046	0.333	1
TSNAXIP1	0.00333899	-1.12644	0.046	0.333	1
PPIB	0.00334854	-1.48845	0.308	0.778	1
RPSA	0.0033583	-1.00628	0.185	0.667	1
GM14586	0.00340912	-1.04509	0.138	0.556	1
TPM2	0.00340912	-0.697303	0.138	0.556	1
PFN2	0.00358017	-0.762987	0.077	0.444	1
ATP13A2	0.00373476	-1.16153	0.046	0.333	1
COA3	0.00373476	-0.304389	0.046	0.333	1
GLRX	0.00373476	-0.969296	0.046	0.333	1
IFNAR2	0.00373476	-1.18121	0.046	0.333	1
RPL3-PS1	0.00373476	-1.33559	0.046	0.333	1
SCYL1	0.00373476	-1.17202	0.046	0.333	1
SMC6	0.00373476	-1.05751	0.046	0.333	1
GM5905	0.00397144	-1.21032	0.092	0.444	1
KDELR1	0.00413781	-0.721301	0.123	0.556	1
ARHGDIG	0.00417272	-1.10062	0.046	0.333	1
ATF2	0.00417272	-0.771361	0.046	0.333	1
CENPX	0.00417272	-0.604025	0.046	0.333	1
CEP89	0.00417272	-0.748694	0.046	0.333	1
MAN2C1	0.00417272	-0.650591	0.046	0.333	1
NMB	0.00417272	-1.03912	0.046	0.333	1
RBM25	0.00417272	-1.27947	0.046	0.333	1
GSTM1	0.00422217	-0.80076	1	1	1
METTL26	0.00445855	-0.96895	0.262	0.778	1
VPS37A	0.00447576	-0.774351	0.123	0.556	1
WDTC1	0.00473159	-0.702289	0.092	0.444	1
ALDH1A1	0.00487931	-0.949613	0.846	1	1
MDH2	0.00500203	-1.36767	0.231	0.667	1
CRYAB	0.00519114	-0.420834	0.046	0.333	1
AU021092	0.00531093	-1.17037	0.277	0.778	1
COPS4	0.00545503	-1.43174	0.169	0.556	1
MDH1	0.00554818	-0.706474	0.292	0.778	1
RALBP1	0.0056313	-1.58816	0.062	0.333	1
HACD2	0.00570612	-0.912798	0.262	0.778	1
4930414N06RIK	0.0057803	-0.586903	0.046	0.333	1
CEBPG	0.0057803	-0.453585	0.046	0.333	1
DHODH	0.0057803	-0.52271	0.046	0.333	1
DOCK8	0.0057803	-0.648632	0.046	0.333	1
VPS35	0.0057803	-0.284055	0.046	0.333	1
RPL37RT	0.00594243	-1.19739	0.323	0.778	1
CHMP2A	0.00605981	-1.16445	0.231	0.667	1
C1RA	0.00622022	-1.80359	0.062	0.333	1
RPS3A1	0.00627742	-1.33597	0.169	0.556	1
LAPTM4A	0.00628998	-0.978926	0.615	1	1
NPDC1	0.0063027	-1.05154	0.154	0.556	1
PARK7	0.00635938	-0.730846	0.277	0.778	1
MGST1	0.00645849	-1.20766	0.492	0.889	1
PSMA6	0.00651482	-1.12991	0.415	0.889	1
MCRIP1	0.00665885	-0.799649	0.092	0.444	1
COMT	0.00666543	1.51792	0.831	0.667	1
FAM210A	0.00686402	-1.52758	0.062	0.333	1
SMC1B	0.00686402	-1.55027	0.062	0.333	1
AKR1B10	0.00695349	-1.06359	0.108	0.444	1
CDC42SE2	0.00723975	-0.599768	0.092	0.444	1
ARL4A	0.00747919	-1.63445	0.277	0.667	1
MSRB1	0.00753243	-1.31545	0.108	0.444	1
NDUFA4	0.00756349	-0.581923	0.2	0.667	1
AFF4	0.00756708	-0.836827	0.062	0.333	1
ROBO1	0.00756708	-0.947309	0.062	0.333	1
GSTA4	0.00769115	-1.09584	0.308	0.778	1
CABYR	0.00776742	-0.586502	0.138	0.556	1
PMVK	0.00776742	-0.628317	0.138	0.556	1
LCN2	0.00813848	-1.49313	0.938	1	1
ALAS1	0.00826052	-1.33745	0.123	0.444	1
SEC13	0.00826461	-1.18748	0.169	0.556	1
GUSB	0.00833403	-0.9074	0.062	0.333	1
RP2	0.00833403	-1.25854	0.062	0.333	1
TTC39A	0.00833403	-1.17523	0.062	0.333	1
FKBP8	0.00834419	-0.355747	0.138	0.556	1
EIF4G2	0.00834963	-0.925669	0.292	0.778	1
ERP44	0.00882156	-0.721985	0.108	0.444	1
TRP53INP2	0.00882156	-1.21135	0.108	0.444	1
RPLP2	0.00891064	-1.41469	0.123	0.444	1
MBNL1	0.00900369	-0.950838	0.215	0.667	1
NDFIP1	0.00913688	-0.895778	0.369	0.889	1
CDS1	0.00916979	-0.93193	0.062	0.333	1
USP47	0.00916979	-1.06073	0.062	0.333	1
TGOLN1	0.00923334	-1.54073	0.185	0.556	1
NAB1	0.00926495	-0.38289	0.092	0.444	1
SMIM4	0.00926495	-0.468318	0.092	0.444	1
PIN1	0.00953727	-0.385635	0.108	0.444	1
VSTM4	0.00961391	-0.342817	0.138	0.556	1
TNP1	0.00985166	1.93132	0.908	0.889	1
RPL41	0.00989582	-1.36393	0.385	0.778	1
MT-ND1	0.00998365	1.78396	0.769	0.333	1
ALKBH5	0.0100796	-1.11424	0.062	0.333	1
TMEM175	0.0100796	-0.973622	0.062	0.333	1
TPD52L2	0.0100796	-0.709456	0.062	0.333	1
ZFR	0.0100796	-1.35325	0.062	0.333	1
GM10250	0.0101064	-0.895564	0.169	0.556	1
SMCO4	0.0103043	-1.08591	0.108	0.444	1
REEP5	0.0106323	-0.530683	0.323	0.889	1
LRRC27	0.010797	-1.12899	0.169	0.556	1
PAICS	0.0109807	-1.92797	0.138	0.444	1
COX7A2	0.0109837	-0.897987	0.154	0.556	1
1700108J01RIK	0.0110689	-0.736078	0.062	0.333	1
CSL	0.0110689	-0.570263	0.062	0.333	1
DTD2	0.0110689	-0.612802	0.062	0.333	1
FAH	0.0110689	-0.874931	0.062	0.333	1
OGFOD2	0.0110689	-0.757124	0.062	0.333	1
TEKT4	0.0110689	-0.835256	0.062	0.333	1
PAPSS2	0.0111437	-1.53773	0.123	0.444	1
TNP2	0.0113841	2.25678	0.923	1	1
PPT1	0.0118757	-0.581986	0.231	0.667	1
TMED3	0.0119532	-1.43896	0.185	0.556	1
ABHD6	0.0121435	-0.750819	0.062	0.333	1
CFAP161	0.0121435	-0.794544	0.062	0.333	1
SEC61A1	0.0123052	-1.11579	0.169	0.556	1
SOD3	0.0123052	-1.1852	0.169	0.556	1
DDX20	0.0129451	-0.952385	0.108	0.444	1
ME1	0.0130633	-1.08063	0.538	1	1
DHRS4	0.0133096	-0.580608	0.062	0.333	1
ITPR3	0.0133096	-0.641323	0.062	0.333	1
MED19	0.0133096	-0.687801	0.062	0.333	1
PPP5C	0.0133096	-0.938636	0.062	0.333	1
TMEM33	0.0133096	-0.545948	0.062	0.333	1
TMEM38B	0.0133096	-0.5762	0.062	0.333	1
ATP5F1	0.0133765	-0.745676	0.308	0.778	1
LAMP1	0.0137761	-0.69968	0.292	0.778	1
RAB11B	0.0138606	-0.58556	0.123	0.444	1
SPACA3	0.0139498	-0.642607	0.108	0.444	1
COX4I1	0.0140047	-0.96148	0.585	0.889	1
D130020L05RIK	0.0141099	-1.07239	0.077	0.333	1
UBC	0.0142216	1.25018	0.877	0.667	1
ECHS1	0.0144441	-1.16327	0.262	0.778	1
4930426D05RIK	0.0145736	-0.270598	0.062	0.333	1
SEC23IP	0.0145736	-0.548533	0.062	0.333	1
TCEAL8	0.0148882	-0.937265	0.123	0.444	1
CLPP	0.0150228	-0.413495	0.108	0.444	1
ERLEC1	0.0150228	-0.328171	0.108	0.444	1
RPLP1	0.0151538	-1.0456	0.631	0.889	1
BCAS2	0.0152884	-0.55283	0.154	0.556	1
PXMP2	0.0153602	-1.44137	0.077	0.333	1
SYT11	0.0153602	-1.14599	0.077	0.333	1
EFNB1	0.015361	-0.949131	0.185	0.556	1
UQCC3	0.015361	-0.892337	0.185	0.556	1
INSL3	0.0156765	-1.50884	0.385	0.667	1
GSTM7	0.0156895	-0.777727	0.308	0.778	1
MAEL	0.0156895	-0.991375	0.308	0.778	1
PRM1	0.0157472	2.74686	0.938	1	1
TMEM248	0.0159423	-0.321096	0.062	0.333	1
CD36	0.0159768	-0.818404	0.323	0.778	1
COPE	0.0159823	-1.11445	0.123	0.444	1
MPI	0.0161678	-0.672433	0.108	0.444	1
EIF5B	0.016707	-1.62079	0.077	0.333	1
FKBP3	0.016707	-1.25728	0.077	0.333	1
AHCYL2	0.0171465	-0.857073	0.123	0.444	1
ATP5J	0.0171465	-0.854133	0.123	0.444	1
GM15427	0.0171465	-0.615468	0.123	0.444	1
DNAH2OS	0.0174227	-0.386928	0.062	0.333	1
ALDOC	0.018007	-0.745458	0.169	0.556	1
NRD1	0.0180962	-1.20086	0.246	0.667	1
CZIB	0.0181565	-0.857379	0.077	0.333	1
PFKM	0.0181565	-1.16044	0.077	0.333	1
PTS	0.0181565	-1.37172	0.077	0.333	1
RPA1	0.0181565	-1.31423	0.077	0.333	1
SYF2	0.0181565	-1.11329	0.077	0.333	1
MT2	0.0182788	-1.30764	0.385	0.778	1
EIF5A	0.0183176	-0.785503	0.262	0.667	1
SMIM14	0.0186899	-0.418734	0.108	0.444	1
RPS26-PS1	0.0190865	-1.12506	0.138	0.444	1
SIRT2	0.0196999	-0.815521	0.123	0.444	1
SMCO2	0.0196999	-0.888733	0.123	0.444	1
TIMM13	0.0196999	-1.0353	0.123	0.444	1
1700020L24RIK	0.0197148	-1.31698	0.077	0.333	1
NPTN	0.0197148	-1.24185	0.077	0.333	1
SZRD1	0.0197148	-0.832471	0.077	0.333	1
TMEM203	0.0197148	-1.10346	0.077	0.333	1
TBCB	0.0198755	-0.413872	0.231	0.667	1
ATP2A2	0.0204003	-0.625924	0.138	0.444	1
RBBP6	0.0204003	-0.902132	0.138	0.444	1
STX5A	0.0204003	-0.765409	0.138	0.444	1
HSD17B3	0.0208676	-0.550862	0.338	0.778	1
SPEM1	0.0211432	2.83537	0.492	0.111	1
AGTRAP	0.0213888	-0.652931	0.077	0.333	1
GM6204	0.0213888	-0.77657	0.077	0.333	1
ITGB1BP1	0.0213888	-0.70198	0.077	0.333	1
NUDCD2	0.0213888	-1.03536	0.077	0.333	1
POLDIP3	0.0213888	-0.573787	0.077	0.333	1
2007-09-01	0.0213888	-1.06564	0.077	0.333	1
SPACA1	0.0213888	-0.667564	0.077	0.333	1
RPS2	0.0217923	-0.990214	0.138	0.444	1
ST13	0.0225793	-0.520216	0.123	0.444	1
TAPBP	0.0225793	-0.763843	0.123	0.444	1
MTCH2	0.0227774	-0.966502	0.292	0.667	1
CPSF3	0.0231852	-0.838335	0.077	0.333	1
MARCH2	0.0231852	-1.09759	0.077	0.333	1
NDUFS4	0.0231852	-0.85558	0.077	0.333	1
PXYLP1	0.0231852	-1.23808	0.077	0.333	1
SPTAN1	0.0231852	-1.16323	0.077	0.333	1
SYNE2	0.0231852	-1.59293	0.077	0.333	1
TEKT1	0.0231852	-0.789518	0.077	0.333	1
ABHD2	0.0232663	-1.24517	0.138	0.444	1
NAPA	0.0234111	-0.319836	0.185	0.556	1
PKM	0.023716	-1.05145	0.215	0.556	1
PRR30	0.0238579	2.31937	0.4	0	1
UQCR11	0.0239259	-0.610135	0.262	0.667	1
RNF139	0.0241515	-1.13692	0.123	0.444	1
CTSB	0.02432	-0.805535	0.508	0.889	1
GM2A	0.0243869	-0.662343	0.4	0.778	1
SRSF7	0.024826	-1.17702	0.138	0.444	1
RPS28	0.0250355	-0.522706	0.2	0.556	1
S100A1	0.0251111	-1.20237	0.077	0.333	1
WBP2	0.025211	-0.78575	0.262	0.667	1
CIAPIN1	0.0258178	-0.549426	0.123	0.444	1
EAPP	0.0258178	-0.391905	0.123	0.444	1
EIF3E	0.0258178	-0.585671	0.123	0.444	1
BOLA3	0.0264755	-0.951355	0.138	0.444	1
SRPK1	0.0264755	-1.19727	0.138	0.444	1
BOLA2	0.026839	-1.21249	0.092	0.333	1
HEXIM1	0.026839	-1.11103	0.092	0.333	1
PRNP	0.026839	-1.57917	0.092	0.333	1
SERTAD2	0.026839	-1.35851	0.092	0.333	1
C2CD6	0.0271741	-0.275221	0.077	0.333	1
PQBP1	0.0271741	-0.350319	0.077	0.333	1
RBM8A	0.0271741	-0.609557	0.077	0.333	1
SLC6A21	0.0271741	-1.04818	0.077	0.333	1
SYNGR4	0.0271741	-0.77496	0.077	0.333	1
TMEM222	0.0271741	-0.645602	0.077	0.333	1
WAPL	0.0271741	-0.690303	0.077	0.333	1
RNASEH2C	0.0275825	-0.407184	0.123	0.444	1
DLGAP4	0.0279045	2.34318	0.385	0	1
NDUFB8	0.0288062	-0.433974	0.369	0.889	1
ISOC2B	0.0289092	-0.755739	0.092	0.333	1
GSTT2	0.0293817	-0.420786	0.077	0.333	1
NAMPT	0.0293817	-0.75981	0.077	0.333	1
CRAT	0.0294887	-0.622824	0.185	0.556	1
TMEM147	0.0295127	-0.838821	0.369	0.778	1
SDHC	0.0296341	-1.0703	0.2	0.556	1
ZC3H14	0.0300602	-0.695694	0.138	0.444	1
ELOVL5	0.0308502	-0.491706	0.246	0.667	1
NCBP1	0.0311155	-1.34574	0.092	0.333	1
SET	0.0311155	-1.31647	0.092	0.333	1
TPM3	0.0311155	-1.0582	0.092	0.333	1
QK	0.0314259	-0.46209	0.123	0.444	1
CCT6A	0.0317418	-0.703673	0.077	0.333	1
CRELD2	0.0317418	-0.390469	0.077	0.333	1
CRYL1	0.0317418	-0.689157	0.077	0.333	1
CSK	0.0317418	-0.702767	0.077	0.333	1
PCSK4	0.0317418	-0.321243	0.077	0.333	1
4930471G03RIK	0.0318224	-0.26535	0.215	0.667	1
BTD	0.0320039	-0.715838	0.138	0.444	1
HADH	0.0321901	-0.995987	0.415	0.667	1
RPS5	0.0331456	-0.676521	0.523	0.889	1
CNIH1	0.0334647	-1.27979	0.092	0.333	1
OGN	0.0340544	-0.846184	0.138	0.444	1
GYKL1	0.0342164	-1.15677	0.154	0.444	1
RND2	0.0342164	-0.981553	0.154	0.444	1
ADI1	0.0342627	-0.548447	0.077	0.333	1
MFSD14A	0.0342627	-0.668642	0.077	0.333	1
RAB13	0.0342627	-0.417002	0.077	0.333	1
UBR5	0.0359641	-1.27087	0.092	0.333	1
OXCT1	0.0362161	-0.49941	0.138	0.444	1
PABPC2	0.0362161	-0.889082	0.138	0.444	1
RER1	0.0362161	-0.797026	0.138	0.444	1
STUB1	0.0363213	-0.829941	0.154	0.444	1
OXCT2B	0.0378159	2.33778	0.354	0	1
RNH1	0.0382421	-1.18682	0.169	0.444	1
PON3	0.0384937	-0.522718	0.138	0.444	1
JKAMP	0.0386208	-0.904644	0.092	0.333	1
PUM2	0.0386208	-0.919641	0.092	0.333	1
SNRPD1	0.0386208	-1.10226	0.092	0.333	1
THOC5	0.0386208	-1.0916	0.092	0.333	1
ANXA4	0.0386551	-0.506763	0.215	0.556	1
ALG2	0.0394529	-0.995705	0.108	0.333	1
AKAP4	0.0399567	2.42384	0.523	0.222	1
AGT	0.0402806	-0.717391	0.938	1	1
KCMF1	0.0407269	-0.71157	0.215	0.556	1
AHCYL1	0.0408635	-1.06681	0.154	0.444	1
H2-D1	0.0408635	-1.6432	0.154	0.444	1
PLBD2	0.040892	-0.551222	0.138	0.444	1
CHD4	0.0410394	-0.534506	0.2	0.556	1
RACK1	0.0412997	-1.32735	0.446	0.667	1
DDX46	0.0414426	-0.784368	0.092	0.333	1
DEGS1	0.0414426	-1.03867	0.092	0.333	1
KDELR2	0.0414426	-1.13267	0.092	0.333	1
LMBRD1	0.0414426	-0.752073	0.092	0.333	1
UBQLN2	0.0414426	-0.648111	0.092	0.333	1
USP15	0.0414426	-0.253571	0.092	0.333	1
ARF4	0.0423247	-0.88894	0.231	0.556	1
SELENOK	0.0423247	-0.874542	0.231	0.556	1
MBD3	0.0428515	-0.948405	0.169	0.444	1
GM10288	0.0428921	-0.404852	0.215	0.556	1
1700010I14RIK	0.0433096	-0.907867	0.154	0.444	1
FMC1	0.0433096	-0.713703	0.154	0.444	1
IGFBP2	0.0433096	-0.860972	0.154	0.444	1
PHYH	0.0433096	-0.997457	0.154	0.444	1
GALNT10	0.0434156	-0.563602	0.138	0.444	1
PRM2	0.0436234	2.06423	0.954	1	1
RAB11A	0.0438263	2.15894	0.338	0	1
SPATA18	0.0438263	2.38875	0.338	0	1
ATP5H	0.0441846	-0.341697	0.385	0.778	1
ART3	0.044437	-0.377802	0.092	0.333	1
BCLAF1	0.044437	-0.826004	0.092	0.333	1
EPPIN	0.044437	-0.670591	0.092	0.333	1
MRPS16	0.044437	-0.570869	0.092	0.333	1
PRPF40A	0.044437	-0.945603	0.092	0.333	1
UBE2W	0.0450945	-1.26229	0.108	0.333	1
NIPSNAP2	0.0453271	-1.15392	0.169	0.444	1
RTN3	0.0453271	-0.957837	0.169	0.444	1
STT3A	0.0458782	-0.51781	0.154	0.444	1
LDHB	0.0460027	-0.846588	0.462	0.889	1
ATP6V1E1	0.0460696	-0.388991	0.138	0.444	1
TIMM17B	0.0460696	-0.625825	0.138	0.444	1
IFI27	0.04681	-0.836647	0.231	0.556	1
TMEM256	0.0469735	-1.13574	0.185	0.444	1
BOLA1	0.047612	-0.600756	0.092	0.333	1
FLYWCH1	0.047612	-0.486051	0.092	0.333	1
LAPTM4B	0.047612	-0.279456	0.092	0.333	1
NIT1	0.047612	-0.739319	0.092	0.333	1
RPS16-PS2	0.047612	-1.0006	0.092	0.333	1
SRRT	0.047612	-0.682074	0.092	0.333	1
STARD7	0.047612	-0.94732	0.092	0.333	1
TSEN34	0.047612	-0.787301	0.092	0.333	1
VDAC3	0.047612	-0.816284	0.092	0.333	1
GPAT4	0.0478503	-0.498317	0.277	0.667	1
REX1BD	0.048574	-0.679819	0.154	0.444	1
H1FNT	0.0505433	2.08376	0.492	0.222	1
DNAJB8	0.0506497	2.40047	0.323	0	1
LIMD2	0.0506497	1.87966	0.323	0	1
OSBPL9	0.0506497	1.86906	0.323	0	1
1110017D15RIK	0.0507621	2.25669	0.431	0.111	1
FARSA	0.0509756	-0.639901	0.092	0.333	1
PDE1A	0.0509756	-0.549868	0.092	0.333	1
USP33	0.0509756	-0.41582	0.092	0.333	1
PFN1	0.0512829	-0.433402	0.308	0.667	1
MRPL27	0.0514017	-1.01406	0.108	0.333	1
SPATC1L	0.0517887	-0.339672	0.138	0.444	1
TMEM176A	0.0518114	-0.828499	0.569	0.889	1
TUBB4B	0.0518807	-1.13546	0.262	0.556	1
ATP5J2	0.0527725	-0.473056	0.369	0.778	1
CYPT4	0.0534879	-0.999881	0.169	0.444	1
DDRGK1	0.0536427	-0.311078	0.308	0.667	1
TCEA2	0.0543657	-0.735967	0.154	0.444	1
TUBA1C	0.0543657	-0.752126	0.154	0.444	1
CD59A	0.05438	-0.576119	0.292	0.667	1
EPHX1	0.0546641	-0.595554	0.831	1	1
PUF60	0.0548224	-0.96925	0.108	0.333	1
RDH11	0.0548224	-0.961386	0.108	0.333	1
DYNLL1	0.0552809	1.96142	0.446	0.111	1
4930453N24RIK	0.0566432	-0.346516	0.385	0.889	1
UBE2D3	0.0569859	-0.735889	0.231	0.556	1
ADH5	0.0570153	-0.668806	0.262	0.556	1
BC005537	0.0580236	-0.91934	0.215	0.556	1
CYLC2	0.0581353	-1.23484	0.185	0.444	1
1700034I23RIK	0.0583012	-0.439977	0.092	0.333	1
CSE1L	0.0583012	-0.547273	0.092	0.333	1
SLC45A3	0.0583012	-0.482468	0.092	0.333	1
1700029F12RIK	0.0583785	1.96897	0.308	0	1
STK35	0.0583785	1.7479	0.308	0	1
TMEM191C	0.0583785	2.33	0.308	0	1
TMSB4X	0.0583785	2.17204	0.308	0	1
PPP1R14A	0.0583785	1.95076	0.308	0	1
CYTH2	0.0584309	-0.834419	0.108	0.333	1
FNTA	0.0584309	-0.869398	0.108	0.333	1
MMADHC	0.0584309	-1.62358	0.108	0.333	1
TRAP1	0.0584309	-0.607462	0.108	0.333	1
FBP1	0.0588452	-0.257715	0.2	0.556	1
NEDD8	0.0595833	-0.523143	0.169	0.444	1
PEBP4	0.0597994	-0.898969	0.231	0.556	1
1700003F12RIK	0.060175	1.93302	0.569	0.333	1
GHITM	0.0601838	-0.759631	0.354	0.778	1
ADAM32	0.0607224	-0.261553	0.154	0.444	1
DGKA	0.0622346	-0.874845	0.108	0.333	1
ISOC2A	0.0622346	-0.436524	0.108	0.333	1
NDUFAF3	0.0622346	-1.13481	0.108	0.333	1
PAPSS1	0.0622346	-0.903546	0.108	0.333	1
TALDO1	0.0622346	-0.790061	0.108	0.333	1
SLC25A23	0.0622801	-0.298034	0.092	0.333	1
UBE2G2	0.0622801	-0.487698	0.092	0.333	1
MT-CO1	0.0622801	-0.523561	0.092	0.333	1
DHRS3	0.0628408	-0.539982	0.169	0.444	1
FAM229A	0.0630897	2.01619	0.523	0.222	1
CITED1	0.0637722	-0.811111	0.492	0.778	1
CCND3	0.0640065	-0.652323	0.308	0.667	1
RBMS1	0.0644947	-0.848506	0.185	0.444	1
SCAND1	0.0661884	-0.472926	0.462	0.889	1
ANKRD61	0.0662408	-0.76328	0.108	0.333	1
ARL6IP1	0.0662408	-0.721045	0.108	0.333	1
HACD3	0.0662408	-0.772337	0.108	0.333	1
HTATIP2	0.0662408	-0.785737	0.108	0.333	1
MTX2	0.0662408	-0.938223	0.108	0.333	1
OST4	0.0662408	-0.591379	0.108	0.333	1
PPM1J	0.0662408	-0.780622	0.108	0.333	1
SH3KBP1	0.0662408	-0.34668	0.108	0.333	1
EBNA1BP2	0.066481	-0.339883	0.092	0.333	1
LAP3	0.066481	-0.30313	0.092	0.333	1
OS9	0.0671156	1.89824	0.292	0	1
FH1	0.0676831	-0.257074	0.154	0.444	1
SLC2A5	0.0676831	-0.277596	0.154	0.444	1
RNF130	0.0678836	-0.683338	0.185	0.444	1
GRHPR	0.0679038	-0.335351	0.292	0.667	1
GM5805	0.0684549	-0.652891	0.354	0.667	1
P4HB	0.0689385	-0.297838	0.231	0.556	1
CES1D	0.0689431	-0.575185	0.492	0.778	1
CCDC89	0.0691879	-0.840652	0.123	0.333	1
PEX2	0.0691879	-1.13864	0.123	0.333	1
RIOK3	0.0691879	-1.25471	0.123	0.333	1
ITM2B	0.0697347	-0.408072	0.738	1	1
UBB	0.0702968	1.65035	0.692	0.778	1
GM9803	0.0704572	-0.710937	0.108	0.333	1
MRPL33	0.0704572	-0.336863	0.108	0.333	1
STAT4	0.0704572	-1.00902	0.108	0.333	1
GPI1	0.0713455	-0.580942	0.446	0.889	1
GSTM2	0.0714031	-0.541201	0.923	1	1
SRSF2	0.0714175	-0.743126	0.185	0.444	1
SERF1	0.0714735	-0.44944	0.323	0.667	1
SRP14	0.0722287	-0.300991	0.231	0.556	1
FXYD1	0.0723371	-0.684274	0.738	1	1
CPEB2	0.0733787	-1.46405	0.123	0.333	1
4922502D21RIK	0.0737597	-0.869288	0.246	0.556	1
FAM104A	0.074358	1.17986	0.554	0.222	1
ANXA5	0.0745404	-0.525582	0.323	0.667	1
BDH1	0.0748912	-0.649554	0.108	0.333	1
EXOC7	0.0748912	-0.912802	0.108	0.333	1
PSMC6	0.0748912	-0.651934	0.108	0.333	1
RIMBP3	0.0748912	-0.759337	0.108	0.333	1
MRPL52	0.0751009	-0.968685	0.185	0.444	1
ATP5B	0.0756175	-0.715743	0.538	0.778	1
NDUFV3	0.0759708	-0.456714	0.308	0.667	1
CD81	0.0761686	-0.573229	0.677	1	1
1700042G07RIK	0.0769744	1.99451	0.277	0	1
1700129C05RIK	0.0769744	1.86258	0.277	0	1
ASB17	0.0769744	1.65773	0.277	0	1
FAM71D	0.0769744	1.99637	0.277	0	1
GPD2	0.0769744	2.07594	0.277	0	1
HBB-BS	0.0769744	2.25347	0.277	0	1
RAI14	0.0769744	2.18438	0.277	0	1
COX14	0.0773752	-0.51578	0.169	0.444	1
NAA38	0.0773752	-0.401213	0.169	0.444	1
NDUFV1	0.0773752	-0.63126	0.169	0.444	1
DDX17	0.077775	-1.12466	0.123	0.333	1
1110008P14RIK	0.0788479	-0.536788	0.738	0.889	1
SVIP	0.078938	-0.566389	0.185	0.444	1
ABAT	0.0793431	-0.398434	0.154	0.444	1
RAB18	0.0793431	0.483959	0.154	0.444	1
GM11478	0.0793914	-0.495257	0.277	0.556	1
ANAPC4	0.0795505	-0.580046	0.108	0.333	1
CCPG1	0.0795505	-0.426439	0.108	0.333	1
DYNLT3	0.0795505	-0.367212	0.108	0.333	1
GALK1	0.0795505	-0.749787	0.108	0.333	1
CHCHD10	0.079888	1.31211	0.708	0.667	1
1700001O22RIK	0.0809967	1.71549	0.4	0.111	1
LPCAT3	0.0809967	-0.462128	0.323	0.667	1
ASCC1	0.0823835	-0.971924	0.123	0.333	1
NDUFA7	0.0829066	-0.962085	0.277	0.556	1
PDXDC1	0.0839798	-1.02722	0.2	0.444	1
H3F3B	0.0843968	-0.536245	0.246	0.556	1
PCCA	0.0844428	-0.43713	0.108	0.333	1
SC5D	0.0844428	-0.517397	0.108	0.333	1
TCN2	0.0856096	-0.597274	0.169	0.444	1
UQCRC2	0.0856096	-0.276076	0.169	0.444	1
PRXL2A	0.0857377	-0.978358	0.446	0.667	1
IDH1	0.086554	-0.637325	0.477	0.889	1
KLK1B21	0.0870903	-0.900958	0.185	0.444	1
NDUFB2	0.0870903	-0.61709	0.185	0.444	1
CUL4A	0.0872109	-1.00734	0.123	0.333	1
GNPTG	0.0872109	-1.13118	0.123	0.333	1
PRLR	0.0878998	-0.644942	0.323	0.667	1
CABS1	0.0879388	1.81716	0.477	0.222	1
BC049715	0.0880817	1.55123	0.262	0	1
CYSTM1	0.0880817	1.60359	0.262	0	1
FAM78A	0.0880817	2.00789	0.262	0	1
LELP1	0.0880817	2.02384	0.262	0	1
SPAG4	0.0880817	1.76648	0.262	0	1
VSIG1	0.0880817	1.77697	0.262	0	1
DDX3Y	0.0895758	-0.608424	0.108	0.333	1
MAP2K3	0.0895758	-0.257152	0.108	0.333	1
SQLE	0.0914096	-0.640724	0.185	0.444	1
ACADSB	0.0914142	-0.942025	0.185	0.444	1
EFHD1	0.0915252	-1.20327	0.338	0.556	1
PICALM	0.092264	-0.741299	0.123	0.333	1
SCAMP3	0.092264	-0.680872	0.123	0.333	1
STPG4	0.092264	-0.96505	0.123	0.333	1
TCEAL9	0.0924672	-0.591167	0.431	0.778	1
NFIB	0.0925863	0.270808	0.154	0.444	1
TMBIM6	0.0934276	-0.684466	0.308	0.667	1
NAXD	0.0945382	-0.270288	0.169	0.444	1
AA467197	0.094957	-0.526537	0.108	0.333	1
ADD3	0.094957	-0.347253	0.108	0.333	1
GM2762	0.094957	-0.36553	0.108	0.333	1
SLC7A8	0.0965451	-0.265949	0.446	0.889	1
TSN	0.097182	-0.874054	0.215	0.444	1
AQP2	0.0973942	-0.548259	0.262	0.556	1
NDUFA8	0.0973942	-0.382448	0.262	0.556	1
EIF4EBP1	0.0975497	-0.981386	0.123	0.333	1
MRPL17	0.0975497	-0.660338	0.123	0.333	1
MRPS18A	0.0975497	-0.358062	0.123	0.333	1
PHPT1	0.0975497	-0.698292	0.123	0.333	1
TSHZ2	0.0975497	-0.77325	0.123	0.333	1
TMEM176B	0.0987833	-0.498244	0.677	0.889	1
H2-K1	0.0991361	-2.06486	0.338	0.556	1
HSPE1	0.0992745	-0.492499	0.169	0.444	1
ARHGAP29	0.100594	-0.287371	0.108	0.333	1
MLEC	0.100594	-0.252368	0.108	0.333	1
FDX1	0.101275	-0.504852	0.538	0.778	1
GM1821	0.101867	1.64688	0.569	0.333	1
SLC25A5	0.102224	-0.63605	0.354	0.667	1
ATP5E	0.102309	-0.559153	0.4	0.778	1
GM5617	0.102638	1.70357	0.6	0.444	1
CTSH	0.105074	-1.33494	0.154	0.333	1
BANF1	0.105429	-0.603239	0.185	0.444	1
IRF8	0.105429	-0.460567	0.185	0.444	1
IP6K1	0.10613	-0.293566	0.2	0.444	1
REEP3	0.10613	-0.683504	0.2	0.444	1
DDB1	0.106203	-1.27696	0.231	0.444	1
PGLS	0.106368	-0.781535	0.215	0.444	1
RNF19A	0.106495	-0.345481	0.108	0.333	1
RBM4B	0.107224	1.75864	0.354	0.111	1
PGP	0.107606	1.65913	0.6	0.556	1
4931406C07RIK	0.108846	-0.668925	0.123	0.333	1
ACIN1	0.108846	-0.352713	0.123	0.333	1
BORCS7	0.108846	-0.538807	0.123	0.333	1
MRPS7	0.108846	-0.475456	0.123	0.333	1
PSEN1	0.108846	-0.961911	0.123	0.333	1
EIF3F	0.108905	-0.402827	0.338	0.667	1
DDX5	0.109449	1.79594	0.508	0.333	1
IGFBP7	0.109487	-0.673743	0.677	0.889	1
CWC15	0.110127	-0.658204	0.138	0.333	1
ATP1A1	0.110992	1.58954	0.569	0.444	1
YWHAZ	0.111072	-0.758422	0.2	0.444	1
NDUFC2	0.111817	-0.622856	0.308	0.556	1
COPZ1	0.114869	-0.631103	0.123	0.333	1
DPEP3	0.114869	-0.442913	0.123	0.333	1
PNRC1	0.114869	-0.531892	0.123	0.333	1
PWWP3A	0.114869	-0.778593	0.123	0.333	1
FAM229B	0.115227	-0.578451	0.431	0.778	1
ENPP5	0.115683	-0.638685	0.185	0.444	1
FABP3-PS1	0.115683	-0.283447	0.185	0.444	1
TIMM8B	0.115683	-0.389766	0.185	0.444	1
FTH1	0.115931	-0.41443	0.877	1	1
PRPF19	0.116194	-0.395399	0.2	0.444	1
SERPINA5	0.116201	-0.771589	0.323	0.556	1
UQCRFS1	0.12014	-0.309258	0.169	0.444	1
CDK16	0.12052	1.9777	0.338	0.111	1
SARAF	0.120869	-0.616289	0.292	0.556	1
SERINC1	0.120931	-0.662896	0.231	0.444	1
TUBGCP2	0.121152	-0.450068	0.123	0.333	1
WDR26	0.121424	-0.453817	0.215	0.444	1
HSBP1	0.123724	-0.505183	0.431	0.778	1
NDUFA10	0.123902	-0.749084	0.246	0.556	1
LANCL1	0.124825	-0.406808	0.262	0.556	1
YWHAB	0.124825	-0.393169	0.262	0.556	1
4933411K16RIK	0.125723	1.53904	0.369	0.111	1
RPS14	0.127037	-0.558198	0.6	0.889	1
1110065P20RIK	0.1277	-0.491333	0.123	0.333	1
DPY30	0.1277	-0.263126	0.123	0.333	1
PENK	0.1277	-0.471148	0.123	0.333	1
RAN	0.1277	-0.31611	0.123	0.333	1
TEX2	0.1277	-0.379715	0.123	0.333	1
CSNK2B	0.128143	-0.268281	0.354	0.667	1
AURKAIP1	0.128431	-0.59012	0.138	0.333	1
MAN1A2	0.128431	-0.728879	0.138	0.333	1
SFR1	0.128431	-0.645368	0.138	0.333	1
VCAM1	0.128511	-0.572373	0.692	1	1
1700001C19RIK	0.130695	1.37136	0.354	0.111	1
HSPA4L	0.132353	-0.942583	0.215	0.444	1
SAYSD1	0.132515	-0.296343	0.185	0.444	1
GLRX5	0.132678	-0.335085	0.2	0.444	1
UNC119	0.132678	-0.662901	0.2	0.444	1
CTSL	0.13414	-0.287003	0.369	0.667	1
TSSK6	0.13414	1.91071	0.431	0.222	1
RAP1A	0.134521	-0.356743	0.123	0.333	1
SLC22A17	0.134521	-0.261684	0.123	0.333	1
SMDT1	0.134521	-0.328292	0.123	0.333	1
OGDH	0.134636	-1.09347	0.154	0.333	1
WIPI1	0.134636	-1.10371	0.154	0.333	1
BBX	0.135032	-0.520849	0.138	0.333	1
HABP4	0.135672	1.55404	0.338	0.111	1
TLE5	0.136437	1.15313	0.677	0.667	1
CDC34	0.136609	1.29454	0.477	0.222	1
EEF2	0.136771	0.898283	0.662	0.556	1
FABP9	0.137376	1.88107	0.492	0.333	1
MMD2	0.137836	-0.322805	0.354	0.667	1
CRIP2	0.138529	-0.302905	0.185	0.444	1
ACTR10	0.138558	-0.465429	0.2	0.444	1
DYNLRB1	0.138757	-0.255885	0.231	0.556	1
ABHD4	0.139043	-0.31789	0.369	0.667	1
FOLR1	0.139524	-0.327052	0.554	0.778	1
MKRN1	0.140041	1.54159	0.446	0.222	1
CREB3L1	0.140495	-1.01663	0.323	0.556	1
NR5A1	0.140495	-0.83656	0.323	0.556	1
HSP90B1	0.141599	-0.705147	0.246	0.444	1
ATP6V1F	0.141619	0.268052	0.123	0.333	1
COQ9	0.141892	-0.427111	0.138	0.333	1
PURB	0.141892	-0.397794	0.138	0.333	1
RAB28	0.141892	-0.561223	0.138	0.333	1
GM9843	0.14289	-0.633888	0.354	0.667	1
HNRNPA2B1	0.144082	-0.501993	0.369	0.667	1
GSTA2	0.145792	-1.09286	0.323	0.556	1
HSPA2	0.146564	-0.633654	0.277	0.556	1
RPS21	0.147199	-0.43841	0.462	0.667	1
CMC2	0.148122	-0.626883	0.154	0.333	1
MAPRE1	0.149016	-0.840236	0.138	0.333	1
MRPL14	0.149016	-0.306138	0.138	0.333	1
TRMT112	0.149016	-0.459201	0.138	0.333	1
DAP	0.150917	-0.53701	0.2	0.444	1
ATP6AP1	0.153347	-1.01315	0.169	0.333	1
2610318N02RIK	0.15458	1.54216	0.431	0.222	1
MANF	0.15458	-0.308781	0.369	0.667	1
HDGF	0.155131	-0.790931	0.231	0.444	1
CLTC	0.156411	-0.752685	0.138	0.333	1
SENP6	0.156411	-0.48154	0.138	0.333	1
ALDH1A7	0.15648	-0.906006	0.215	0.444	1
IVD	0.15648	-0.398486	0.215	0.444	1
RPS20	0.156612	1.53245	0.538	0.444	1
MAP1LC3A	0.156731	1.00423	0.708	0.667	1
PKDCC	0.156812	1.1539	0.631	0.444	1
PHF7	0.157265	-0.287543	0.446	0.889	1
SQOR	0.157404	-0.8078	0.2	0.444	1
EIF3I	0.157407	0.349748	0.246	0.556	1
COX6A1	0.163409	-0.568774	0.662	0.889	1
1700015G11RIK	0.163603	1.64396	0.308	0.111	1
SPERT	0.163908	1.14113	0.354	0.111	1
DBIL5	0.164025	1.17924	0.6	0.444	1
CUL1	0.16408	-0.275841	0.138	0.333	1
TXNRD3	0.16408	-0.629512	0.138	0.333	1
TEX33	0.1641	-0.376326	0.2	0.444	1
STARD10	0.164139	1.71904	0.338	0.111	1
TMEM247	0.164139	-0.310349	0.277	0.556	1
DKKL1	0.168031	-0.582558	0.231	0.444	1
DNAJC7	0.170013	-0.315689	0.292	0.556	1
LARP1	0.170252	-0.650347	0.154	0.333	1
GIT1	0.170338	1.29682	0.323	0.111	1
EWSR1	0.17203	-0.453131	0.138	0.333	1
TM2D2	0.17203	-0.341771	0.138	0.333	1
UBR4	0.17203	-0.259973	0.138	0.333	1
ODF1	0.174686	1.20664	0.6	0.444	1
ATP5MPL	0.174775	-0.825583	0.231	0.444	1
PSMD4	0.174775	-0.279152	0.231	0.444	1
ALDOA	0.174988	-0.424219	0.585	1	1
MTPN	0.175351	-0.971799	0.169	0.333	1
RPS3	0.177243	1.02541	0.754	0.778	1
AKR1A1	0.178134	-0.266655	0.385	0.667	1
SQSTM1	0.179341	-0.51845	0.462	0.667	1
PTTG1IP	0.179489	0.448523	0.277	0.667	1
NFKBIB	0.180264	-0.9047	0.138	0.333	1
GAPDHS	0.182728	1.39601	0.662	0.667	1
HMGCS2	0.185432	0.57441	0.877	0.889	1
EIF5	0.185809	-0.535372	0.338	0.556	1
CSTB	0.186228	-0.668072	0.246	0.444	1
PGRMC1	0.187981	-0.343181	0.523	0.778	1
EMC10	0.188788	-0.362573	0.138	0.333	1
HNRNPK	0.188867	-0.449816	0.231	0.444	1
EGLN2	0.190234	1.35483	0.308	0.111	1
PAQR5	0.190234	1.27602	0.308	0.111	1
NDUFV2	0.190321	-0.931771	0.385	0.667	1
ANKRD13A	0.191278	-0.64754	0.169	0.333	1
AVEN	0.191278	-0.909578	0.169	0.333	1
MIR703	0.191278	-0.560658	0.169	0.333	1
EIF4H	0.193744	1.3804	0.4	0.222	1
LYAR	0.193775	-1.05512	0.277	0.444	1
SELENOM	0.194772	-0.332184	0.154	0.333	1
ADAM3	0.198724	-0.365952	0.215	0.444	1
OAZ3	0.199199	1.66004	0.615	0.667	1
ABHD12	0.19963	-0.672332	0.169	0.333	1
SNRPB	0.19963	-0.425723	0.169	0.333	1
HSPA9	0.20196	-0.335056	0.308	0.556	1
ANAPC11	0.203495	-0.304418	0.154	0.333	1
CDC37	0.203495	-0.712018	0.154	0.333	1
DCUN1D1	0.203495	-0.793759	0.154	0.333	1
NME1	0.203495	-0.834595	0.154	0.333	1
1700019N19RIK	0.20446	1.71627	0.292	0.111	1
CST3	0.205698	-0.503662	0.923	0.889	1
PLXND1	0.206719	-0.257431	0.138	0.333	1
PPP1CB	0.206719	0.28628	0.138	0.333	1
PPP2R2D	0.206719	0.777247	0.138	0.333	1
TMED4	0.206719	-0.331334	0.138	0.333	1
GPX4-PS2	0.207054	1.15607	0.554	0.444	1
CPE	0.207074	-0.713234	0.354	0.556	1
MPC2	0.207126	-0.43538	0.415	0.778	1
MICOS10	0.210514	-0.618055	0.354	0.556	1
NDUFA12	0.21191	0.326266	0.262	0.556	1
PPP2CA	0.212499	-0.316557	0.154	0.333	1
HSD3B1	0.213026	-0.652892	0.585	0.778	1
BRK1	0.214511	-0.279339	0.215	0.444	1
GTF2A2	0.216136	0.438926	0.138	0.333	1
KLF9	0.216136	0.378263	0.138	0.333	1
ACADL	0.216889	-0.300122	0.4	0.667	1
DNAJB3	0.217055	1.46341	0.462	0.333	1
TFG	0.217126	-0.820718	0.169	0.333	1
NDUFS2	0.218706	0.672579	0.338	0.111	1
AAMP	0.219497	0.419902	0.262	0.556	1
LRRC57	0.219497	1.11621	0.323	0.111	1
1700001K19RIK	0.219955	1.71425	0.292	0.111	1
BSG	0.220882	1.23465	0.538	0.444	1
ADAM5	0.221773	-0.565905	0.323	0.556	1
ETFDH	0.221788	-0.403764	0.154	0.333	1
GM11361	0.221788	-0.38698	0.154	0.333	1
RNF5	0.221788	-0.485091	0.154	0.333	1
RPS2-PS10	0.223451	1.69376	0.431	0.333	1
MED10	0.223957	-0.336032	0.246	0.444	1
YBX1	0.224668	-0.506402	0.354	0.556	1
PDE8A	0.225857	0.419106	0.138	0.333	1
FRAT1	0.226276	-0.432768	0.169	0.333	1
HTRA1	0.226276	-0.806561	0.169	0.333	1
MPV17L2	0.226276	-0.315956	0.169	0.333	1
ETFA	0.226351	-0.450049	0.277	0.556	1
TIMP2	0.226666	-0.492012	0.662	0.889	1
PJA1	0.231906	-0.295585	0.477	0.778	1
GM9794	0.234184	-0.803662	0.292	0.444	1
MPG	0.235699	-0.592591	0.169	0.333	1
REXO1	0.235699	-0.41581	0.169	0.333	1
CDV3	0.235963	0.999997	0.308	0.111	1
GM11808	0.237797	1.05323	0.431	0.333	1
SYPL	0.23903	-0.890546	0.185	0.333	1
RBP1	0.239313	-0.48271	0.277	0.444	1
HMGB4	0.240659	1.72546	0.369	0.222	1
ERG28	0.245395	-0.565126	0.169	0.333	1
SGTA	0.245395	-0.401242	0.169	0.333	1
ETNK2	0.246226	0.641195	0.138	0.333	1
FAM71E1	0.25132	1.56035	0.492	0.444	1
OSR2	0.253289	1.87762	0.262	0.111	1
LGALS1	0.253433	1.16308	0.292	0.111	1
ZBTB7A	0.255368	-0.396686	0.169	0.333	1
CREB3L4	0.25605	-0.655557	0.277	0.444	1
PRM3	0.2567	1.44293	0.446	0.333	1
TRIM27	0.258342	-0.724383	0.185	0.333	1
CDC14A	0.260452	-0.658482	0.2	0.333	1
NDUFA6	0.260556	-0.609642	0.4	0.667	1
FECH	0.261841	-0.301073	0.154	0.333	1
IPO5	0.262329	1.1997	0.292	0.111	1
TSPAN6	0.262532	1.30171	0.262	0.111	1
GM9999	0.264782	1.45753	0.369	0.222	1
STT3B	0.264782	1.22611	0.369	0.222	1
AP2S1	0.266858	-0.384879	0.246	0.444	1
FAM71F2	0.267764	1.034	0.415	0.222	1
ALDH6A1	0.268393	-0.293614	0.185	0.333	1
COPA	0.268393	-0.506288	0.185	0.333	1
SURF4	0.268411	-0.250641	0.385	0.667	1
TSSK2	0.269726	1.73972	0.338	0.222	1
AMHR2	0.270475	-0.88828	0.262	0.444	1
UQCRH	0.270475	-0.60115	0.262	0.444	1
UBL4B	0.27144	0.990618	0.292	0.111	1
RPS15A	0.271969	-0.271997	0.231	0.444	1
EXOSC5	0.272591	0.29616	0.154	0.333	1
IMMT	0.272591	0.382952	0.154	0.333	1
KIT	0.276828	0.445254	0.215	0.444	1
CAT	0.27871	-0.54751	0.185	0.333	1
SAR1B	0.27871	-0.639971	0.185	0.333	1
CSNK1A1	0.279618	-0.404008	0.262	0.444	1
CAR2	0.281709	1.34724	0.262	0.111	1
RPN2	0.281709	1.19627	0.262	0.111	1
ACAT1	0.28291	-0.426788	0.338	0.556	1
SLC25A3	0.284495	-0.645754	0.523	0.667	1
LRG1	0.289293	-0.263976	0.185	0.333	1
1700013G24RIK	0.291595	-0.662918	0.338	0.556	1
ISCA1	0.291645	1.33899	0.262	0.111	1
MT-ND2	0.292365	0.85956	0.4	0.222	1
NDUFB3	0.298058	-0.304132	0.169	0.333	1
SIL1	0.298058	-0.277332	0.169	0.333	1
GOLPH3	0.300144	-0.464674	0.185	0.333	1
RANGAP1	0.301174	0.939041	0.277	0.111	1
1700012A03RIK	0.301814	1.10491	0.262	0.111	1
ATL3	0.301814	1.33613	0.262	0.111	1
SDHB	0.301814	0.81634	0.262	0.111	1
SYCE2	0.30379	0.297841	0.277	0.556	1
RASD1	0.306633	0.253453	0.154	0.333	1
SH3GLB1	0.308646	0.807104	0.554	0.444	1
DDX25	0.309436	-0.254935	0.169	0.333	1
CMBL	0.311065	-0.445475	0.277	0.444	1
PINK1	0.311357	0.547874	0.231	0.444	1
PLD3	0.315734	-0.350111	0.6	0.778	1
CST8	0.317894	1.0893	0.369	0.222	1
CD47	0.320941	-0.302496	0.277	0.444	1
NABP2	0.321764	0.378663	0.231	0.444	1
ZFP706	0.321764	0.284445	0.231	0.444	1
BZW1	0.322649	-0.414398	0.185	0.333	1
OXCT2A	0.322853	1.15182	0.262	0.111	1
TRIM36	0.322853	1.29367	0.262	0.111	1
TUBA3A	0.323384	-0.70252	0.2	0.333	1
NDUFB7	0.324931	-0.450763	0.308	0.444	1
SOD2	0.324931	-0.3549	0.308	0.444	1
FADS2	0.327886	0.83479	0.8	1	1
PSMF1	0.32811	0.850449	0.385	0.222	1
ACSL1	0.328258	0.860665	0.215	0.444	1
RNASET2A	0.328258	0.900092	0.215	0.444	1
PCBP1	0.332396	0.779513	0.277	0.111	1
HSPB9	0.3348	1.24951	0.338	0.222	1
CYC1	0.337052	1.00528	0.369	0.222	1
RPL37	0.341302	-0.260342	0.277	0.444	1
COPS6	0.343289	-0.332558	0.292	0.444	1
NISCH	0.34338	0.296896	0.154	0.333	1
GLUL	0.343844	0.474577	0.8	0.778	1
SON	0.344825	0.951291	0.262	0.111	1
CYPT1	0.3459	-0.731607	0.215	0.333	1
TESK1	0.346055	1.38061	0.354	0.222	1
RMDN2	0.346227	-0.432275	0.185	0.333	1
TM9SF2	0.346227	-0.329528	0.185	0.333	1
FKBP1A	0.346399	-0.370946	0.2	0.333	1
1700016K19RIK	0.356161	0.930312	0.262	0.111	1
RTF2	0.356229	0.818636	0.154	0.333	1
AGPAT3	0.35696	1.05435	0.6	0.667	1
ATF4	0.358289	-0.518956	0.2	0.333	1
LAMP2	0.358289	-0.410429	0.2	0.333	1
ZFP36L1	0.358289	-0.380816	0.2	0.333	1
LYPD4	0.358418	-0.319819	0.185	0.333	1
LMO4	0.36247	1.90394	0.308	0.222	1
GABARAP	0.365493	-0.310733	0.508	0.778	1
TEX37	0.365555	1.13741	0.338	0.222	1
IDH2	0.365635	0.386317	0.277	0.111	1
LAMB2	0.367729	0.904117	0.262	0.111	1
LONP1	0.370432	-0.253395	0.2	0.333	1
RANBP1	0.370432	-0.648097	0.2	0.333	1
ALDH1B1	0.372442	0.2636	0.477	0.889	1
LRRC46	0.374973	-0.800988	0.292	0.444	1
ADGRL1	0.379528	0.49858	0.262	0.111	1
VAMP8	0.379528	0.909333	0.262	0.111	1
MT1	0.381824	-0.720263	0.738	0.889	1
TCF25	0.383642	0.742999	0.169	0.333	1
TXNDC5	0.387728	-0.277569	0.323	0.444	1
EEF1A1	0.390251	-0.474258	0.462	0.556	1
HOOK1	0.391557	0.512796	0.262	0.111	1
SCAMP2	0.391557	0.449057	0.262	0.111	1
TRIP12	0.3917	0.373579	0.246	0.444	1
CLUH	0.395473	-0.313229	0.2	0.333	1
TM9SF3	0.395473	-0.358028	0.2	0.333	1
JPT1	0.395729	-0.308341	0.277	0.444	1
SEL1L	0.396992	0.340154	0.169	0.333	1
OTUB2	0.397068	1.31737	0.323	0.222	1
EMP3	0.398605	1.05547	0.354	0.222	1
CHN2	0.403814	0.398068	0.262	0.111	1
HK1	0.403814	-0.547353	0.231	0.333	1
ODF2	0.40488	0.697751	0.677	0.667	1
SPATA6	0.40763	0.256141	0.369	0.667	1
EIF4E	0.408369	-0.527502	0.2	0.333	1
PPP1R11	0.408535	0.984748	0.4	0.333	1
PSMA7	0.409798	-0.434243	0.338	0.444	1
ZFAND4	0.410619	0.734775	0.169	0.333	1
TEX48	0.416299	-0.375966	0.231	0.333	1
UQCRC1	0.420858	0.723154	0.446	0.333	1
ZFYVE1	0.425463	0.381241	0.231	0.444	1
PHYHIPL	0.432175	-0.294263	0.215	0.333	1
SELENOS	0.432175	-0.470327	0.215	0.333	1
MLF 1.00	0.435053	0.630136	0.462	0.333	1
DYNLL2	0.43785	1.18422	0.646	0.778	1
1700003E16RIK	0.43808	0.313471	0.231	0.444	1
BTBD1	0.442834	1.2377	0.308	0.222	1
GM128	0.445443	-0.737169	0.215	0.333	1
RAB2A	0.445443	-0.326608	0.215	0.333	1
ARPC4	0.448528	-0.352985	0.2	0.333	1
UBXN6	0.44949	1.49906	0.415	0.444	1
CDK2AP2	0.450909	-0.483764	0.246	0.333	1
NASP	0.450909	-1.01201	0.246	0.333	1
TOMM40	0.451122	0.635787	0.185	0.333	1
TPRGL	0.453132	0.415948	0.169	0.333	1
MCRIP2	0.453223	0.811212	0.446	0.333	1
SPATA24	0.453223	0.757424	0.385	0.778	1
PHB2	0.461138	0.447562	0.323	0.556	1
HILS1	0.462637	1.51725	0.508	0.667	1
SPATA21	0.466214	1.40202	0.369	0.333	1
SELENBP1	0.474047	0.813595	0.292	0.556	1
PLAAT5	0.478968	1.11321	0.446	0.444	1
ST6GALNAC2	0.478968	1.21526	0.446	0.444	1
RPL14	0.479493	0.776943	0.415	0.333	1
DGCR6	0.479614	1.26786	0.292	0.222	1
RAB7	0.479614	1.32421	0.292	0.222	1
TULP2	0.487062	0.924518	0.4	0.333	1
CTSF	0.49084	0.257178	0.2	0.333	1
NPHP1	0.49084	0.297582	0.2	0.333	1
DHCR24	0.491132	0.765412	0.415	0.333	1
ACO2	0.492662	0.548449	0.338	0.222	1
TRP53I11	0.492662	0.616516	0.338	0.222	1
TMEM53	0.496397	0.815842	0.477	0.444	1
USP50	0.496397	1.00897	0.477	0.444	1
SMIM24	0.49891	0.792069	0.4	0.333	1
MRFAP1	0.502139	0.352729	0.338	0.556	1
PRDX3	0.5043	-0.254794	0.246	0.333	1
NDUFB1-PS	0.505406	0.503697	0.2	0.333	1
TPPP2	0.505406	0.324287	0.2	0.333	1
GNB1	0.505797	0.781431	0.323	0.222	1
SPATA33	0.505797	0.749068	0.323	0.222	1
TMEM50A	0.505833	0.526671	0.262	0.444	1
ROPN1	0.50599	0.825858	0.308	0.222	1
TWF2	0.509669	0.483932	0.185	0.333	1
ATP5A1	0.515387	-0.297426	0.508	0.556	1
MTDH	0.51815	-0.478846	0.246	0.333	1
OAZ1	0.518776	0.486052	0.292	0.444	1
PSMC2	0.518896	0.300517	0.354	0.556	1
HSPA1L	0.519167	1.00019	0.308	0.222	1
AMZ2	0.520197	0.70494	0.2	0.333	1
ACTRT2	0.528493	0.559611	0.369	0.222	1
TSKS	0.529755	0.297462	0.215	0.333	1
ALDH7A1	0.532194	-0.471799	0.246	0.333	1
ARPC1B	0.532194	-0.397044	0.246	0.333	1
HSD17B11	0.532519	0.800459	0.308	0.222	1
AIF1	0.532788	1.15226	0.292	0.222	1
SPZ1	0.533035	1.44938	0.4	0.444	1
GLRX3	0.534856	0.589719	0.323	0.556	1
ARL 3.00	0.535208	0.488409	0.2	0.333	1
F11R	0.535208	0.84663	0.2	0.333	1
MRPL51	0.535208	0.483485	0.2	0.333	1
CSNK1G2	0.539165	0.765297	0.415	0.333	1
CD164	0.542722	0.404458	0.385	0.667	1
SLC7A5	0.545331	1.4012	0.4	0.444	1
SH3D21	0.546042	0.762585	0.308	0.222	1
ZFAND6	0.546429	1.25741	0.262	0.222	1
AKT1	0.559559	0.397851	0.215	0.333	1
RPL26	0.559734	0.673443	0.308	0.222	1
SPINT2	0.56045	0.456893	0.262	0.444	1
TECPR1	0.560686	1.54864	0.354	0.333	1
CENPV	0.560836	0.750723	0.277	0.222	1
RNF181	0.562828	-0.277371	0.369	0.444	1
FHL4	0.563359	0.299837	0.523	0.889	1
CALM3	0.564035	0.350945	0.385	0.556	1
RPL10-PS3	0.56444	1.00697	0.431	0.444	1
PGBD5	0.565121	-0.53944	0.354	0.444	1
SSU72	0.56587	0.585287	0.2	0.333	1
SVBP	0.56587	0.609361	0.2	0.333	1
MPRIP	0.57359	0.530693	0.308	0.222	1
PSMD8	0.574538	0.877333	0.292	0.222	1
TRIM17	0.574761	0.325651	0.215	0.333	1
NUDT4	0.576673	0.591134	0.385	0.556	1
C1QTNF4	0.581511	0.371171	0.2	0.333	1
TCF4	0.581511	0.641822	0.2	0.333	1
RRBP1	0.587606	0.303718	0.308	0.222	1
TNS1	0.589678	0.866629	0.277	0.222	1
SERPINB1A	0.590155	0.481484	0.215	0.333	1
NDUFB5	0.600103	-0.316385	0.323	0.222	1
MEX3D	0.601779	0.530103	0.308	0.222	1
ACAD8	0.603205	0.747428	0.292	0.222	1
GSTM5	0.603388	0.462262	0.692	0.778	1
FADS1	0.604026	1.26421	0.492	0.667	1
1700074P13RIK	0.604649	0.844006	0.369	0.333	1
ANAPC13	0.605184	-0.289115	0.246	0.333	1
EID3	0.613385	1.03568	0.2	0.333	1
LRRC8B	0.613385	0.503928	0.2	0.333	1
SPON1	0.613385	0.353303	0.2	0.333	1
SRPK2	0.613385	0.46649	0.2	0.333	1
TCP11	0.615402	0.759329	0.554	0.556	1
ATP1B3	0.616246	1.07411	0.462	0.556	1
OSBP2	0.618095	0.928125	0.369	0.333	1
VCP	0.622543	0.457085	0.477	0.778	1
SLC29A1	0.622994	0.866693	0.554	0.667	1
IQCF1	0.623593	1.37378	0.338	0.333	1
DESI1	0.625287	0.467242	0.369	0.556	1
UBE2K	0.628439	0.370235	0.323	0.222	1
CCDC91	0.628515	0.608934	0.415	0.333	1
MRPL54	0.628867	0.300628	0.231	0.333	1
TXNIP	0.633122	0.353845	0.477	0.667	1
TSSK3	0.634178	0.678441	0.277	0.222	1
TSGA8	0.637437	0.483268	0.215	0.333	1
PRDX6	0.63865	0.80906	0.4	0.333	1
1700009N14RIK	0.645193	0.748848	0.308	0.222	1
ACTG2	0.647368	0.539641	0.292	0.222	1
WDR89	0.648873	0.695285	0.385	0.333	1
NAXE	0.649321	1.03031	0.277	0.222	1
BAG6	0.651627	1.08288	0.338	0.333	1
C2	0.651627	1.23683	0.338	0.333	1
RPS24	0.653545	0.703892	0.215	0.333	1
ELOF1	0.655163	0.305709	0.385	0.556	1
ELOC	0.656948	-0.26749	0.262	0.333	1
RPS9	0.657989	0.258004	0.4	0.556	1
PPM1A	0.66238	0.589902	0.292	0.222	1
1700029H14RIK	0.662578	0.937693	0.385	0.333	1
RPN1	0.66461	0.909407	0.277	0.222	1
BB014433	0.666614	0.769448	0.262	0.222	1
IFT172	0.669816	0.618864	0.215	0.333	1
UPF3A	0.669816	0.670448	0.215	0.333	1
NDUFA2	0.674835	0.652428	0.277	0.444	1
GDPD1	0.676376	0.375996	0.231	0.333	1
ETFB	0.676397	0.678124	0.385	0.333	1
EIF3K	0.680041	0.814338	0.277	0.222	1
AI507597	0.680162	0.375722	0.323	0.444	1
2810408A11RIK	0.682349	0.502616	0.262	0.222	1
SGF29	0.682349	0.33848	0.246	0.333	1
ELOB	0.68521	0.654546	0.554	0.667	1
PGAP2	0.695963	0.465254	0.385	0.556	1
QDPR	0.698223	0.759869	0.262	0.222	1
CYB5R3	0.70164	0.753267	0.292	0.444	1
DHCR7	0.703047	0.608235	0.446	0.444	1
CDC42	0.708794	0.57572	0.231	0.333	1
CPXM1	0.708794	0.414766	0.231	0.333	1
TRAM1	0.711301	0.583816	0.277	0.222	1
MALAT1	0.714231	0.966476	0.262	0.222	1
SGMS1	0.714231	0.572233	0.262	0.222	1
TFAM	0.714231	0.674104	0.262	0.222	1
LRRC18	0.716647	0.789976	0.292	0.444	1
SPATA20	0.718497	0.438115	0.354	0.556	1
CYB5A	0.721177	0.664556	0.369	0.556	1
PEBP1	0.723202	0.756702	0.631	0.889	1
NDUFA1	0.723652	0.860413	0.492	0.556	1
RNF138	0.723652	0.364182	0.508	0.444	1
CYB5B	0.725208	0.414466	0.231	0.333	1
JUND	0.727119	0.379962	0.277	0.222	1
MARCH10	0.727119	0.404141	0.277	0.222	1
RBBP4	0.730365	0.848845	0.262	0.222	1
RPL22	0.730365	0.492344	0.246	0.333	1
RPS15	0.735285	-0.267205	0.385	0.444	1
GSG1	0.735878	0.470634	0.631	0.889	1
TMEM56	0.74175	0.403549	0.231	0.333	1
LIPG	0.746986	1.16249	0.308	0.333	1
NDUFA13	0.746986	-0.279323	0.308	0.333	1
PGK 2.00	0.749484	0.994968	0.385	0.444	1
WNT6	0.749484	0.607373	0.369	0.556	1
FABP3	0.753346	0.353564	0.954	1	1
ATP5D	0.756329	0.611053	0.354	0.333	1
OSGIN1	0.758411	0.477563	0.231	0.333	1
H2AFJ	0.759101	0.597498	0.277	0.222	1
SMCP	0.76023	0.323595	0.631	0.667	1
1700031M16RIK	0.762988	0.325401	0.246	0.333	1
CCDC107	0.762988	0.264471	0.246	0.333	1
VAPA	0.768705	1.02559	0.369	0.444	1
PHKG2	0.769173	1.18973	0.462	0.667	1
ECH1	0.769749	0.316293	0.415	0.556	1
1700019D03RIK	0.777721	0.892168	0.292	0.444	1
AQP11	0.777721	-0.390586	0.308	0.333	1
BAG5	0.780698	0.851992	0.323	0.333	1
CLIP4	0.783364	0.45289	0.262	0.333	1
AKAP1	0.783448	0.590016	0.338	0.333	1
UBA1	0.785396	-0.399172	0.446	0.444	1
HNRNPAB	0.785993	0.501436	0.354	0.333	1
KLF15	0.788352	0.663371	0.354	0.444	1
ALDH2	0.789834	0.493491	0.723	1	1
MYL12B	0.79346	0.382162	0.338	0.444	1
BCKDHA	0.796037	0.52702	0.246	0.333	1
SERPINF1	0.79857	0.539271	0.338	0.333	1
CCDC136	0.803686	0.663766	0.308	0.444	1
MAGED1	0.807087	0.31492	0.4	0.333	1
ACTL9	0.809043	1.03002	0.231	0.333	1
CALM2	0.816041	0.457078	0.262	0.333	1
IFT20	0.819223	0.475754	0.508	0.556	1
REEP6	0.820152	0.554385	0.492	0.778	1
ATXN2L	0.821895	0.415237	0.292	0.333	1
AARD	0.82447	0.722087	0.308	0.333	1
HSD17B12	0.82447	0.88656	0.308	0.333	1
ASS1	0.825047	0.459176	0.6	0.778	1
ACOT7	0.826111	0.821972	0.231	0.333	1
CFL1	0.826111	0.945945	0.231	0.333	1
RPL39	0.826111	0.767387	0.231	0.333	1
SUCLA2	0.826111	0.548511	0.231	0.333	1
NUPR1L	0.829037	0.437483	0.338	0.333	1
ADIPOR1	0.829456	0.275253	0.262	0.222	1
IL11RA1	0.829456	0.605383	0.246	0.333	1
CNBP	0.840202	-0.25736	0.308	0.333	1
AARS	0.844371	0.399275	0.338	0.333	1
ASAH1	0.846286	0.430971	0.246	0.333	1
SAMD4	0.846286	0.362958	0.262	0.222	1
NDUFC1	0.853822	0.498696	0.338	0.444	1
PSMB6	0.857955	0.821356	0.323	0.333	1
TMEM86A	0.857955	0.73909	0.323	0.333	1
BLVRB	0.863186	0.685519	0.246	0.333	1
MTFR1L	0.863186	0.341332	0.262	0.222	1
SPA17	0.870222	1.07077	0.431	0.556	1
LDHA	0.871851	0.863642	0.308	0.333	1
NDUFA3	0.873597	0.588459	0.323	0.333	1
PGAM2	0.876428	0.257178	0.431	0.444	1
YBX3	0.876628	0.409555	0.538	0.778	1
ATP5C1	0.880149	0.259423	0.262	0.222	1
HMOX2	0.884535	0.84081	0.431	0.556	1
MYL12A	0.884535	0.429107	0.431	0.556	1
FXYD6	0.885364	0.600974	0.446	0.556	1
PAIP2	0.887528	0.470348	0.477	0.667	1
PWWP2B	0.887756	0.418464	0.308	0.333	1
TSC22D1	0.894461	0.411025	0.8	1	1
GRN	0.902276	0.324222	0.292	0.333	1
TKT	0.908405	0.494697	0.354	0.444	1
UBE2J1	0.911101	0.851569	0.385	0.556	1
CCDC92	0.917202	1.09044	0.277	0.333	1
RSPH1	0.917202	0.541033	0.277	0.333	1
SCPEP1	0.919695	0.398746	0.308	0.333	1
SERPINA3C	0.919695	0.570333	0.308	0.333	1
4930571K23RIK	0.920795	0.296466	0.323	0.333	1
RPLP0	0.924416	0.573876	0.554	0.667	1
IQCF3	0.925175	0.706779	0.385	0.444	1
USP2	0.932582	1.50076	0.262	0.333	1
CUL3	0.933718	0.323357	0.277	0.333	1
AKR1CL	0.93404	0.423638	0.862	1	1
1700027A15RIK	0.935365	1.14322	0.431	0.667	1
SPARCL1	0.941184	0.414427	0.415	0.444	1
UBL3	0.943286	0.364796	0.477	0.556	1
TCP1	0.950264	0.591035	0.277	0.333	1
SPATA3	0.952427	0.318343	0.323	0.333	1
HSP90AB1	0.952541	0.484996	0.585	0.889	1
ZNRF4	0.954127	0.651386	0.354	0.444	1
SPARC	0.960229	0.542425	0.754	1	1
GM10638	0.96133	1.07466	0.338	0.444	1
MICOS13	0.965603	0.397607	0.554	0.667	1
BC106175	0.966261	0.890638	0.262	0.333	1
EPN1	0.967353	0.932802	0.292	0.333	1
PCMT1	0.967832	0.362559	0.308	0.333	1
SIN3B	0.971039	0.390832	0.446	0.444	1
GAS6	0.983127	0.883019	0.262	0.333	1
PTOV1	0.983412	1.00527	0.277	0.333	1
CYPT12	0.983913	0.365906	0.308	0.333	1
PRDX2	0.983913	0.254822	0.308	0.333	1
SPCS2	0.985014	0.405528	0.385	0.444	1
PSMC3	0.985517	0.650817	0.431	0.556	1
SORD	0.985719	0.383961	0.462	0.556	1
CLPB	0.992576	0.440961	0.4	0.444	1
ACAA2	1	0.638966	0.508	0.667	1
ATP8B3	1	0.875024	0.323	0.444	1
USE1	1	0.487261	0.354	0.444	1

## Sheet: DGE_CL6
Columna1	p_val	avg_log2FC	pct.1	pct.2	p_val_adj
ARCN1	8.52086e-09	-2.1048	0	0.75	0.000146244
HSP90AA1	8.52086e-09	-3.56748	0	0.75	0.000146244
JMJD1C	8.52086e-09	-2.20947	0	0.75	0.000146244
KMT2A	8.52086e-09	-3.06836	0	0.75	0.000146244
NUP205	8.52086e-09	-2.65297	0	0.75	0.000146244
PSPC1	8.52086e-09	-2.84255	0	0.75	0.000146244
SPINT1	8.52086e-09	-3.11678	0	0.75	0.000146244
SYCP1	8.52086e-09	-4.00576	0	0.75	0.000146244
TOMM70A	8.52086e-09	-2.22419	0	0.75	0.000146244
UBA2	8.52086e-09	-1.75303	0	0.75	0.000146244
VPS50	8.52086e-09	-2.32512	0	0.75	0.000146244
ZMYM5	8.52086e-09	-2.07089	0	0.75	0.000146244
NEMF	8.40259e-08	-2.71128	0.047	1	0.00144214
MIER1	5.6827e-07	-3.00324	0.023	0.75	0.00975322
AFTPH	8.52567e-07	-2.50957	0.023	0.75	0.0146326
CDKN2D	8.52567e-07	-3.03831	0.023	0.75	0.0146326
LUC7L3	8.52567e-07	-2.73461	0.023	0.75	0.0146326
MARCH7	8.52567e-07	-3.7438	0.023	0.75	0.0146326
PAIP1	8.52567e-07	-1.96349	0.023	0.75	0.0146326
RBM39	8.52567e-07	-2.92948	0.023	0.75	0.0146326
THUMPD3	8.52567e-07	-2.37055	0.023	0.75	0.0146326
VAMP3	8.52567e-07	-2.33208	0.023	0.75	0.0146326
YIPF4	8.52567e-07	-3.41192	0.023	0.75	0.0146326
CUL1	1.27145e-06	-2.16838	0.023	0.75	0.0218218
FAM20B	1.27145e-06	-2.10288	0.023	0.75	0.0218218
IFRD1	1.27145e-06	-2.40127	0.023	0.75	0.0218218
PDRG1	1.27145e-06	-2.08942	0.023	0.75	0.0218218
TLN1	1.27145e-06	-2.56838	0.023	0.75	0.0218218
ZC3H7A	1.27145e-06	-2.41511	0.023	0.75	0.0218218
SETX	2.77317e-06	-2.57873	0.093	1	0.0475959
2810004N23RIK	3.61383e-06	-2.3073	0	0.5	0.0620241
4930447C04RIK	3.61383e-06	-2.12159	0	0.5	0.0620241
8030462N17RIK	3.61383e-06	-1.39259	0	0.5	0.0620241
AASDHPPT	3.61383e-06	-1.88532	0	0.5	0.0620241
ABI1	3.61383e-06	-1.08152	0	0.5	0.0620241
AGGF1	3.61383e-06	-1.42001	0	0.5	0.0620241
AKAP11	3.61383e-06	-2.40121	0	0.5	0.0620241
ARHGEF33	3.61383e-06	-2.41138	0	0.5	0.0620241
ARHGEF7	3.61383e-06	-1.97902	0	0.5	0.0620241
ATP6V1D	3.61383e-06	-1.51673	0	0.5	0.0620241
ATP6V1H	3.61383e-06	-2.59159	0	0.5	0.0620241
BRPF1	3.61383e-06	-2.67552	0	0.5	0.0620241
BTAF1	3.61383e-06	-3.64248	0	0.5	0.0620241
CASP9	3.61383e-06	-1.58333	0	0.5	0.0620241
CCNL1	3.61383e-06	-2.63299	0	0.5	0.0620241
CDC42BPA	3.61383e-06	-1.03041	0	0.5	0.0620241
CDC5L	3.61383e-06	-1.15585	0	0.5	0.0620241
CDCA4	3.61383e-06	-1.60738	0	0.5	0.0620241
CHERP	3.61383e-06	-1.69267	0	0.5	0.0620241
CLK2	3.61383e-06	-2.30706	0	0.5	0.0620241
CMC1	3.61383e-06	-1.08152	0	0.5	0.0620241
CNIH4	3.61383e-06	-1.9219	0	0.5	0.0620241
CPSF1	3.61383e-06	-2.12625	0	0.5	0.0620241
CRY1	3.61383e-06	-1.31463	0	0.5	0.0620241
CTNNBIP1	3.61383e-06	-0.949134	0	0.5	0.0620241
CXXC1	3.61383e-06	-2.97931	0	0.5	0.0620241
D16ERTD472E	3.61383e-06	-2.0888	0	0.5	0.0620241
DAZL	3.61383e-06	-2.94386	0	0.5	0.0620241
DBF4	3.61383e-06	-2.50654	0	0.5	0.0620241
DMC1	3.61383e-06	-2.63533	0	0.5	0.0620241
DMRTC2	3.61383e-06	-2.0719	0	0.5	0.0620241
DPF2	3.61383e-06	-2.02341	0	0.5	0.0620241
DROSHA	3.61383e-06	-2.0878	0	0.5	0.0620241
DUSP16	3.61383e-06	-1.60738	0	0.5	0.0620241
EID2B	3.61383e-06	-1.69267	0	0.5	0.0620241
EPB41L5	3.61383e-06	-1.53588	0	0.5	0.0620241
EPRS	3.61383e-06	-1.92301	0	0.5	0.0620241
FBXW7	3.61383e-06	-2.53769	0	0.5	0.0620241
FBXW9	3.61383e-06	-1.51673	0	0.5	0.0620241
FNIP1	3.61383e-06	-1.77443	0	0.5	0.0620241
GIGYF1	3.61383e-06	-3.35791	0	0.5	0.0620241
GM12346	3.61383e-06	-2.54644	0	0.5	0.0620241
GM31816	3.61383e-06	-2.27069	0	0.5	0.0620241
GM45733	3.61383e-06	-2.05873	0	0.5	0.0620241
GM8186	3.61383e-06	-1.51526	0	0.5	0.0620241
GOLGA4	3.61383e-06	-2.32167	0	0.5	0.0620241
GPSM2	3.61383e-06	-1.58474	0	0.5	0.0620241
GTPBP1	3.61383e-06	-2.30706	0	0.5	0.0620241
HAUS3	3.61383e-06	-2.37109	0	0.5	0.0620241
HCFC1	3.61383e-06	-1.90485	0	0.5	0.0620241
HELLS	3.61383e-06	-3.11055	0	0.5	0.0620241
HMGB2	3.61383e-06	-1.53588	0	0.5	0.0620241
ICE1	3.61383e-06	-1.77443	0	0.5	0.0620241
ITCH	3.61383e-06	-2.63299	0	0.5	0.0620241
KANSL1	3.61383e-06	-1.20278	0	0.5	0.0620241
KAT7	3.61383e-06	-1.37811	0	0.5	0.0620241
KDM3A	3.61383e-06	-2.10881	0	0.5	0.0620241
KRIT1	3.61383e-06	-1.79046	0	0.5	0.0620241
LBR	3.61383e-06	-1.67001	0	0.5	0.0620241
LSM 3.00	3.61383e-06	-1.77443	0	0.5	0.0620241
LSM 8.00	3.61383e-06	-1.60738	0	0.5	0.0620241
LYPD9	3.61383e-06	-1.78923	0	0.5	0.0620241
MAK16	3.61383e-06	-2.16667	0	0.5	0.0620241
MAP1S	3.61383e-06	-2.87466	0	0.5	0.0620241
MARCH6	3.61383e-06	-2.23966	0	0.5	0.0620241
MEIOC	3.61383e-06	-1.42001	0	0.5	0.0620241
MIS18A	3.61383e-06	-1.37811	0	0.5	0.0620241
MLLT10	3.61383e-06	-2.95262	0	0.5	0.0620241
MSH5	3.61383e-06	-1.37811	0	0.5	0.0620241
MTSS1	3.61383e-06	-2.50654	0	0.5	0.0620241
NAA40	3.61383e-06	-2.79874	0	0.5	0.0620241
NDC1	3.61383e-06	-2.7576	0	0.5	0.0620241
NECAB3	3.61383e-06	-1.97902	0	0.5	0.0620241
ORC6	3.61383e-06	-1.51673	0	0.5	0.0620241
PARP12	3.61383e-06	-1.95602	0	0.5	0.0620241
PIGN	3.61383e-06	-1.53588	0	0.5	0.0620241
PIKFYVE	3.61383e-06	-1.42001	0	0.5	0.0620241
PNISR	3.61383e-06	-2.16667	0	0.5	0.0620241
POLR1C	3.61383e-06	-2.46085	0	0.5	0.0620241
PPAN	3.61383e-06	-1.58333	0	0.5	0.0620241
PPIL1	3.61383e-06	-1.37973	0	0.5	0.0620241
PROX1	3.61383e-06	-1.74302	0	0.5	0.0620241
PRSS44	3.61383e-06	-1.97902	0	0.5	0.0620241
PRSS50	3.61383e-06	-2.63465	0	0.5	0.0620241
RABL6	3.61383e-06	-2.02341	0	0.5	0.0620241
RIOX2	3.61383e-06	-3.16963	0	0.5	0.0620241
RNF14	3.61383e-06	-1.42001	0	0.5	0.0620241
SENP1	3.61383e-06	-1.08152	0	0.5	0.0620241
SETD1A	3.61383e-06	-2.75974	0	0.5	0.0620241
SIN3A	3.61383e-06	-1.74302	0	0.5	0.0620241
SLC24A5	3.61383e-06	-1.27125	0	0.5	0.0620241
SMYD4	3.61383e-06	-2.23966	0	0.5	0.0620241
SNRNP40	3.61383e-06	-3.52444	0	0.5	0.0620241
SNX30	3.61383e-06	-2.64466	0	0.5	0.0620241
SP1	3.61383e-06	-1.42001	0	0.5	0.0620241
SPTLC2	3.61383e-06	-1.88532	0	0.5	0.0620241
SRP9	3.61383e-06	-2.23876	0	0.5	0.0620241
SUV39H1	3.61383e-06	-1.31463	0	0.5	0.0620241
TAF2	3.61383e-06	-1.51673	0	0.5	0.0620241
TMEM88	3.61383e-06	-1.58474	0	0.5	0.0620241
TMEM8B	3.61383e-06	-1.15585	0	0.5	0.0620241
TNKS2	3.61383e-06	-1.42001	0	0.5	0.0620241
TOPBP1	3.61383e-06	-1.49111	0	0.5	0.0620241
TRAF7	3.61383e-06	-2.7576	0	0.5	0.0620241
TRIM37	3.61383e-06	-2.0719	0	0.5	0.0620241
TRIM52	3.61383e-06	-1.75178	0	0.5	0.0620241
TUFT1	3.61383e-06	-1.20278	0	0.5	0.0620241
TUT4	3.61383e-06	-2.0888	0	0.5	0.0620241
UBXN7	3.61383e-06	-1.42001	0	0.5	0.0620241
USO1	3.61383e-06	-1.42001	0	0.5	0.0620241
WASF3	3.61383e-06	-1.42001	0	0.5	0.0620241
WRNIP1	3.61383e-06	-3.52444	0	0.5	0.0620241
YARS	3.61383e-06	-1.31463	0	0.5	0.0620241
YARS2	3.61383e-06	-2.10979	0	0.5	0.0620241
YRDC	3.61383e-06	-1.51673	0	0.5	0.0620241
YTHDF2	3.61383e-06	-1.99193	0	0.5	0.0620241
ZFP281	3.61383e-06	-2.56523	0	0.5	0.0620241
ZFP518A	3.61383e-06	-2.3073	0	0.5	0.0620241
ZFP800	3.61383e-06	-1.42001	0	0.5	0.0620241
ZFP821	3.61383e-06	-0.949134	0	0.5	0.0620241
ZFP830	3.61383e-06	-1.53588	0	0.5	0.0620241
ZSWIM8	3.61383e-06	-1.69267	0	0.5	0.0620241
ZWILCH	3.61383e-06	-1.28685	0	0.5	0.0620241
SYCP3	7.20887e-06	-3.46436	0.047	0.75	0.123726
COPS8	1.39296e-05	-2.48803	0.047	0.75	0.239073
RFC4	1.92222e-05	-2.03891	0.047	0.75	0.32991
RPS26-PS1	2.28795e-05	-1.88303	0.14	1	0.392681
ATR	2.63971e-05	-2.21019	0.047	0.75	0.453054
BIRC5	2.63971e-05	-2.69075	0.047	0.75	0.453054
CELF1	2.63971e-05	-2.05089	0.047	0.75	0.453054
HERC4	2.63971e-05	-2.02576	0.047	0.75	0.453054
HNRNPA0	2.77224e-05	-2.4753	0.116	1	0.475799
KIF9	3.60747e-05	-1.60916	0.047	0.75	0.619149
SNRPD3	4.90617e-05	-0.939933	0.047	0.75	0.842046
ATP2A2	5.26925e-05	-3.13514	0.07	0.75	0.904361
LUC7L2	9.15877e-05	-2.48562	0.07	0.75	1
SMC1B	9.15877e-05	-2.65327	0.07	0.75	1
TEX101	9.15877e-05	-2.94342	0.07	0.75	1
DDX46	0.000120005	-1.85019	0.07	0.75	1
NUP88	0.000120005	-2.68563	0.07	0.75	1
CIRBP	0.000156596	-2.68655	0.07	0.75	1
CRELD2	0.000156596	-1.8487	0.07	0.75	1
FAM193A	0.000156596	-2.1726	0.07	0.75	1
LSM 1.00	0.000156596	-2.37008	0.07	0.75	1
RAB14	0.000156596	-2.01518	0.07	0.75	1
GM14303	0.000173669	-2.70008	0.093	0.75	1
1700029P11RIK	0.000188774	-2.7526	0.023	0.5	1
ANAPC1	0.000188774	-2.04606	0.023	0.5	1
ARID2	0.000188774	-3.09091	0.023	0.5	1
BAZ1A	0.000188774	-2.61321	0.023	0.5	1
COPG2	0.000188774	-1.60334	0.023	0.5	1
ELAC1	0.000188774	-1.23071	0.023	0.5	1
GM10297	0.000188774	-1.98255	0.023	0.5	1
GOLT1B	0.000188774	-2.33171	0.023	0.5	1
PIGP	0.000188774	-2.71597	0.023	0.5	1
PRKD3	0.000188774	-2.25445	0.023	0.5	1
PUS10	0.000188774	-2.02498	0.023	0.5	1
RAB6A	0.000188774	-3.01527	0.023	0.5	1
RASA2	0.000188774	-2.951	0.023	0.5	1
RBX1	0.000188774	-2.27377	0.023	0.5	1
SRSF1	0.000188774	-1.5257	0.023	0.5	1
TDP1	0.000188774	-2.43274	0.023	0.5	1
TRAPPC8	0.000188774	-2.18973	0.023	0.5	1
EFR3A	0.000203506	-1.80633	0.07	0.75	1
PFDN1	0.000203506	-1.79184	0.07	0.75	1
MANF	0.000207786	-2.30042	0.256	1	1
PRC1	0.000263388	-1.31611	0.07	0.75	1
SBDS	0.000263388	-1.77242	0.07	0.75	1
SEC11A	0.000263388	-1.37114	0.07	0.75	1
UBXN4	0.000263388	-1.70732	0.07	0.75	1
UNC50	0.000263388	-1.58652	0.07	0.75	1
4930455B14RIK	0.000268832	-1.91799	0.023	0.5	1
ANKRD12	0.000268832	-2.0343	0.023	0.5	1
ANKRD45	0.000268832	-1.78392	0.023	0.5	1
ARHGEF3	0.000268832	-1.4846	0.023	0.5	1
BCL7B	0.000268832	-2.11818	0.023	0.5	1
BLOC1S2	0.000268832	-2.19769	0.023	0.5	1
CAPRIN1	0.000268832	-2.34457	0.023	0.5	1
CCNL2	0.000268832	-2.31318	0.023	0.5	1
CDK13	0.000268832	-2.59332	0.023	0.5	1
CNOT7	0.000268832	-1.94185	0.023	0.5	1
COX7B2	0.000268832	-2.21412	0.023	0.5	1
CSNK2A2	0.000268832	-2.08726	0.023	0.5	1
DDX50	0.000268832	-2.57206	0.023	0.5	1
DRG1	0.000268832	-2.11838	0.023	0.5	1
DTL	0.000268832	-2.31559	0.023	0.5	1
ELP2	0.000268832	-1.51086	0.023	0.5	1
FMR1	0.000268832	-1.13282	0.023	0.5	1
FUBP1	0.000268832	-1.51636	0.023	0.5	1
FUT8	0.000268832	-1.6359	0.023	0.5	1
GM20604	0.000268832	-2.14529	0.023	0.5	1
HIBADH	0.000268832	-2.24984	0.023	0.5	1
ILF3	0.000268832	-1.93794	0.023	0.5	1
KDM5B	0.000268832	-1.58183	0.023	0.5	1
KIF5B	0.000268832	-1.67476	0.023	0.5	1
LAMTOR5	0.000268832	-1.82555	0.023	0.5	1
MIOS	0.000268832	-2.34264	0.023	0.5	1
NDUFAB1	0.000268832	-1.49894	0.023	0.5	1
NDUFAF8	0.000268832	-2.55598	0.023	0.5	1
PPP4R3B	0.000268832	-1.86645	0.023	0.5	1
RC3H1	0.000268832	-2.27302	0.023	0.5	1
ROMO1	0.000268832	-2.16325	0.023	0.5	1
SEC11C	0.000268832	-1.58135	0.023	0.5	1
SF3A1	0.000268832	-1.77829	0.023	0.5	1
SIAH1B	0.000268832	-1.90378	0.023	0.5	1
SMAD2	0.000268832	-1.39904	0.023	0.5	1
SMAP2	0.000268832	-2.1005	0.023	0.5	1
SPC24	0.000268832	-1.00189	0.023	0.5	1
SRSF4	0.000268832	-2.25106	0.023	0.5	1
TCTE1	0.000268832	-2.893	0.023	0.5	1
TEFM	0.000268832	-1.48811	0.023	0.5	1
TMEM237	0.000268832	-2.26727	0.023	0.5	1
TMPO	0.000268832	-1.36378	0.023	0.5	1
U2AF1	0.000268832	-1.34711	0.023	0.5	1
UBN2	0.000268832	-1.76672	0.023	0.5	1
VPS11	0.000268832	-1.8136	0.023	0.5	1
WDR5	0.000268832	-1.8884	0.023	0.5	1
NXF1	0.000281857	-2.395	0.093	0.75	1
RPL37	0.000357147	-2.47132	0.093	0.75	1
1700013H16RIK	0.00037992	-1.30851	0.023	0.5	1
ACTR6	0.00037992	-1.77663	0.023	0.5	1
ADSS	0.00037992	-1.04302	0.023	0.5	1
AQR	0.00037992	-1.43114	0.023	0.5	1
ARF2	0.00037992	-0.831253	0.023	0.5	1
ARGLU1	0.00037992	-1.34853	0.023	0.5	1
CCDC81	0.00037992	-0.850799	0.023	0.5	1
CCNH	0.00037992	-0.852649	0.023	0.5	1
CHCHD1	0.00037992	-0.968471	0.023	0.5	1
GID8	0.00037992	-1.16709	0.023	0.5	1
GM21269	0.00037992	-0.715241	0.023	0.5	1
GMNN	0.00037992	-1.67676	0.023	0.5	1
KLC2	0.00037992	-1.69629	0.023	0.5	1
MAPK3	0.00037992	-1.00672	0.023	0.5	1
MED21	0.00037992	-0.687684	0.023	0.5	1
MED22	0.00037992	-1.33182	0.023	0.5	1
MEF2A	0.00037992	-0.684216	0.023	0.5	1
MFGE8	0.00037992	-1.57554	0.023	0.5	1
NAA25	0.00037992	-1.20571	0.023	0.5	1
OSTC	0.00037992	-1.27352	0.023	0.5	1
OTUD4	0.00037992	-0.675845	0.023	0.5	1
PIP4K2C	0.00037992	-0.805285	0.023	0.5	1
PNPLA8	0.00037992	-0.618312	0.023	0.5	1
POLDIP3	0.00037992	-0.962216	0.023	0.5	1
PSMC5	0.00037992	-1.02998	0.023	0.5	1
PSMD12	0.00037992	-1.78174	0.023	0.5	1
PTPN23	0.00037992	-0.840688	0.023	0.5	1
PUM1	0.00037992	-1.14112	0.023	0.5	1
RALGAPB	0.00037992	-1.72714	0.023	0.5	1
RHOT1	0.00037992	-0.971683	0.023	0.5	1
RPS10	0.00037992	-0.993659	0.023	0.5	1
SMAD4	0.00037992	-1.50291	0.023	0.5	1
SPATA45	0.00037992	-0.917356	0.023	0.5	1
SPEN	0.00037992	-1.97154	0.023	0.5	1
SPINDOC	0.00037992	-1.58968	0.023	0.5	1
SRRM2	0.00037992	-1.00928	0.023	0.5	1
SUPT16	0.00037992	-1.22365	0.023	0.5	1
SYNCRIP	0.00037992	-1.72147	0.023	0.5	1
TAF5	0.00037992	-1.4226	0.023	0.5	1
TAF9B	0.00037992	-1.53547	0.023	0.5	1
TANGO6	0.00037992	-1.09863	0.023	0.5	1
TFG	0.00037992	-1.34644	0.023	0.5	1
TSR2	0.00037992	-1.70174	0.023	0.5	1
ZNRD1	0.00037992	-0.966577	0.023	0.5	1
QRICH1	0.000435817	-0.926728	0.07	0.75	1
SSR1	0.000435817	-1.64257	0.07	0.75	1
TOP2A	0.000435817	-0.799814	0.07	0.75	1
SBNO1	0.000450931	-2.57164	0.093	0.75	1
COX5A	0.000455167	-2.40908	0.209	1	1
PPP2R5C	0.000484801	-1.61957	0.14	1	1
SPINK2	0.00054457	-1.95283	0.186	1	1
GPBP1	0.000567312	-2.46922	0.093	0.75	1
MFSD14A	0.000567312	-2.28618	0.093	0.75	1
TOP 1.00	0.000567312	-2.0353	0.093	0.75	1
DPEP3	0.000651709	-2.35895	0.209	1	1
DGCR2	0.000711188	-1.57356	0.093	0.75	1
SMARCB1	0.000711188	-1.97281	0.093	0.75	1
CALR	0.000749883	-1.87931	0.233	1	1
HSPA5	0.000777251	-1.87003	0.209	1	1
UQCRH	0.00081451	-2.30054	0.116	0.75	1
HNRNPC	0.000888381	-1.34992	0.093	0.75	1
PSIP1	0.000888381	-2.41925	0.093	0.75	1
SPTAN1	0.00100332	-2.85234	0.116	0.75	1
HSF5	0.00110578	-1.63447	0.093	0.75	1
TSN	0.00110578	-1.21833	0.093	0.75	1
APOE	0.00111177	5.24348	1	0	1
GSTM1	0.00111399	4.7148	1	0.25	1
MT-CYTB	0.00111547	3.05354	1	0.75	1
FAM216A	0.00111882	-1.99784	0.186	1	1
CD55B	0.00123198	-1.92399	0.116	0.75	1
SERBP1	0.00123198	-1.83828	0.116	0.75	1
MT-ND4	0.00127341	4.00423	1	0.25	1
1110059E24RIK	0.00136255	-0.455347	0	0.25	1
1700001J11RIK	0.00136255	-2.14671	0	0.25	1
1700009C05RIK	0.00136255	-0.800931	0	0.25	1
1700010D01RIK	0.00136255	-0.455347	0	0.25	1
1700010K23RIK	0.00136255	-1.17274	0	0.25	1
1700021L23RIK	0.00136255	-0.455347	0	0.25	1
1700025N23RIK	0.00136255	-2.97386	0	0.25	1
1700026J12RIK	0.00136255	-0.893009	0	0.25	1
1700034H15RIK	0.00136255	-0.455347	0	0.25	1
1700036G14RIK	0.00136255	-0.638462	0	0.25	1
1700040K01RIK	0.00136255	-1.83638	0	0.25	1
1700066B19RIK	0.00136255	-0.803356	0	0.25	1
1700073E17RIK	0.00136255	-2.40196	0	0.25	1
1700113A16RIK	0.00136255	-0.638462	0	0.25	1
1810013L24RIK	0.00136255	-0.638462	0	0.25	1
2410004B18RIK	0.00136255	-1.31633	0	0.25	1
2700097O09RIK	0.00136255	-0.803356	0	0.25	1
2900093K20RIK	0.00136255	-0.800931	0	0.25	1
4833420G17RIK	0.00136255	-0.803356	0	0.25	1
4921513I03RIK	0.00136255	-0.800931	0	0.25	1
4921531P14RIK	0.00136255	-0.455347	0	0.25	1
4930430A15RIK	0.00136255	-0.800931	0	0.25	1
4930432E11RIK	0.00136255	-2.14671	0	0.25	1
4930442P19RIK	0.00136255	-1.44047	0	0.25	1
4930455C13RIK	0.00136255	-0.638462	0	0.25	1
4930478E11RIK	0.00136255	-0.638462	0	0.25	1
4930478P22RIK	0.00136255	-0.893009	0	0.25	1
4930511A02RIK	0.00136255	-0.638462	0	0.25	1
4930543E12RIK	0.00136255	-1.83638	0	0.25	1
4930567K20RIK	0.00136255	-0.455347	0	0.25	1
4930592A05RIK	0.00136255	-0.893009	0	0.25	1
4930592C13RIK	0.00136255	-0.455347	0	0.25	1
4932429P05RIK	0.00136255	-0.455347	0	0.25	1
4932438H23RIK	0.00136255	-0.800931	0	0.25	1
4933406C10RIK	0.00136255	-0.455347	0	0.25	1
4933406L23RIK	0.00136255	-0.455347	0	0.25	1
4933421I07RIK	0.00136255	-2.14671	0	0.25	1
5031425E22RIK	0.00136255	-0.638462	0	0.25	1
5330438D12RIK	0.00136255	-0.455347	0	0.25	1
5730455P16RIK	0.00136255	-0.800931	0	0.25	1
6030458C11RIK	0.00136255	-0.803356	0	0.25	1
8030451A03RIK	0.00136255	-0.455347	0	0.25	1
8430429K09RIK	0.00136255	-0.638462	0	0.25	1
9230105E05RIK	0.00136255	-1.44047	0	0.25	1
9330159M07RIK	0.00136255	-0.893009	0	0.25	1
9530080O11RIK	0.00136255	-0.455347	0	0.25	1
AI413582	0.00136255	-1.83638	0	0.25	1
AV039307	0.00136255	-0.800931	0	0.25	1
AAR2	0.00136255	-0.455347	0	0.25	1
ABCA17	0.00136255	-1.17274	0	0.25	1
ABCA2	0.00136255	-2.25192	0	0.25	1
ABCC12	0.00136255	-0.455347	0	0.25	1
ABCF2	0.00136255	-1.993	0	0.25	1
ABHD10	0.00136255	-0.455347	0	0.25	1
ACACA	0.00136255	-0.455347	0	0.25	1
ACAD9	0.00136255	-1.17274	0	0.25	1
ACOT9	0.00136255	-1.31633	0	0.25	1
ACTL6A	0.00136255	-2.25192	0	0.25	1
ACTR8	0.00136255	-0.946942	0	0.25	1
ADGRE5	0.00136255	-2.25192	0	0.25	1
ADGRG1	0.00136255	-2.14671	0	0.25	1
ADIG	0.00136255	-0.638462	0	0.25	1
ADPRH	0.00136255	-0.800931	0	0.25	1
AHCYL1	0.00136255	-0.803356	0	0.25	1
AHSA2	0.00136255	-1.44047	0	0.25	1
AKAP9	0.00136255	-1.69398	0	0.25	1
ALG1	0.00136255	-0.803356	0	0.25	1
ALKBH1	0.00136255	-0.803356	0	0.25	1
ANKRD17	0.00136255	-2.45179	0	0.25	1
ANKRD28	0.00136255	-0.800931	0	0.25	1
ANKRD31	0.00136255	-1.81097	0	0.25	1
ANKRD9	0.00136255	-0.800931	0	0.25	1
ANKS6	0.00136255	-0.455347	0	0.25	1
ANLN	0.00136255	-2.25192	0	0.25	1
AP1AR	0.00136255	-0.638462	0	0.25	1
AP1G1	0.00136255	-0.455347	0	0.25	1
ARHGAP33OS	0.00136255	-0.893009	0	0.25	1
ARID1A	0.00136255	-1.17274	0	0.25	1
ARID3B	0.00136255	-1.17274	0	0.25	1
ART1	0.00136255	-1.44047	0	0.25	1
ATAD2B	0.00136255	-1.31633	0	0.25	1
ATF7IP2	0.00136255	-1.31633	0	0.25	1
ATM	0.00136255	-0.803356	0	0.25	1
ATP11C	0.00136255	-1.993	0	0.25	1
ATP2B1	0.00136255	-0.803356	0	0.25	1
ATP8B5	0.00136255	-2.58918	0	0.25	1
ATRN	0.00136255	-1.17274	0	0.25	1
ATRX	0.00136255	-1.993	0	0.25	1
AUNIP	0.00136255	-0.803356	0	0.25	1
AURKC	0.00136255	-0.893009	0	0.25	1
B230219D22RIK	0.00136255	-1.69398	0	0.25	1
B3GNT4	0.00136255	-0.800931	0	0.25	1
BC048644	0.00136255	-1.83638	0	0.25	1
BCL11A	0.00136255	-0.800931	0	0.25	1
BCL2L13	0.00136255	-1.993	0	0.25	1
BEND4	0.00136255	-1.17274	0	0.25	1
BIRC6	0.00136255	-1.17274	0	0.25	1
BMERB1	0.00136255	-0.800931	0	0.25	1
BMP8B	0.00136255	-0.800931	0	0.25	1
BMS1	0.00136255	-2.14671	0	0.25	1
BOD1L	0.00136255	-0.455347	0	0.25	1
BRAT1	0.00136255	-2.14671	0	0.25	1
BRIP1	0.00136255	-0.803356	0	0.25	1
BTF3	0.00136255	-2.14671	0	0.25	1
BTF3L4	0.00136255	-0.455347	0	0.25	1
CACNA1A	0.00136255	-1.81097	0	0.25	1
CALY	0.00136255	-0.455347	0	0.25	1
CAMKMT	0.00136255	-0.803356	0	0.25	1
CAPZA1	0.00136255	-0.893009	0	0.25	1
CASP2	0.00136255	-0.803356	0	0.25	1
CASP8AP2	0.00136255	-2.25192	0	0.25	1
CATSPERE2	0.00136255	-0.638462	0	0.25	1
CBFB	0.00136255	-1.69398	0	0.25	1
CC2D1A	0.00136255	-0.455347	0	0.25	1
CCDC134	0.00136255	-0.893009	0	0.25	1
CCDC158	0.00136255	-0.638462	0	0.25	1
CCDC36	0.00136255	-1.69398	0	0.25	1
CCDC66	0.00136255	-1.17274	0	0.25	1
CCDC82	0.00136255	-2.58918	0	0.25	1
CCDC88A	0.00136255	-1.993	0	0.25	1
CCDC96	0.00136255	-2.25192	0	0.25	1
CCL25	0.00136255	-2.25192	0	0.25	1
CCNE1	0.00136255	-0.455347	0	0.25	1
CCNF	0.00136255	-0.803356	0	0.25	1
CCP110	0.00136255	-1.993	0	0.25	1
CDC26	0.00136255	-0.800931	0	0.25	1
CDC42BPG	0.00136255	-0.455347	0	0.25	1
CDC73	0.00136255	-2.25192	0	0.25	1
CDCA7L	0.00136255	-1.993	0	0.25	1
CDH12	0.00136255	-2.40196	0	0.25	1
CDK19	0.00136255	-0.800931	0	0.25	1
CDT1	0.00136255	-2.25192	0	0.25	1
CELF4	0.00136255	-0.638462	0	0.25	1
CENPE	0.00136255	-0.455347	0	0.25	1
CENPH	0.00136255	-1.81097	0	0.25	1
CENPI	0.00136255	-2.58918	0	0.25	1
CEP112OS1	0.00136255	-0.455347	0	0.25	1
CEP78	0.00136255	-0.455347	0	0.25	1
CEP85	0.00136255	-2.58918	0	0.25	1
CHD1L	0.00136255	-1.17274	0	0.25	1
CHD7	0.00136255	-0.455347	0	0.25	1
CHML	0.00136255	-0.800931	0	0.25	1
CHMP1B	0.00136255	-0.455347	0	0.25	1
CIART	0.00136255	-0.800931	0	0.25	1
CKS2	0.00136255	-0.638462	0	0.25	1
CLCN3	0.00136255	-1.81097	0	0.25	1
CLDN34B1	0.00136255	-0.800931	0	0.25	1
CMTM4	0.00136255	-0.800931	0	0.25	1
CNOT4	0.00136255	-2.24055	0	0.25	1
CNTRL	0.00136255	-2.58918	0	0.25	1
CNTROB	0.00136255	-0.800931	0	0.25	1
COG5	0.00136255	-1.81097	0	0.25	1
COMMD7	0.00136255	-1.993	0	0.25	1
COP 1	0.00136255	-2.58918	0	0.25	1
COPE	0.00136255	-0.800931	0	0.25	1
COQ5	0.00136255	-1.81097	0	0.25	1
CPOX	0.00136255	-1.17274	0	0.25	1
CPT1C	0.00136255	-1.44047	0	0.25	1
CRBN	0.00136255	-1.17274	0	0.25	1
CRLF3	0.00136255	-1.69398	0	0.25	1
CRNKL1	0.00136255	-1.69398	0	0.25	1
CRTC2	0.00136255	-0.893009	0	0.25	1
CSTF3	0.00136255	-1.17274	0	0.25	1
CTDSPL	0.00136255	-0.946942	0	0.25	1
CTPS	0.00136255	-1.993	0	0.25	1
CTU2	0.00136255	-1.69398	0	0.25	1
CYLD	0.00136255	-1.69398	0	0.25	1
CYP2C55	0.00136255	-0.455347	0	0.25	1
DAB2IP	0.00136255	-1.31633	0	0.25	1
DBNDD1	0.00136255	-0.455347	0	0.25	1
DCAF1	0.00136255	-2.25192	0	0.25	1
DCAKD	0.00136255	-1.31633	0	0.25	1
DCBLD2	0.00136255	-0.638462	0	0.25	1
DDB2	0.00136255	-1.31633	0	0.25	1
DDX11	0.00136255	-0.455347	0	0.25	1
DEPDC5	0.00136255	-1.17274	0	0.25	1
DGCR8	0.00136255	-1.69398	0	0.25	1
DGKD	0.00136255	-0.455347	0	0.25	1
DHRS13	0.00136255	-1.69398	0	0.25	1
DHX33	0.00136255	-0.803356	0	0.25	1
DIDO1	0.00136255	-0.803356	0	0.25	1
DIMT1	0.00136255	-0.800931	0	0.25	1
DIP2A	0.00136255	-1.17274	0	0.25	1
DIP2C	0.00136255	-1.31633	0	0.25	1
DMAC1	0.00136255	-2.14671	0	0.25	1
DNAH2	0.00136255	-1.31633	0	0.25	1
DNAJC13	0.00136255	-0.455347	0	0.25	1
DNAJC24	0.00136255	-1.17274	0	0.25	1
DNPH1	0.00136255	-1.17274	0	0.25	1
DOLPP1	0.00136255	-1.81097	0	0.25	1
DRC1	0.00136255	-1.81097	0	0.25	1
DSCAML1	0.00136255	-0.455347	0	0.25	1
DSG1A	0.00136255	-0.638462	0	0.25	1
DSN1	0.00136255	-1.31633	0	0.25	1
DTX3	0.00136255	-0.638462	0	0.25	1
DUSP11	0.00136255	-1.17274	0	0.25	1
DUSP21	0.00136255	-0.455347	0	0.25	1
DUT	0.00136255	-1.69398	0	0.25	1
E2F1	0.00136255	-2.25192	0	0.25	1
E330009J07RIK	0.00136255	-0.638462	0	0.25	1
EARS2	0.00136255	-1.17274	0	0.25	1
EBNA1BP2	0.00136255	-1.31633	0	0.25	1
EFCAB5	0.00136255	-1.44047	0	0.25	1
EIF2AK1	0.00136255	-1.07952	0	0.25	1
EIF3L	0.00136255	-1.83638	0	0.25	1
EIF4E3	0.00136255	-0.800931	0	0.25	1
EIF4EBP2	0.00136255	-0.638462	0	0.25	1
ELAC2	0.00136255	-0.803356	0	0.25	1
ELAVL2	0.00136255	-1.17274	0	0.25	1
ELAVL3	0.00136255	-0.638462	0	0.25	1
ELP4	0.00136255	-0.800931	0	0.25	1
EMC1	0.00136255	-1.31633	0	0.25	1
EMD	0.00136255	-0.455347	0	0.25	1
EPM2AIP1	0.00136255	-0.455347	0	0.25	1
EPS15L1	0.00136255	-0.455347	0	0.25	1
ERAP1	0.00136255	-1.81097	0	0.25	1
ERCC8	0.00136255	-0.803356	0	0.25	1
ERO1L	0.00136255	-1.69398	0	0.25	1
ESCO1	0.00136255	-1.31633	0	0.25	1
ESX1	0.00136255	-1.31633	0	0.25	1
ETNK1	0.00136255	-1.31633	0	0.25	1
ETV3	0.00136255	-0.803356	0	0.25	1
EXOC4	0.00136255	-1.17274	0	0.25	1
EXOSC1	0.00136255	-0.638462	0	0.25	1
FAM114A2	0.00136255	-0.893009	0	0.25	1
FAM117B	0.00136255	-0.893009	0	0.25	1
FAM126B	0.00136255	-2.25192	0	0.25	1
FAM133B	0.00136255	-0.803356	0	0.25	1
FAM135A	0.00136255	-0.803356	0	0.25	1
FAM13B	0.00136255	-1.83638	0	0.25	1
FAM185A	0.00136255	-1.17274	0	0.25	1
FAM193B	0.00136255	-1.17274	0	0.25	1
FAM76B	0.00136255	-0.803356	0	0.25	1
FAM90A1B	0.00136255	-1.993	0	0.25	1
FBN2	0.00136255	-1.17274	0	0.25	1
FBXL5	0.00136255	-2.63601	0	0.25	1
FBXL6	0.00136255	-2.25192	0	0.25	1
FBXO34	0.00136255	-0.455347	0	0.25	1
FBXO42	0.00136255	-1.993	0	0.25	1
FLACC1	0.00136255	-1.83638	0	0.25	1
FMNL3	0.00136255	-0.946942	0	0.25	1
FMR1NB	0.00136255	-0.800931	0	0.25	1
FOXK1	0.00136255	-0.638462	0	0.25	1
FRS3	0.00136255	-0.455347	0	0.25	1
FUCA2	0.00136255	-0.638462	0	0.25	1
FZD6	0.00136255	-2.25192	0	0.25	1
G630093K05RIK	0.00136255	-0.803356	0	0.25	1
GAA	0.00136255	-1.69398	0	0.25	1
GAREM1	0.00136255	-1.81097	0	0.25	1
GATD1	0.00136255	-1.44047	0	0.25	1
GCLM	0.00136255	-0.800931	0	0.25	1
GDF9	0.00136255	-1.44047	0	0.25	1
GFRA4	0.00136255	-1.44047	0	0.25	1
GINS3	0.00136255	-0.803356	0	0.25	1
GLDC	0.00136255	-0.803356	0	0.25	1
GLIS1	0.00136255	-1.17274	0	0.25	1
GLS	0.00136255	-1.31293	0	0.25	1
GM10244	0.00136255	-1.44047	0	0.25	1
GM10658	0.00136255	-1.31633	0	0.25	1
GM10784	0.00136255	-0.455347	0	0.25	1
GM10941	0.00136255	-1.44047	0	0.25	1
GM11451	0.00136255	-2.14671	0	0.25	1
GM11608	0.00136255	-0.800931	0	0.25	1
GM11633	0.00136255	-0.800931	0	0.25	1
GM11753	0.00136255	-0.638462	0	0.25	1
GM12462	0.00136255	-0.638462	0	0.25	1
GM12529	0.00136255	-1.44047	0	0.25	1
GM14023	0.00136255	-0.800931	0	0.25	1
GM15271	0.00136255	-1.17274	0	0.25	1
GM15813	0.00136255	-0.800931	0	0.25	1
GM15850	0.00136255	-0.800931	0	0.25	1
GM15877	0.00136255	-1.17274	0	0.25	1
GM16536	0.00136255	-1.31633	0	0.25	1
GM16580	0.00136255	-0.455347	0	0.25	1
GM17259	0.00136255	-0.638462	0	0.25	1
GM18913	0.00136255	-0.803356	0	0.25	1
GM20005	0.00136255	-0.638462	0	0.25	1
GM20337	0.00136255	-0.638462	0	0.25	1
GM20498	0.00136255	-1.83638	0	0.25	1
GM2058	0.00136255	-0.455347	0	0.25	1
GM20616	0.00136255	-1.17274	0	0.25	1
GM21388	0.00136255	-0.893009	0	0.25	1
GM26854	0.00136255	-1.17274	0	0.25	1
GM2810	0.00136255	-0.638462	0	0.25	1
GM31518	0.00136255	-1.81097	0	0.25	1
GM31814	0.00136255	-0.893009	0	0.25	1
GM33501	0.00136255	-0.638462	0	0.25	1
GM33586	0.00136255	-0.800931	0	0.25	1
GM33968	0.00136255	-1.44047	0	0.25	1
GM34655	0.00136255	-1.81097	0	0.25	1
GM35106	0.00136255	-0.800931	0	0.25	1
GM35172	0.00136255	-0.455347	0	0.25	1
GM35298	0.00136255	-0.893009	0	0.25	1
GM36065	0.00136255	-1.83638	0	0.25	1
GM364	0.00136255	-1.993	0	0.25	1
GM42432	0.00136255	-0.893009	0	0.25	1
GM42979	0.00136255	-2.25192	0	0.25	1
GM45604	0.00136255	-0.455347	0	0.25	1
GM47381	0.00136255	-0.800931	0	0.25	1
GM47971	0.00136255	-0.455347	0	0.25	1
GM48024	0.00136255	-2.25192	0	0.25	1
GM49041	0.00136255	-0.800931	0	0.25	1
GM49116	0.00136255	-0.638462	0	0.25	1
GM49338	0.00136255	-0.455347	0	0.25	1
GM50165	0.00136255	-2.14671	0	0.25	1
GM5835	0.00136255	-0.803356	0	0.25	1
GM6954	0.00136255	-0.638462	0	0.25	1
GM7072	0.00136255	-2.14671	0	0.25	1
GM7079	0.00136255	-0.803356	0	0.25	1
GM7444	0.00136255	-0.800931	0	0.25	1
GM7514	0.00136255	-0.800931	0	0.25	1
GM7791	0.00136255	-0.455347	0	0.25	1
GM9083	0.00136255	-0.803356	0	0.25	1
GM9625	0.00136255	-0.893009	0	0.25	1
GM9892	0.00136255	-2.25192	0	0.25	1
GM9993	0.00136255	-2.58918	0	0.25	1
GMDS	0.00136255	-1.69398	0	0.25	1
GNASAS1	0.00136255	-0.800931	0	0.25	1
GNPNAT1	0.00136255	-0.638462	0	0.25	1
GORAB	0.00136255	-1.69398	0	0.25	1
GPALPP1	0.00136255	-0.803356	0	0.25	1
GPAT2	0.00136255	-1.17274	0	0.25	1
GPR137C	0.00136255	-0.803356	0	0.25	1
GRIP1	0.00136255	-0.455347	0	0.25	1
GTF2H3	0.00136255	-0.800931	0	0.25	1
HAUS8	0.00136255	-1.31633	0	0.25	1
HEATR1	0.00136255	-1.17274	0	0.25	1
HEATR6	0.00136255	-1.81097	0	0.25	1
HEMK1	0.00136255	-2.14671	0	0.25	1
HERC1	0.00136255	-0.800931	0	0.25	1
HEXIM1	0.00136255	-0.638462	0	0.25	1
HFM1	0.00136255	-0.455347	0	0.25	1
HIF1AN	0.00136255	-1.17274	0	0.25	1
HILPDA	0.00136255	-1.31633	0	0.25	1
HIRA	0.00136255	-0.803356	0	0.25	1
HOMER1	0.00136255	-1.69398	0	0.25	1
HPCA	0.00136255	-1.993	0	0.25	1
HSDL1	0.00136255	-0.455347	0	0.25	1
HSPA14	0.00136255	-0.638462	0	0.25	1
HUS1	0.00136255	-2.25192	0	0.25	1
HYAL2	0.00136255	-1.31633	0	0.25	1
IARS2	0.00136255	-0.800931	0	0.25	1
IBTK	0.00136255	-1.31633	0	0.25	1
ICE2	0.00136255	-1.31633	0	0.25	1
IDUA	0.00136255	-1.81097	0	0.25	1
IFFO2	0.00136255	-0.455347	0	0.25	1
IFT27	0.00136255	-0.893009	0	0.25	1
IGSF3	0.00136255	-0.803356	0	0.25	1
INPP5D	0.00136255	-1.31633	0	0.25	1
INTS3	0.00136255	-1.17274	0	0.25	1
INTS4	0.00136255	-0.800931	0	0.25	1
INTS5	0.00136255	-1.31633	0	0.25	1
IPO7	0.00136255	-0.455347	0	0.25	1
IPP	0.00136255	-1.31633	0	0.25	1
IQGAP1	0.00136255	-0.638462	0	0.25	1
ITPK1	0.00136255	-0.803356	0	0.25	1
JARID2	0.00136255	-0.638462	0	0.25	1
KAT6B	0.00136255	-0.893009	0	0.25	1
KAZALD1	0.00136255	-0.455347	0	0.25	1
KCTD10	0.00136255	-2.25192	0	0.25	1
KCTD9	0.00136255	-0.893009	0	0.25	1
KDM1B	0.00136255	-0.893009	0	0.25	1
KDM2A	0.00136255	-0.800931	0	0.25	1
KHDC4	0.00136255	-0.803356	0	0.25	1
KIDINS220	0.00136255	-1.81097	0	0.25	1
KIF3A	0.00136255	-1.69398	0	0.25	1
KLF10	0.00136255	-0.803356	0	0.25	1
KLHDC9	0.00136255	-0.893009	0	0.25	1
KLHL12	0.00136255	-1.31633	0	0.25	1
KLHL20	0.00136255	-0.455347	0	0.25	1
KLHL8	0.00136255	-1.44047	0	0.25	1
KMT5C	0.00136255	-1.31633	0	0.25	1
KPTN	0.00136255	-0.455347	0	0.25	1
KRI1	0.00136255	-1.81097	0	0.25	1
KTN1	0.00136255	-0.800931	0	0.25	1
LAMTOR4	0.00136255	-2.25192	0	0.25	1
LDAH	0.00136255	-0.893009	0	0.25	1
LDB1	0.00136255	-1.69398	0	0.25	1
LDLR	0.00136255	-0.638462	0	0.25	1
LEMD3	0.00136255	-0.800931	0	0.25	1
LETM1	0.00136255	-1.31633	0	0.25	1
LHX6	0.00136255	-0.800931	0	0.25	1
LIG1	0.00136255	-2.63601	0	0.25	1
LIN54	0.00136255	-0.455347	0	0.25	1
LMBR1	0.00136255	-0.638462	0	0.25	1
LMNTD1	0.00136255	-1.44047	0	0.25	1
LOXHD1	0.00136255	-1.44047	0	0.25	1
LRP8	0.00136255	-1.81097	0	0.25	1
LYPLA2	0.00136255	-0.893009	0	0.25	1
LYST	0.00136255	-2.63601	0	0.25	1
MACF1	0.00136255	-0.803356	0	0.25	1
MAGI1	0.00136255	-0.803356	0	0.25	1
MALT1	0.00136255	-1.69398	0	0.25	1
MAP3K2	0.00136255	-0.638462	0	0.25	1
MAPK14	0.00136255	-2.45179	0	0.25	1
MBLAC1	0.00136255	-0.946942	0	0.25	1
MCM3	0.00136255	-2.58918	0	0.25	1
MCM3AP	0.00136255	-1.81097	0	0.25	1
MCM5	0.00136255	-2.45179	0	0.25	1
MDN1	0.00136255	-0.803356	0	0.25	1
ME2	0.00136255	-1.31633	0	0.25	1
MEGF8	0.00136255	-1.17274	0	0.25	1
MEIOB	0.00136255	-1.31293	0	0.25	1
MELK	0.00136255	-2.25192	0	0.25	1
MEN1	0.00136255	-1.31633	0	0.25	1
MESP2	0.00136255	-1.17274	0	0.25	1
METRN	0.00136255	-0.893009	0	0.25	1
MEX3C	0.00136255	-0.455347	0	0.25	1
MGAT4C	0.00136255	-1.83638	0	0.25	1
MGLL	0.00136255	-1.44047	0	0.25	1
MGME1	0.00136255	-0.803356	0	0.25	1
MICU3	0.00136255	-2.58918	0	0.25	1
MLIP	0.00136255	-0.455347	0	0.25	1
MLLT3	0.00136255	-0.803356	0	0.25	1
MMS22L	0.00136255	-1.69398	0	0.25	1
MOB3A	0.00136255	-1.83638	0	0.25	1
MOB4	0.00136255	-2.58918	0	0.25	1
MOXD1	0.00136255	-0.638462	0	0.25	1
MROH3	0.00136255	-0.800931	0	0.25	1
MRPL19	0.00136255	-0.800931	0	0.25	1
MRPL44	0.00136255	-1.17274	0	0.25	1
MRPL45	0.00136255	-0.800931	0	0.25	1
MRPS21	0.00136255	-2.25192	0	0.25	1
MTG2	0.00136255	-0.800931	0	0.25	1
MTIF3	0.00136255	-2.14671	0	0.25	1
MTMR14	0.00136255	-1.69398	0	0.25	1
MTR	0.00136255	-0.800931	0	0.25	1
MUL1	0.00136255	-0.800931	0	0.25	1
MYEF2	0.00136255	-0.800931	0	0.25	1
MYO1A	0.00136255	-0.893009	0	0.25	1
MYSM1	0.00136255	-0.803356	0	0.25	1
N4BP1	0.00136255	-0.800931	0	0.25	1
NAA16	0.00136255	-1.81097	0	0.25	1
NAA30	0.00136255	-1.31633	0	0.25	1
NBEA	0.00136255	-1.83638	0	0.25	1
NCBP3	0.00136255	-2.25192	0	0.25	1
NCOR1	0.00136255	-0.803356	0	0.25	1
NDST2	0.00136255	-0.638462	0	0.25	1
NDUFB11	0.00136255	-0.800931	0	0.25	1
NEK1	0.00136255	-1.31633	0	0.25	1
NELFCD	0.00136255	-0.803356	0	0.25	1
NF1	0.00136255	-0.455347	0	0.25	1
NFYC	0.00136255	-1.17274	0	0.25	1
NKRF	0.00136255	-0.800931	0	0.25	1
NKTR	0.00136255	-1.69398	0	0.25	1
NLK	0.00136255	-0.455347	0	0.25	1
NME4	0.00136255	-1.31633	0	0.25	1
NOC4L	0.00136255	-0.893009	0	0.25	1
NOCT	0.00136255	-0.803356	0	0.25	1
NOL11	0.00136255	-1.17274	0	0.25	1
NOP2	0.00136255	-1.31633	0	0.25	1
NPAT	0.00136255	-2.24055	0	0.25	1
NPR 1.00	0.00136255	-1.83638	0	0.25	1
NR1D2	0.00136255	-1.993	0	0.25	1
NR2C2	0.00136255	-1.31633	0	0.25	1
NR2F6	0.00136255	-0.803356	0	0.25	1
NSD1	0.00136255	-0.946942	0	0.25	1
NSL1	0.00136255	-1.17274	0	0.25	1
NUFIP1	0.00136255	-1.83638	0	0.25	1
NUP155	0.00136255	-1.81097	0	0.25	1
NUP37	0.00136255	-1.83638	0	0.25	1
NUSAP1	0.00136255	-0.803356	0	0.25	1
NXPE3	0.00136255	-2.14671	0	0.25	1
OARD1	0.00136255	-1.69398	0	0.25	1
OFD1	0.00136255	-1.31633	0	0.25	1
OGFOD3	0.00136255	-1.31633	0	0.25	1
OPA1	0.00136255	-0.803356	0	0.25	1
OPA3	0.00136255	-1.17274	0	0.25	1
OXNAD1	0.00136255	-2.25192	0	0.25	1
PAIP2B	0.00136255	-0.803356	0	0.25	1
PARPBP	0.00136255	-0.893009	0	0.25	1
PATL1	0.00136255	-0.455347	0	0.25	1
PAXBP1	0.00136255	-2.25192	0	0.25	1
PBRM1	0.00136255	-0.638462	0	0.25	1
PCSK1N	0.00136255	-0.455347	0	0.25	1
PDCD11	0.00136255	-1.31633	0	0.25	1
PDE7A	0.00136255	-0.803356	0	0.25	1
PDGFA	0.00136255	-1.69398	0	0.25	1
PELI1	0.00136255	-2.45179	0	0.25	1
PEX16	0.00136255	-0.893009	0	0.25	1
PGGT1B	0.00136255	-1.69398	0	0.25	1
PHF11D	0.00136255	-0.803356	0	0.25	1
PHF20	0.00136255	-0.638462	0	0.25	1
PI4KA	0.00136255	-0.803356	0	0.25	1
PIGA	0.00136255	-1.31633	0	0.25	1
PIGL	0.00136255	-0.893009	0	0.25	1
PIGO	0.00136255	-1.69398	0	0.25	1
PIGQ	0.00136255	-1.993	0	0.25	1
PIGX	0.00136255	-1.81097	0	0.25	1
PIK3C3	0.00136255	-1.69398	0	0.25	1
PIK3R3	0.00136255	-1.69398	0	0.25	1
PKD1	0.00136255	-1.993	0	0.25	1
PKNOX1	0.00136255	-0.803356	0	0.25	1
PLEKHG2	0.00136255	-0.638462	0	0.25	1
PLXDC1	0.00136255	-0.800931	0	0.25	1
PLXNA1	0.00136255	-0.455347	0	0.25	1
PNLDC1	0.00136255	-1.44047	0	0.25	1
POLA2	0.00136255	-1.81097	0	0.25	1
POLR2B	0.00136255	-1.31633	0	0.25	1
POSTN	0.00136255	-0.455347	0	0.25	1
POU5F2	0.00136255	-1.83638	0	0.25	1
PPIH	0.00136255	-1.83638	0	0.25	1
PPIL4	0.00136255	-0.803356	0	0.25	1
PPP1R16A	0.00136255	-0.946942	0	0.25	1
PPP2R3C	0.00136255	-0.455347	0	0.25	1
PRAMEF8	0.00136255	-1.31633	0	0.25	1
PRDM4	0.00136255	-0.803356	0	0.25	1
PRKAA1	0.00136255	-0.455347	0	0.25	1
PRKAB2	0.00136255	-1.83638	0	0.25	1
PRNP	0.00136255	-0.803356	0	0.25	1
PRPF18	0.00136255	-0.893009	0	0.25	1
PRPF38B	0.00136255	-1.17274	0	0.25	1
PRPS1	0.00136255	-0.803356	0	0.25	1
PRPSAP2	0.00136255	-1.31633	0	0.25	1
PRRX2	0.00136255	-1.17274	0	0.25	1
PRSS46	0.00136255	-0.455347	0	0.25	1
PSMA4	0.00136255	-2.14671	0	0.25	1
PTBP2	0.00136255	-1.993	0	0.25	1
PTGR2	0.00136255	-1.31633	0	0.25	1
PTK2	0.00136255	-0.638462	0	0.25	1
RAB1B	0.00136255	-1.17274	0	0.25	1
RABGAP1	0.00136255	-0.803356	0	0.25	1
RABL3	0.00136255	-0.803356	0	0.25	1
RAD1	0.00136255	-0.455347	0	0.25	1
RAD51	0.00136255	-2.58918	0	0.25	1
RAD51B	0.00136255	-1.81097	0	0.25	1
RAD54L2	0.00136255	-0.803356	0	0.25	1
RAF1	0.00136255	-1.69398	0	0.25	1
RASSF7	0.00136255	-0.803356	0	0.25	1
RBM15	0.00136255	-0.638462	0	0.25	1
RBM5	0.00136255	-0.946942	0	0.25	1
RBPMS2	0.00136255	-0.803356	0	0.25	1
RBSN	0.00136255	-1.993	0	0.25	1
RCE1	0.00136255	-0.638462	0	0.25	1
RCOR1	0.00136255	-0.455347	0	0.25	1
RECK	0.00136255	-1.31633	0	0.25	1
RELCH	0.00136255	-2.58918	0	0.25	1
RESF1	0.00136255	-0.800931	0	0.25	1
RFESD	0.00136255	-0.638462	0	0.25	1
RIBC1	0.00136255	-1.69398	0	0.25	1
RIMS2	0.00136255	-0.638462	0	0.25	1
RNASEH1	0.00136255	-0.803356	0	0.25	1
RNF111	0.00136255	-0.803356	0	0.25	1
RNF114	0.00136255	-1.69398	0	0.25	1
RNF169	0.00136255	-1.83638	0	0.25	1
RNF2	0.00136255	-1.31633	0	0.25	1
RNF25	0.00136255	-1.81097	0	0.25	1
RNF6	0.00136255	-0.638462	0	0.25	1
RPL22-PS1	0.00136255	-1.993	0	0.25	1
RPL36A-PS2	0.00136255	-2.58918	0	0.25	1
RPL9	0.00136255	-0.638462	0	0.25	1
RPS11	0.00136255	-2.40196	0	0.25	1
RPS6-PS3	0.00136255	-0.455347	0	0.25	1
RPS6KA5	0.00136255	-1.31633	0	0.25	1
RPUSD2	0.00136255	-0.800931	0	0.25	1
RRP12	0.00136255	-0.803356	0	0.25	1
RRP1B	0.00136255	-0.803356	0	0.25	1
RSBN1	0.00136255	-0.800931	0	0.25	1
RTCB	0.00136255	-0.455347	0	0.25	1
RXRG	0.00136255	-0.638462	0	0.25	1
S100PBP	0.00136255	-1.31633	0	0.25	1
SAV1	0.00136255	-0.455347	0	0.25	1
SCAPER	0.00136255	-2.14671	0	0.25	1
SCGN	0.00136255	-0.638462	0	0.25	1
SCML2	0.00136255	-3.07922	0	0.25	1
SDHAF4	0.00136255	-1.83638	0	0.25	1
SDK1	0.00136255	-1.31633	0	0.25	1
SDR39U1	0.00136255	-1.44047	0	0.25	1
SEL1L	0.00136255	-2.58918	0	0.25	1
SELENOK-PS1	0.00136255	-0.455347	0	0.25	1
SETD5	0.00136255	-0.455347	0	0.25	1
SETDB1	0.00136255	-1.31633	0	0.25	1
SFMBT1	0.00136255	-1.69398	0	0.25	1
SGIP1	0.00136255	-0.455347	0	0.25	1
SH3BP5L	0.00136255	-1.31633	0	0.25	1
SHISA3	0.00136255	-1.83638	0	0.25	1
SIAH1A	0.00136255	-0.800931	0	0.25	1
SIRT7	0.00136255	-0.803356	0	0.25	1
SKA2	0.00136255	-2.45179	0	0.25	1
SLC12A2	0.00136255	-1.31633	0	0.25	1
SLC16A6	0.00136255	-0.803356	0	0.25	1
SLC25A24	0.00136255	-0.800931	0	0.25	1
SLC25A31	0.00136255	-0.800931	0	0.25	1
SLC31A2	0.00136255	-1.17274	0	0.25	1
SLC38A6	0.00136255	-1.17274	0	0.25	1
SLC50A1	0.00136255	-1.993	0	0.25	1
SLC9A5	0.00136255	-1.44047	0	0.25	1
SLC9C1	0.00136255	-1.44047	0	0.25	1
SLF1	0.00136255	-0.800931	0	0.25	1
SLF2	0.00136255	-0.803356	0	0.25	1
SLK	0.00136255	-0.800931	0	0.25	1
SMARCC1	0.00136255	-0.800931	0	0.25	1
SMARCE1	0.00136255	-1.993	0	0.25	1
SMIM12	0.00136255	-2.14671	0	0.25	1
SMIM20	0.00136255	-1.17274	0	0.25	1
SNAPC1	0.00136255	-1.31633	0	0.25	1
SNHG9	0.00136255	-0.893009	0	0.25	1
SNRPE	0.00136255	-0.455347	0	0.25	1
SNU13	0.00136255	-1.31633	0	0.25	1
SNX2	0.00136255	-1.31633	0	0.25	1
SNX25	0.00136255	-1.69398	0	0.25	1
SOCS4	0.00136255	-1.81097	0	0.25	1
SOHLH1	0.00136255	-2.25192	0	0.25	1
SPAG9	0.00136255	-1.17274	0	0.25	1
SPIRE1	0.00136255	-0.455347	0	0.25	1
SRBD1	0.00136255	-1.993	0	0.25	1
SREK1	0.00136255	-0.803356	0	0.25	1
SRSF10	0.00136255	-3.09193	0	0.25	1
SS18L2	0.00136255	-0.455347	0	0.25	1
SSB	0.00136255	-1.69398	0	0.25	1
ST6GALNAC6	0.00136255	-0.803356	0	0.25	1
STAM	0.00136255	-1.31633	0	0.25	1
STAU2	0.00136255	-0.638462	0	0.25	1
STK24	0.00136255	-0.638462	0	0.25	1
STK3	0.00136255	-1.31293	0	0.25	1
STK38	0.00136255	-1.993	0	0.25	1
STN 1.00	0.00136255	-0.800931	0	0.25	1
STRN3	0.00136255	-1.69398	0	0.25	1
STT3A	0.00136255	-2.25192	0	0.25	1
STX16	0.00136255	-0.638462	0	0.25	1
SUZ12	0.00136255	-1.31633	0	0.25	1
SYCP2	0.00136255	-1.84711	0	0.25	1
TAB3	0.00136255	-1.31633	0	0.25	1
TAF1B	0.00136255	-1.81097	0	0.25	1
TAF1D	0.00136255	-0.803356	0	0.25	1
TAF4	0.00136255	-1.69398	0	0.25	1
TAF5L	0.00136255	-0.803356	0	0.25	1
TANGO2	0.00136255	-0.455347	0	0.25	1
TARS2	0.00136255	-1.993	0	0.25	1
TASOR2	0.00136255	-0.455347	0	0.25	1
TCAIM	0.00136255	-1.31633	0	0.25	1
TCF12	0.00136255	-2.25192	0	0.25	1
TCF20	0.00136255	-1.31633	0	0.25	1
TCF24	0.00136255	-1.993	0	0.25	1
TEAD3	0.00136255	-2.58918	0	0.25	1
TENT4A	0.00136255	-1.31633	0	0.25	1
TERF1	0.00136255	-0.455347	0	0.25	1
TEX12	0.00136255	-0.638462	0	0.25	1
TEX13B	0.00136255	-1.31633	0	0.25	1
TEX16	0.00136255	-1.993	0	0.25	1
TEX19.2	0.00136255	-1.69398	0	0.25	1
TFDP1	0.00136255	-0.893009	0	0.25	1
TFE3	0.00136255	-0.803356	0	0.25	1
TGFBR1	0.00136255	-0.455347	0	0.25	1
THAP6	0.00136255	-0.455347	0	0.25	1
THEM4	0.00136255	-1.83638	0	0.25	1
THOC3	0.00136255	-1.69398	0	0.25	1
THOC6	0.00136255	-1.31633	0	0.25	1
TIMM50	0.00136255	-2.86234	0	0.25	1
TMED5	0.00136255	-2.14671	0	0.25	1
TMEM18	0.00136255	-0.638462	0	0.25	1
TMEM209	0.00136255	-0.455347	0	0.25	1
TMEM269	0.00136255	-0.800931	0	0.25	1
TMEM33	0.00136255	-1.17274	0	0.25	1
TMEM39A	0.00136255	-1.31633	0	0.25	1
TMEM63C	0.00136255	-0.893009	0	0.25	1
TMEM87B	0.00136255	-0.803356	0	0.25	1
TMTC3	0.00136255	-1.81097	0	0.25	1
TNS2	0.00136255	-0.803356	0	0.25	1
TOE1	0.00136255	-2.25192	0	0.25	1
TPR	0.00136255	-2.79935	0	0.25	1
TPRA1	0.00136255	-1.69398	0	0.25	1
TPT1-PS6	0.00136255	-0.893009	0	0.25	1
TRANK1	0.00136255	-0.638462	0	0.25	1
TRAPPC10	0.00136255	-0.638462	0	0.25	1
TRDMT1	0.00136255	-0.803356	0	0.25	1
TRIM23	0.00136255	-0.455347	0	0.25	1
TRMO	0.00136255	-0.800931	0	0.25	1
TRMT6	0.00136255	-1.993	0	0.25	1
TRRAP	0.00136255	-0.800931	0	0.25	1
TSC22D2	0.00136255	-1.44047	0	0.25	1
TSEN54	0.00136255	-1.31633	0	0.25	1
TSLRN1	0.00136255	-0.803356	0	0.25	1
TSPAN33	0.00136255	-1.31633	0	0.25	1
TTC14	0.00136255	-1.81097	0	0.25	1
TTC39B	0.00136255	-1.81097	0	0.25	1
TTC5	0.00136255	-0.638462	0	0.25	1
TWISTNB	0.00136255	-1.31633	0	0.25	1
TXNDC11	0.00136255	-2.25192	0	0.25	1
UBA5	0.00136255	-0.800931	0	0.25	1
UBE2T	0.00136255	-0.800931	0	0.25	1
UBE3A	0.00136255	-0.893009	0	0.25	1
UBLCP1	0.00136255	-1.17274	0	0.25	1
UBR3	0.00136255	-0.638462	0	0.25	1
UCK1	0.00136255	-1.31633	0	0.25	1
UFL1	0.00136255	-0.803356	0	0.25	1
UGGT2	0.00136255	-1.44047	0	0.25	1
UHMK1	0.00136255	-1.81097	0	0.25	1
UHRF1BP1L	0.00136255	-0.803356	0	0.25	1
USP10	0.00136255	-1.83638	0	0.25	1
USP24	0.00136255	-0.800931	0	0.25	1
USP3	0.00136255	-0.638462	0	0.25	1
USP38	0.00136255	-1.69398	0	0.25	1
USP42	0.00136255	-1.44047	0	0.25	1
USP49	0.00136255	-1.69398	0	0.25	1
USP6NL	0.00136255	-0.455347	0	0.25	1
UXS1	0.00136255	-0.803356	0	0.25	1
VMN2R-PS54	0.00136255	-0.946942	0	0.25	1
VPS13B	0.00136255	-2.25192	0	0.25	1
VPS13D	0.00136255	-1.69398	0	0.25	1
VPS52	0.00136255	-0.800931	0	0.25	1
VPS9D1	0.00136255	-1.81097	0	0.25	1
WBP1L	0.00136255	-0.638462	0	0.25	1
WDR11	0.00136255	-0.638462	0	0.25	1
WDR41	0.00136255	-0.800931	0	0.25	1
WDR90	0.00136255	-0.803356	0	0.25	1
WHAMM	0.00136255	-0.638462	0	0.25	1
WNT5B	0.00136255	-2.14671	0	0.25	1
WRAP53	0.00136255	-1.81097	0	0.25	1
WSB1	0.00136255	-0.803356	0	0.25	1
WTIP	0.00136255	-1.81097	0	0.25	1
WWOX	0.00136255	-0.803356	0	0.25	1
XPO7	0.00136255	-0.803356	0	0.25	1
YES1	0.00136255	-1.31633	0	0.25	1
YTHDC2	0.00136255	-0.455347	0	0.25	1
ZBTB34	0.00136255	-0.638462	0	0.25	1
ZBTB43	0.00136255	-0.638462	0	0.25	1
ZBTB44	0.00136255	-0.893009	0	0.25	1
ZC3H6	0.00136255	-0.455347	0	0.25	1
ZDHHC17	0.00136255	-1.17274	0	0.25	1
ZFP1	0.00136255	-1.69398	0	0.25	1
ZFP131	0.00136255	-1.31633	0	0.25	1
ZFP264	0.00136255	-0.638462	0	0.25	1
ZFP280D	0.00136255	-0.803356	0	0.25	1
ZFP296	0.00136255	-1.69398	0	0.25	1
ZFP319	0.00136255	-0.638462	0	0.25	1
ZFP326	0.00136255	-0.803356	0	0.25	1
ZFP329	0.00136255	-1.81097	0	0.25	1
ZFP335	0.00136255	-1.44047	0	0.25	1
ZFP410	0.00136255	-0.638462	0	0.25	1
ZFP42	0.00136255	-0.800931	0	0.25	1
ZFP507	0.00136255	-0.455347	0	0.25	1
ZFP512B	0.00136255	-0.455347	0	0.25	1
ZFP558	0.00136255	-0.800931	0	0.25	1
ZFP598	0.00136255	-1.81097	0	0.25	1
ZFP60	0.00136255	-0.893009	0	0.25	1
ZFP677	0.00136255	-0.800931	0	0.25	1
ZFP93	0.00136255	-1.17274	0	0.25	1
ZFP943	0.00136255	-1.83638	0	0.25	1
ZFPM2	0.00136255	-2.14671	0	0.25	1
ZFYVE16	0.00136255	-0.638462	0	0.25	1
ZGRF1	0.00136255	-0.803356	0	0.25	1
ZSCAN21	0.00136255	-2.97386	0	0.25	1
ZSWIM9	0.00136255	-0.803356	0	0.25	1
ZW10	0.00136255	-1.31633	0	0.25	1
ZXDC	0.00136255	-0.638462	0	0.25	1
DNMT3B	0.00136255	-1.81097	0	0.25	1
2008-09-01	0.00136255	-1.17274	0	0.25	1
STRA8	0.00136255	-1.69398	0	0.25	1
TIMELESS	0.00136255	-0.803356	0	0.25	1
TRP53BP2	0.00136255	-2.25192	0	0.25	1
ZDHHC23	0.00136255	-1.993	0	0.25	1
BHLHE40	0.00136255	-1.31633	0	0.25	1
ESCO2	0.00136255	-2.24055	0	0.25	1
RPLP1-PS1	0.00136255	-0.803356	0	0.25	1
SLC35G1	0.00136255	-2.58918	0	0.25	1
GM15575	0.00136255	-0.893009	0	0.25	1
GM48529	0.00136255	-0.893009	0	0.25	1
CLIC6	0.00136255	-1.31633	0	0.25	1
MPP6	0.00137151	-0.44213	0.093	0.75	1
ZRANB1	0.00137151	-1.46145	0.093	0.75	1
DDX4	0.00142243	-3.27701	0.047	0.5	1
EIF5B	0.00142243	-2.62532	0.047	0.5	1
HPRT	0.00142243	-2.58099	0.047	0.5	1
INTS6	0.00142243	-1.77661	0.047	0.5	1
LPGAT1	0.00142243	-2.1548	0.047	0.5	1
PARP1	0.00142243	-2.31948	0.047	0.5	1
RCC2	0.00142243	-2.31927	0.047	0.5	1
SETD2	0.00142243	-2.82504	0.047	0.5	1
PTGDS	0.00144629	5.23845	0.977	0	1
NCBP1	0.00150796	-1.92379	0.116	0.75	1
NMD3	0.00150796	-1.68462	0.116	0.75	1
SF3B1	0.00150796	-1.59372	0.116	0.75	1
ACTR1A	0.00169508	-1.3768	0.093	0.75	1
4931406P16RIK	0.0018627	-1.40214	0.047	0.5	1
DOT1L	0.0018627	-2.46883	0.047	0.5	1
HNRNPUL2	0.0018627	-2.6396	0.047	0.5	1
ITGB3BP	0.0018627	-2.73286	0.047	0.5	1
SEC61B	0.0018627	-2.31689	0.047	0.5	1
TINF2	0.0018627	-2.23341	0.047	0.5	1
USP34	0.0018627	-2.56588	0.047	0.5	1
ZCCHC8	0.00223787	-1.70549	0.116	0.75	1
CBL	0.00242516	-1.47671	0.047	0.5	1
DDX24	0.00242516	-1.77754	0.047	0.5	1
ELOA	0.00242516	-1.72418	0.047	0.5	1
GM15427	0.00242516	-1.79833	0.047	0.5	1
GM5963	0.00242516	-1.30105	0.047	0.5	1
GTF2H5	0.00242516	-1.63137	0.047	0.5	1
GTSF2	0.00242516	-1.57317	0.047	0.5	1
HDAC2	0.00242516	-1.98438	0.047	0.5	1
INSIG2	0.00242516	-1.80093	0.047	0.5	1
KMT2E	0.00242516	-1.44085	0.047	0.5	1
LANCL2	0.00242516	-2.18849	0.047	0.5	1
MED26	0.00242516	-1.78418	0.047	0.5	1
METAP1	0.00242516	-1.78438	0.047	0.5	1
NDUFA5	0.00242516	-1.17129	0.047	0.5	1
NUBP1	0.00242516	-0.855106	0.047	0.5	1
PSMC6	0.00242516	-1.49806	0.047	0.5	1
SEC31A	0.00242516	-1.60118	0.047	0.5	1
2002-09-01	0.00242516	-1.45485	0.047	0.5	1
SLC39A6	0.00242516	-1.88592	0.047	0.5	1
SRSF11	0.00242516	-1.48724	0.047	0.5	1
TBCEL	0.00242516	-1.82152	0.047	0.5	1
TEX2	0.00242516	-1.66225	0.047	0.5	1
TEX47	0.00242516	-1.56217	0.047	0.5	1
TMEM50A	0.00242516	-1.89908	0.047	0.5	1
TOR1AIP2	0.00242516	-1.95241	0.047	0.5	1
UCHL3	0.00242516	-2.30727	0.047	0.5	1
YIPF5	0.00242516	-1.69727	0.047	0.5	1
GM42418	0.00302719	-2.60745	0.791	1	1
AKT1	0.00313928	-1.83593	0.047	0.5	1
ATP6V0D1	0.00313928	-1.51212	0.047	0.5	1
CAMSAP1	0.00313928	-0.536133	0.047	0.5	1
FOPNL	0.00313928	-1.22719	0.047	0.5	1
INPP5K	0.00313928	-1.32735	0.047	0.5	1
LSM 10.00	0.00313928	-1.431	0.047	0.5	1
LTN1	0.00313928	-1.53995	0.047	0.5	1
M1AP	0.00313928	-1.02811	0.047	0.5	1
MRNIP	0.00313928	-0.88438	0.047	0.5	1
NDRG3	0.00313928	-1.12479	0.047	0.5	1
NDUFA4	0.00313928	-1.77954	0.047	0.5	1
POLL	0.00313928	-1.48165	0.047	0.5	1
REPS1	0.00313928	-1.08234	0.047	0.5	1
RNF34	0.00313928	-1.15809	0.047	0.5	1
SUGP2	0.00313928	-1.7237	0.047	0.5	1
TPX2	0.00313928	-1.42957	0.047	0.5	1
TSC1	0.00313928	-1.71112	0.047	0.5	1
ZFX	0.00313928	-1.1525	0.047	0.5	1
FDFT1	0.00325768	-1.79973	0.14	0.75	1
IPO4	0.00327941	-1.13213	0.116	0.75	1
PHB2	0.00327941	-1.22306	0.116	0.75	1
CLU	0.00329728	3.0704	0.93	0.25	1
SEM1	0.00354698	-1.47859	0.419	1	1
DYNLRB1	0.00395118	-1.14347	0.116	0.75	1
GAPDHS	0.00399579	2.31148	1	0.5	1
1810055G02RIK	0.00404037	-0.789633	0.047	0.5	1
4930513N10RIK	0.00404037	-0.723205	0.047	0.5	1
CCDC173	0.00404037	-1.04759	0.047	0.5	1
CDK11B	0.00404037	-0.569896	0.047	0.5	1
CENPW	0.00404037	-0.463623	0.047	0.5	1
CHD3	0.00404037	-0.909584	0.047	0.5	1
DNPEP	0.00404037	-0.896303	0.047	0.5	1
GANAB	0.00404037	-1.09775	0.047	0.5	1
GM11978	0.00404037	-1.14586	0.047	0.5	1
KCNE3	0.00404037	-1.05097	0.047	0.5	1
LRRC42	0.00404037	-1.32182	0.047	0.5	1
MED1	0.00404037	-0.653897	0.047	0.5	1
MKNK2	0.00404037	-0.747855	0.047	0.5	1
MRPL55	0.00404037	-0.616033	0.047	0.5	1
MRPS7	0.00404037	-1.3655	0.047	0.5	1
NXF3	0.00404037	-1.00793	0.047	0.5	1
POMT1	0.00404037	-0.333576	0.047	0.5	1
RNF11	0.00404037	-1.18726	0.047	0.5	1
TBL2	0.00404037	-0.792972	0.047	0.5	1
TMEM38B	0.00404037	-0.335091	0.047	0.5	1
TRIOBP	0.00404037	-1.09132	0.047	0.5	1
PPM1B	0.00463614	-1.55666	0.14	0.75	1
ALDH1A1	0.00486827	4.17307	0.86	0	1
PEX13	0.00489985	-2.31529	0.07	0.5	1
COX6C	0.0051653	-1.90318	0.163	0.75	1
MRPL39	0.00550712	-1.53194	0.14	0.75	1
SRSF9	0.00550712	-1.25942	0.14	0.75	1
LCN2	0.00608037	4.13529	0.837	0	1
CAND1	0.00610076	-1.73878	0.07	0.5	1
CYCT	0.00610076	-2.66292	0.07	0.5	1
DVL1	0.00610076	-2.18171	0.07	0.5	1
MROH7	0.00610076	-1.23904	0.07	0.5	1
AKAP4	0.00641088	1.8177	0.977	1	1
FBXW5	0.00652318	-0.740189	0.14	0.75	1
HYLS1	0.00652318	-1.35672	0.14	0.75	1
TRIP12	0.00669743	-2.5355	0.209	0.75	1
1700037C18RIK	0.00714509	-1.75018	0.163	0.75	1
GFER	0.00755525	-2.73596	0.186	0.75	1
1700064M15RIK	0.0075606	-1.88138	0.07	0.5	1
1700109G14RIK	0.0075606	-1.77447	0.07	0.5	1
COPS2	0.0075606	-1.99166	0.07	0.5	1
EIF3A	0.0075606	-1.70554	0.07	0.5	1
HNRNPM	0.0075606	-1.87617	0.07	0.5	1
MALSU1	0.0075606	-1.20485	0.07	0.5	1
PPP1R10	0.0075606	-1.39101	0.07	0.5	1
VPS26A	0.0075606	-1.65413	0.07	0.5	1
ZFP474	0.0075606	-1.96629	0.07	0.5	1
BRAP	0.00770482	-1.13805	0.14	0.75	1
RPN1	0.00770482	-1.1001	0.14	0.75	1
RPS24	0.00770482	-0.975522	0.14	0.75	1
FTH1	0.00804991	2.17066	0.977	0.5	1
BRD3	0.00837075	-1.16916	0.163	0.75	1
PSME4	0.00879419	-1.40717	0.186	0.75	1
CFAP97D1	0.0090748	-1.06664	0.14	0.75	1
AGT	0.00929721	3.91836	0.791	0	1
6820408C15RIK	0.00932623	-1.80705	0.07	0.5	1
AMFR	0.00932623	-1.86884	0.07	0.5	1
BCLAF1	0.00932623	-1.75205	0.07	0.5	1
CDC42EP3	0.00932623	-2.00822	0.07	0.5	1
CHMP2B	0.00932623	-2.82885	0.07	0.5	1
DTNB	0.00932623	-1.53364	0.07	0.5	1
GID4	0.00932623	-1.41017	0.07	0.5	1
GNG12	0.00932623	-1.52827	0.07	0.5	1
MYCBP2	0.00932623	-1.57659	0.07	0.5	1
PSMB7	0.00932623	-1.50501	0.07	0.5	1
RNF10	0.00932623	-1.50015	0.07	0.5	1
RTF1	0.00932623	-1.62179	0.07	0.5	1
SNRPB	0.00932623	-2.15236	0.07	0.5	1
TAF11	0.00932623	-1.56274	0.07	0.5	1
TAF7L2	0.00932623	-1.64257	0.07	0.5	1
TAOK1	0.00932623	-2.45333	0.07	0.5	1
TEX10	0.00932623	-1.90267	0.07	0.5	1
TTLL5	0.00932623	-1.20297	0.07	0.5	1
ZMAT2	0.00932623	-2.12741	0.07	0.5	1
KLHDC3	0.0103991	-1.86165	0.209	0.75	1
IQCB1	0.0113672	-2.26913	0.093	0.5	1
JMJD6	0.0113997	-1.21683	0.163	0.75	1
ARMT1	0.0114509	-1.44437	0.07	0.5	1
CEP290	0.0114509	-1.31513	0.07	0.5	1
CHKA	0.0114509	-0.679236	0.07	0.5	1
CKAP2	0.0114509	-1.64018	0.07	0.5	1
FKBP8	0.0114509	-1.4364	0.07	0.5	1
GLE1	0.0114509	-0.993267	0.07	0.5	1
LMBRD1	0.0114509	-0.594783	0.07	0.5	1
MIF	0.0114509	-0.634563	0.07	0.5	1
PIWIL1	0.0114509	-1.25316	0.07	0.5	1
SDHC	0.0114509	-1.49565	0.07	0.5	1
SETD3	0.0114509	-0.875921	0.07	0.5	1
SPACA1	0.0114509	-1.58831	0.07	0.5	1
SRA1	0.0114509	-1.38491	0.07	0.5	1
UBAP1	0.0114509	-1.5441	0.07	0.5	1
WDR26	0.0114509	-1.58595	0.07	0.5	1
CST3	0.012774	2.85258	0.837	0.25	1
ATP5J2	0.0136564	-1.71785	0.233	0.75	1
COPS4	0.0136693	-1.50163	0.186	0.75	1
NGLY1	0.0136693	-2.05949	0.186	0.75	1
OIT1	0.0136838	-1.94986	0.093	0.5	1
CNBP	0.0139124	-1.47644	0.302	1	1
ANKLE2	0.0139947	-0.878592	0.07	0.5	1
ANXA3	0.0139947	-0.859157	0.07	0.5	1
COX17	0.0139947	-0.839848	0.07	0.5	1
CPSF3	0.0139947	-0.566857	0.07	0.5	1
ENSA	0.0139947	-0.68014	0.07	0.5	1
NDUFA3	0.0139947	-0.936872	0.07	0.5	1
PDAP1	0.0139947	-0.662676	0.07	0.5	1
POLR2G	0.0139947	-0.883056	0.07	0.5	1
SBF2	0.0139947	-0.408277	0.07	0.5	1
SMC4	0.0139947	-1.49487	0.07	0.5	1
OAZ3	0.0154815	1.27783	1	0.75	1
SCCPDH	0.015557	-0.899683	0.256	1	1
ATL2	0.0164079	-1.26015	0.093	0.5	1
BRDT	0.0164079	-1.82602	0.093	0.5	1
GSTM2	0.0164808	3.07525	0.814	0.25	1
HBB-BS	0.0167495	6.08097	0.721	0	1
ADGRL1	0.0170248	-0.387213	0.07	0.5	1
CCAR1	0.0170248	-0.874284	0.07	0.5	1
HADHA	0.0170248	-0.767882	0.07	0.5	1
HUWE1	0.0170248	-0.932106	0.07	0.5	1
OCEL1	0.0170248	-0.718992	0.07	0.5	1
PACS1	0.0170248	-0.370748	0.07	0.5	1
RHNO1	0.0170248	-0.536259	0.07	0.5	1
TMEM134	0.0170248	-0.411096	0.07	0.5	1
C530008M17RIK	0.0177688	-0.95566	0.163	0.75	1
1700086L19RIK	0.018772	-2.14664	0.279	0.75	1
DDX17	0.0195974	-1.18096	0.093	0.5	1
DNAJA2	0.0195974	-2.53421	0.093	0.5	1
FUS	0.0195974	-1.66089	0.093	0.5	1
GARNL3	0.0195974	-1.26216	0.093	0.5	1
IER3IP1	0.0195974	-1.5683	0.093	0.5	1
NINL	0.0195974	-0.764502	0.093	0.5	1
SMPD4	0.0195974	-2.14486	0.093	0.5	1
SPATA1	0.0195974	-1.85674	0.093	0.5	1
SUCO	0.0195974	-1.87486	0.093	0.5	1
NDUFA1	0.0196201	-1.69485	0.256	0.75	1
SSR2	0.020695	-1.29299	0.209	0.75	1
PGP	0.0210655	1.46739	0.977	0.5	1
GM9999	0.0224314	2.39938	0.814	0.25	1
4933411K16RIK	0.0229693	2.35288	0.86	0.5	1
FAM71E1	0.0229693	1.89018	0.86	0.5	1
DBIL5	0.0232999	1.51287	1	0.5	1
APP	0.0233157	-1.79004	0.093	0.5	1
CZIB	0.0233157	-1.26247	0.093	0.5	1
GM10250	0.0233157	-1.7483	0.093	0.5	1
HDLBP	0.0233157	-1.41175	0.093	0.5	1
IPO13	0.0233157	-1.44333	0.093	0.5	1
KRCC1	0.0233157	-1.34106	0.093	0.5	1
OAT	0.0233157	-1.37709	0.093	0.5	1
RSPH9	0.0233157	-1.97321	0.093	0.5	1
SLC6A21	0.0233157	-1.5847	0.093	0.5	1
SPRYD3	0.0233157	-1.11487	0.093	0.5	1
SRSF2	0.0233157	-1.72912	0.093	0.5	1
SSR4	0.0233157	-1.47487	0.093	0.5	1
ZC3H15	0.0233157	-1.68974	0.093	0.5	1
HDGF	0.0235894	-1.65453	0.209	0.75	1
FABP3	0.024053	3.21833	0.674	0	1
HMGCS2	0.024053	3.33171	0.674	0	1
NCL	0.0246681	-2.49509	0.116	0.5	1
ACTL9	0.0250325	2.80238	0.744	0.25	1
RPN2	0.0261218	-1.67494	0.233	0.75	1
COX6A1	0.0269147	-1.49344	0.419	1	1
ODF2	0.0270155	1.50361	0.977	0.75	1
STK11	0.027176	-0.988649	0.186	0.75	1
ATXN7L3B	0.0276317	-1.2482	0.093	0.5	1
CCT8	0.0276317	-0.894054	0.093	0.5	1
GTF2A1L	0.0276317	-1.22869	0.093	0.5	1
LRRCC1	0.0276317	-1.21079	0.093	0.5	1
MCRIP1	0.0276317	-0.654991	0.093	0.5	1
RNASET2B	0.0276317	-1.14014	0.093	0.5	1
TMEM30A	0.0276317	-1.27838	0.093	0.5	1
TOMM22	0.0276317	-1.14238	0.093	0.5	1
1700003F12RIK	0.0278203	1.81238	0.86	0.25	1
CYP17A1	0.0285753	3.27028	0.651	0	1
BC004004	0.028888	-1.37719	0.116	0.5	1
EIF3C	0.028888	-1.80199	0.116	0.5	1
H1FX	0.028888	-1.42047	0.116	0.5	1
PRM3	0.0294751	2.30672	0.767	0.25	1
HSPA1L	0.0304344	1.97446	0.814	0.5	1
GM11837	0.0304455	-0.918238	0.209	0.75	1
2810025M15RIK	0.0309583	-0.882853	0.186	0.75	1
RPS28	0.0319556	-1.53165	0.256	0.75	1
AHCYL2	0.0326199	-0.341838	0.093	0.5	1
AKIRIN1	0.0326199	-1.40497	0.093	0.5	1
AZI2	0.0326199	-0.931396	0.093	0.5	1
CYTH2	0.0326199	-0.930248	0.093	0.5	1
DHX40	0.0326199	-0.694452	0.093	0.5	1
DIABLO	0.0326199	-0.776806	0.093	0.5	1
GM20621	0.0326199	-0.410225	0.093	0.5	1
LY6K	0.0326199	-1.10514	0.093	0.5	1
MRPS17	0.0326199	-0.786529	0.093	0.5	1
MTMR3	0.0326199	-1.08739	0.093	0.5	1
OSBP	0.0326199	-0.913447	0.093	0.5	1
PSMD9	0.0326199	-1.20466	0.093	0.5	1
CTSD	0.0333634	-1.51741	0.233	0.75	1
TCP1	0.0333634	-0.99585	0.233	0.75	1
1700007L15RIK	0.0335472	-1.24299	0.023	0.25	1
1700066M21RIK	0.0335472	-2.03588	0.023	0.25	1
1700097M23RIK	0.0335472	-1.40068	0.023	0.25	1
4930440I19RIK	0.0335472	-2.5327	0.023	0.25	1
4930519D14RIK	0.0335472	-1.83965	0.023	0.25	1
AAAS	0.0335472	-1.03421	0.023	0.25	1
ACSS2	0.0335472	-1.15032	0.023	0.25	1
ADK	0.0335472	-1.46206	0.023	0.25	1
ADTRP	0.0335472	-1.88279	0.023	0.25	1
AMER2	0.0335472	-0.724851	0.023	0.25	1
AMMECR1L	0.0335472	-0.712734	0.023	0.25	1
AP4B1	0.0335472	-1.55544	0.023	0.25	1
APC	0.0335472	-2.17342	0.023	0.25	1
ARMC8	0.0335472	-2.2813	0.023	0.25	1
ARMC9	0.0335472	-1.88279	0.023	0.25	1
ASB7	0.0335472	-0.715454	0.023	0.25	1
ASXL2	0.0335472	-1.13952	0.023	0.25	1
ATG3	0.0335472	-2.13571	0.023	0.25	1
ATP5MD	0.0335472	-0.809092	0.023	0.25	1
ATP6V1B2	0.0335472	-0.73342	0.023	0.25	1
BC048403	0.0335472	-1.46899	0.023	0.25	1
BANF2	0.0335472	-1.25278	0.023	0.25	1
BLMH	0.0335472	-2.43561	0.023	0.25	1
BORA	0.0335472	-1.94486	0.023	0.25	1
BRD4	0.0335472	-1.20549	0.023	0.25	1
CABIN1	0.0335472	-1.72165	0.023	0.25	1
CAMTA1	0.0335472	-1.98846	0.023	0.25	1
CASC3	0.0335472	-1.7431	0.023	0.25	1
CATSPERB	0.0335472	-1.76645	0.023	0.25	1
CCDC117	0.0335472	-1.66021	0.023	0.25	1
CCDC43	0.0335472	-0.715541	0.023	0.25	1
CCNT1	0.0335472	-1.04397	0.023	0.25	1
CCPG1	0.0335472	-1.05486	0.023	0.25	1
CD2AP	0.0335472	-1.59309	0.023	0.25	1
CD52	0.0335472	-1.14057	0.023	0.25	1
CDC40	0.0335472	-2.05153	0.023	0.25	1
CDCA8	0.0335472	-1.90436	0.023	0.25	1
CELF5	0.0335472	-1.02159	0.023	0.25	1
CEP164	0.0335472	-1.81347	0.023	0.25	1
CEP55	0.0335472	-1.89064	0.023	0.25	1
CFAP221	0.0335472	-1.37053	0.023	0.25	1
CHMP7	0.0335472	-1.4263	0.023	0.25	1
CIAO3	0.0335472	-1.59402	0.023	0.25	1
CNEP1R1	0.0335472	-1.45367	0.023	0.25	1
CNIH2	0.0335472	-1.19742	0.023	0.25	1
COG1	0.0335472	-0.743298	0.023	0.25	1
COG7	0.0335472	-1.22058	0.023	0.25	1
COL17A1	0.0335472	-0.801901	0.023	0.25	1
COLGALT1	0.0335472	-0.73342	0.023	0.25	1
COQ8A	0.0335472	-2.14348	0.023	0.25	1
CPLANE1	0.0335472	-1.55938	0.023	0.25	1
CS	0.0335472	-1.659	0.023	0.25	1
CSPP1	0.0335472	-2.3528	0.023	0.25	1
DENND1A	0.0335472	-0.71944	0.023	0.25	1
DERL3	0.0335472	-1.0609	0.023	0.25	1
DHX36	0.0335472	-1.34945	0.023	0.25	1
DNAJA3	0.0335472	-1.67813	0.023	0.25	1
DNAJC19	0.0335472	-0.738604	0.023	0.25	1
DNMT1	0.0335472	-1.83131	0.023	0.25	1
DOK7	0.0335472	-2.40836	0.023	0.25	1
DPM1	0.0335472	-1.9275	0.023	0.25	1
DTD1	0.0335472	-1.5521	0.023	0.25	1
EIF2B1	0.0335472	-0.715159	0.023	0.25	1
ENHO	0.0335472	-1.49164	0.023	0.25	1
ERC1	0.0335472	-0.71944	0.023	0.25	1
ESF1	0.0335472	-1.91613	0.023	0.25	1
FAM161B	0.0335472	-0.828256	0.023	0.25	1
FAM174A	0.0335472	-1.08882	0.023	0.25	1
FBXO36	0.0335472	-0.816517	0.023	0.25	1
FBXW11	0.0335472	-1.94672	0.023	0.25	1
FGFRL1	0.0335472	-1.0327	0.023	0.25	1
GCFC2	0.0335472	-2.41787	0.023	0.25	1
GFPT1	0.0335472	-1.51717	0.023	0.25	1
GM12669	0.0335472	-0.733659	0.023	0.25	1
GM14586	0.0335472	-1.30379	0.023	0.25	1
GM44705	0.0335472	-0.864491	0.023	0.25	1
GM7926	0.0335472	-1.04262	0.023	0.25	1
GMCL1	0.0335472	-2.63382	0.023	0.25	1
GPN1	0.0335472	-0.826707	0.023	0.25	1
GRHPR	0.0335472	-1.51717	0.023	0.25	1
HELZ	0.0335472	-1.24817	0.023	0.25	1
HMGCL	0.0335472	-1.62543	0.023	0.25	1
HOOK3	0.0335472	-0.707606	0.023	0.25	1
IFT52	0.0335472	-1.2535	0.023	0.25	1
IFT88	0.0335472	-1.98014	0.023	0.25	1
IL17RD	0.0335472	-1.26367	0.023	0.25	1
INTS1	0.0335472	-1.48467	0.023	0.25	1
JADE3	0.0335472	-2.38185	0.023	0.25	1
KANSL1L	0.0335472	-2.02781	0.023	0.25	1
KIF23	0.0335472	-1.60578	0.023	0.25	1
KIF3B	0.0335472	-2.48865	0.023	0.25	1
LNX2	0.0335472	-2.02694	0.023	0.25	1
LONP1	0.0335472	-1.08726	0.023	0.25	1
LTV1	0.0335472	-2.04881	0.023	0.25	1
MAFK	0.0335472	-2.03404	0.023	0.25	1
MAN2A2	0.0335472	-1.72554	0.023	0.25	1
MED4	0.0335472	-2.00325	0.023	0.25	1
METTL22	0.0335472	-1.70999	0.023	0.25	1
MNT	0.0335472	-1.35227	0.023	0.25	1
MORC2A	0.0335472	-1.82045	0.023	0.25	1
MPHOSPH10	0.0335472	-2.13505	0.023	0.25	1
MPP5	0.0335472	-1.09518	0.023	0.25	1
MRPL1	0.0335472	-1.37706	0.023	0.25	1
MRPL10	0.0335472	-1.08163	0.023	0.25	1
MRPL17	0.0335472	-1.14991	0.023	0.25	1
NAIF1	0.0335472	-1.5521	0.023	0.25	1
NAMPT	0.0335472	-1.68819	0.023	0.25	1
NCAPD2	0.0335472	-1.52435	0.023	0.25	1
NCAPH2	0.0335472	-1.05969	0.023	0.25	1
NET1	0.0335472	-1.79658	0.023	0.25	1
NKIRAS1	0.0335472	-1.22555	0.023	0.25	1
NOL12	0.0335472	-1.43005	0.023	0.25	1
NSD3	0.0335472	-2.20565	0.023	0.25	1
NUDT11	0.0335472	-1.57459	0.023	0.25	1
NUDT14	0.0335472	-1.13295	0.023	0.25	1
NUMB	0.0335472	-1.17629	0.023	0.25	1
NXF2	0.0335472	-1.51717	0.023	0.25	1
OSBPL8	0.0335472	-1.80745	0.023	0.25	1
P3H1	0.0335472	-1.25984	0.023	0.25	1
PCGF5	0.0335472	-1.81619	0.023	0.25	1
PCNA	0.0335472	-1.66021	0.023	0.25	1
PDS5A	0.0335472	-1.55938	0.023	0.25	1
PICK1	0.0335472	-1.55805	0.023	0.25	1
PIGU	0.0335472	-2.26093	0.023	0.25	1
PNN	0.0335472	-1.19742	0.023	0.25	1
POLE	0.0335472	-1.71676	0.023	0.25	1
PPFIA1	0.0335472	-1.56399	0.023	0.25	1
PPP6R1	0.0335472	-1.04971	0.023	0.25	1
RAB9	0.0335472	-0.797258	0.023	0.25	1
RAP2A	0.0335472	-1.46522	0.023	0.25	1
RC3H2	0.0335472	-2.00933	0.023	0.25	1
REXO2	0.0335472	-1.73155	0.023	0.25	1
RIMKLB	0.0335472	-1.02304	0.023	0.25	1
ROCK2	0.0335472	-1.4728	0.023	0.25	1
RPS10-PS2	0.0335472	-1.98029	0.023	0.25	1
RPS25-PS1	0.0335472	-2.12181	0.023	0.25	1
RRM2	0.0335472	-1.67783	0.023	0.25	1
RYK	0.0335472	-1.16337	0.023	0.25	1
SACM1L	0.0335472	-1.52435	0.023	0.25	1
SEC24C	0.0335472	-1.57147	0.023	0.25	1
SFPQ	0.0335472	-0.725804	0.023	0.25	1
SIRT1	0.0335472	-2.82408	0.023	0.25	1
SLC20A1	0.0335472	-0.712335	0.023	0.25	1
SLC23A2	0.0335472	-2.28212	0.023	0.25	1
SLC25A44	0.0335472	-2.7315	0.023	0.25	1
SLC33A1	0.0335472	-1.42906	0.023	0.25	1
SLC6A9	0.0335472	-1.6	0.023	0.25	1
SMARCA5	0.0335472	-2.30285	0.023	0.25	1
SMG8	0.0335472	-2.79759	0.023	0.25	1
SMIM19	0.0335472	-2.00325	0.023	0.25	1
SOCS2	0.0335472	-2.0166	0.023	0.25	1
SSNA1	0.0335472	-1.67244	0.023	0.25	1
STK38L	0.0335472	-2.40364	0.023	0.25	1
SUPT3	0.0335472	-2.01212	0.023	0.25	1
SURF2	0.0335472	-2.50526	0.023	0.25	1
SWT1	0.0335472	-0.717966	0.023	0.25	1
SYNGR2	0.0335472	-2.0855	0.023	0.25	1
TBCCD1	0.0335472	-0.724851	0.023	0.25	1
TEX15	0.0335472	-1.62767	0.023	0.25	1
THRAP3	0.0335472	-1.85987	0.023	0.25	1
TIMM44	0.0335472	-1.75247	0.023	0.25	1
TMA16	0.0335472	-1.15464	0.023	0.25	1
TMCC1	0.0335472	-2.528	0.023	0.25	1
TMED4	0.0335472	-1.47609	0.023	0.25	1
TMED7	0.0335472	-1.03815	0.023	0.25	1
TMEM245	0.0335472	-1.86331	0.023	0.25	1
TOB2	0.0335472	-1.81847	0.023	0.25	1
TRAF3	0.0335472	-1.55938	0.023	0.25	1
TRPM7	0.0335472	-1.18174	0.023	0.25	1
TTC13	0.0335472	-3.04127	0.023	0.25	1
TTC21B	0.0335472	-2.33082	0.023	0.25	1
TUSC1	0.0335472	-0.836526	0.023	0.25	1
TXNDC9	0.0335472	-2.33082	0.023	0.25	1
U2AF2	0.0335472	-1.6198	0.023	0.25	1
UBN1	0.0335472	-2.79952	0.023	0.25	1
UBTF	0.0335472	-1.16337	0.023	0.25	1
USP11	0.0335472	-0.609944	0.023	0.25	1
VKORC1L1	0.0335472	-1.59309	0.023	0.25	1
VMP1	0.0335472	-1.93676	0.023	0.25	1
VPS54	0.0335472	-1.13019	0.023	0.25	1
WBP4	0.0335472	-1.52349	0.023	0.25	1
WDFY2	0.0335472	-1.89724	0.023	0.25	1
WDR75	0.0335472	-0.738604	0.023	0.25	1
WDTC1	0.0335472	-1.53473	0.023	0.25	1
WRAP73	0.0335472	-0.580829	0.023	0.25	1
YWHAZ	0.0335472	-0.70518	0.023	0.25	1
ZC3H4	0.0335472	-0.835376	0.023	0.25	1
ZCWPW1	0.0335472	-1.6032	0.023	0.25	1
ZFHX2	0.0335472	-1.60295	0.023	0.25	1
ZFP263	0.0335472	-2.00325	0.023	0.25	1
ZFP385B	0.0335472	-1.7504	0.023	0.25	1
ZFP768	0.0335472	-1.71676	0.023	0.25	1
ZFYVE9	0.0335472	-0.743298	0.023	0.25	1
ZNHIT6	0.0335472	-1.5771	0.023	0.25	1
ZZZ3	0.0335472	-1.5771	0.023	0.25	1
GNPAT	0.0337151	-1.65893	0.116	0.5	1
GM5617	0.036001	1.13036	0.977	0.75	1
4930453N24RIK	0.0378971	1.85084	0.791	0.25	1
DERL2	0.0383602	-0.630341	0.093	0.5	1
IMPA1	0.0383602	-1.13828	0.093	0.5	1
MIR703	0.0383602	-0.809918	0.093	0.5	1
NOL8	0.0383602	-0.779777	0.093	0.5	1
PBX4	0.0383602	-0.402161	0.093	0.5	1
PDHB	0.0383602	-0.631561	0.093	0.5	1
TRIM41	0.0383602	-0.689612	0.093	0.5	1
ZMIZ2	0.0383602	-0.800673	0.093	0.5	1
ASAP1	0.0392161	-2.24684	0.116	0.5	1
CACYBP	0.0392161	-1.30266	0.116	0.5	1
DDOST	0.0392161	-1.35008	0.116	0.5	1
IFT22	0.0392161	-1.38671	0.116	0.5	1
LSM 2.00	0.0392161	-1.15453	0.116	0.5	1
IGFBP7	0.0396732	3.04436	0.605	0	1
PCBP2	0.0400005	-1.77381	0.395	0.75	1
ZFAND3	0.0405875	1.99989	0.744	0.25	1
HILS1	0.0412659	1.56472	0.93	0.5	1
ACTB	0.0413246	1.56379	0.953	0.5	1
AKAP1	0.0418755	2.04407	0.721	0.25	1
AIF1	0.0426899	-0.993289	0.442	1	1
RPS14	0.043079	1.9112	0.767	0.25	1
PHKG2	0.0431089	1.5894	0.884	0.75	1
1110004F10RIK	0.0437505	-0.560147	0.023	0.25	1
1190005I06RIK	0.0437505	-0.337467	0.023	0.25	1
1600014C10RIK	0.0437505	-0.533258	0.023	0.25	1
1700016G22RIK	0.0437505	-0.536014	0.023	0.25	1
1700054A03RIK	0.0437505	-0.337777	0.023	0.25	1
1700063J08RIK	0.0437505	-0.362224	0.023	0.25	1
1700088E04RIK	0.0437505	-0.560009	0.023	0.25	1
1700122C19RIK	0.0437505	-0.306216	0.023	0.25	1
4930432J09RIK	0.0437505	-0.91587	0.023	0.25	1
4930451G09RIK	0.0437505	-0.689901	0.023	0.25	1
4930545H06RIK	0.0437505	-0.544064	0.023	0.25	1
4930547H16RIK	0.0437505	-0.574079	0.023	0.25	1
4933407I05RIK	0.0437505	-0.385543	0.023	0.25	1
A930005H10RIK	0.0437505	-0.451016	0.023	0.25	1
AC151602.1	0.0437505	-0.288927	0.023	0.25	1
ABHD17B	0.0437505	-0.427745	0.023	0.25	1
ACSL4	0.0437505	-0.325658	0.023	0.25	1
ADAM10	0.0437505	-0.550437	0.023	0.25	1
AGAP1	0.0437505	-0.461659	0.023	0.25	1
AGPAT5	0.0437505	-0.652208	0.023	0.25	1
AIP	0.0437505	-0.278544	0.023	0.25	1
AK7	0.0437505	-0.533355	0.023	0.25	1
AKR1C13	0.0437505	-0.461659	0.023	0.25	1
ALG5	0.0437505	-0.983085	0.023	0.25	1
ANKRD53	0.0437505	-0.476508	0.023	0.25	1
APPL1	0.0437505	-0.878006	0.023	0.25	1
ARF6	0.0437505	-1.27215	0.023	0.25	1
ARHGAP33	0.0437505	-0.666731	0.023	0.25	1
ARL13A	0.0437505	-0.485504	0.023	0.25	1
ASF1B	0.0437505	-0.515405	0.023	0.25	1
ASH2L	0.0437505	-1.09516	0.023	0.25	1
ATP5K-PS2	0.0437505	-0.279588	0.023	0.25	1
BC050972	0.0437505	-0.486139	0.023	0.25	1
BAZ2B	0.0437505	-0.983914	0.023	0.25	1
BCAP31	0.0437505	-0.302389	0.023	0.25	1
BNIP2	0.0437505	-0.464594	0.023	0.25	1
BRWD1	0.0437505	-0.839495	0.023	0.25	1
C2CD3	0.0437505	-0.346902	0.023	0.25	1
CAPN15	0.0437505	-1.44464	0.023	0.25	1
CAPN7	0.0437505	-0.39587	0.023	0.25	1
CBLL1	0.0437505	-1.2883	0.023	0.25	1
CCDC122	0.0437505	-0.472534	0.023	0.25	1
CCDC15	0.0437505	-0.536014	0.023	0.25	1
CCDC77	0.0437505	-0.460094	0.023	0.25	1
CDC16	0.0437505	-0.995935	0.023	0.25	1
CDK2AP2	0.0437505	-1.35969	0.023	0.25	1
CDK4	0.0437505	-0.722534	0.023	0.25	1
CDR2	0.0437505	-0.690678	0.023	0.25	1
CENPN	0.0437505	-0.457644	0.023	0.25	1
CENPQ	0.0437505	-0.626554	0.023	0.25	1
CEP120	0.0437505	-0.475375	0.023	0.25	1
CEP250	0.0437505	-0.90782	0.023	0.25	1
CFAP20	0.0437505	-0.553459	0.023	0.25	1
CFAP44	0.0437505	-0.589435	0.023	0.25	1
CHD2	0.0437505	-0.493872	0.023	0.25	1
CIAO2B	0.0437505	-0.344509	0.023	0.25	1
CISD1	0.0437505	-0.485504	0.023	0.25	1
CKS1B	0.0437505	-0.878006	0.023	0.25	1
CLDND2	0.0437505	-0.583046	0.023	0.25	1
CLN5	0.0437505	-0.96076	0.023	0.25	1
CLOCK	0.0437505	-0.81235	0.023	0.25	1
CNNM4	0.0437505	-0.478933	0.023	0.25	1
CNOT6L	0.0437505	-0.571436	0.023	0.25	1
COASY	0.0437505	-0.852711	0.023	0.25	1
COL4A3BP	0.0437505	-0.462519	0.023	0.25	1
COX8A	0.0437505	-0.652494	0.023	0.25	1
CREB1	0.0437505	-1.23317	0.023	0.25	1
CRLF2	0.0437505	-0.555357	0.023	0.25	1
CSNK1E	0.0437505	-0.560998	0.023	0.25	1
D330050I16RIK	0.0437505	-0.770229	0.023	0.25	1
DCPS	0.0437505	-1.45625	0.023	0.25	1
DDIAS	0.0437505	-0.41161	0.023	0.25	1
DHX16	0.0437505	-1.22258	0.023	0.25	1
DNAJB11	0.0437505	-1.17841	0.023	0.25	1
DRG2	0.0437505	-1.51196	0.023	0.25	1
DTWD1	0.0437505	-0.485504	0.023	0.25	1
DUSP5	0.0437505	-0.548837	0.023	0.25	1
DYNLRB2	0.0437505	-0.461659	0.023	0.25	1
DYRK4	0.0437505	-0.476508	0.023	0.25	1
E2F4	0.0437505	-0.389046	0.023	0.25	1
EBPL	0.0437505	-0.527624	0.023	0.25	1
ENO4	0.0437505	-0.430926	0.023	0.25	1
EPAS1	0.0437505	-0.314275	0.023	0.25	1
EPHB6	0.0437505	-0.627536	0.023	0.25	1
ESYT2	0.0437505	-1.81587	0.023	0.25	1
EXT2	0.0437505	-0.380831	0.023	0.25	1
EZH1	0.0437505	-0.461659	0.023	0.25	1
FAM168B	0.0437505	-0.364721	0.023	0.25	1
FAM241A	0.0437505	-0.383785	0.023	0.25	1
FBXO47	0.0437505	-0.323801	0.023	0.25	1
FCHO2	0.0437505	-0.355366	0.023	0.25	1
FGFR1	0.0437505	-0.908813	0.023	0.25	1
FKBP15	0.0437505	-0.614789	0.023	0.25	1
FOXP1	0.0437505	-0.626717	0.023	0.25	1
FURIN	0.0437505	-0.954853	0.023	0.25	1
GALK2	0.0437505	-0.323295	0.023	0.25	1
GALT	0.0437505	-1.53091	0.023	0.25	1
GATAD2B	0.0437505	-0.426485	0.023	0.25	1
GCC2	0.0437505	-1.08947	0.023	0.25	1
GDI1	0.0437505	-1.47698	0.023	0.25	1
GGACT	0.0437505	-0.597823	0.023	0.25	1
GLMN	0.0437505	-0.441245	0.023	0.25	1
GM10762	0.0437505	-0.650651	0.023	0.25	1
GM12857	0.0437505	-0.38541	0.023	0.25	1
GM13736	0.0437505	-0.308958	0.023	0.25	1
GM15492	0.0437505	-0.288547	0.023	0.25	1
GM1840	0.0437505	-0.552985	0.023	0.25	1
GM30889	0.0437505	-0.855524	0.023	0.25	1
GM33104	0.0437505	-0.500473	0.023	0.25	1
GM36864	0.0437505	-1.41024	0.023	0.25	1
GM3787	0.0437505	-1.18301	0.023	0.25	1
GM44649	0.0437505	-0.867408	0.023	0.25	1
GM49048	0.0437505	-0.566494	0.023	0.25	1
GM6977	0.0437505	-0.670814	0.023	0.25	1
GM7536	0.0437505	-0.674722	0.023	0.25	1
GM7691	0.0437505	-0.30691	0.023	0.25	1
GM9937	0.0437505	-0.441245	0.023	0.25	1
GPKOW	0.0437505	-0.676967	0.023	0.25	1
GTDC1	0.0437505	-0.39587	0.023	0.25	1
GTPBP4	0.0437505	-1.36077	0.023	0.25	1
H2AFY	0.0437505	-0.323295	0.023	0.25	1
H2AL1O	0.0437505	-0.328958	0.023	0.25	1
HBP1	0.0437505	-1.00116	0.023	0.25	1
HDDC2	0.0437505	-0.595666	0.023	0.25	1
HECTD2	0.0437505	-0.687879	0.023	0.25	1
HIRIP3	0.0437505	-0.549137	0.023	0.25	1
HLTF	0.0437505	-0.342553	0.023	0.25	1
HMGB3	0.0437505	-0.857867	0.023	0.25	1
ICK	0.0437505	-1.23189	0.023	0.25	1
ID4	0.0437505	-0.47118	0.023	0.25	1
ING2	0.0437505	-0.983168	0.023	0.25	1
INPP5E	0.0437505	-0.629917	0.023	0.25	1
IQCG	0.0437505	-0.779957	0.023	0.25	1
ISCA2	0.0437505	-0.538439	0.023	0.25	1
ISCU	0.0437505	-1.37859	0.023	0.25	1
JAM3	0.0437505	-0.435354	0.023	0.25	1
KCNMB4OS2	0.0437505	-0.74005	0.023	0.25	1
KCP	0.0437505	-0.345565	0.023	0.25	1
KHDRBS1	0.0437505	-0.614789	0.023	0.25	1
KIF5C	0.0437505	-0.338473	0.023	0.25	1
KRAS	0.0437505	-0.570342	0.023	0.25	1
L2HGDH	0.0437505	-0.554884	0.023	0.25	1
LEPROT	0.0437505	-0.470197	0.023	0.25	1
LRRC9	0.0437505	-1.02037	0.023	0.25	1
LTBR	0.0437505	-0.279172	0.023	0.25	1
MCM7	0.0437505	-0.517914	0.023	0.25	1
MDC 1.00	0.0437505	-0.674542	0.023	0.25	1
METTL14	0.0437505	-0.306049	0.023	0.25	1
MGA	0.0437505	-0.486061	0.023	0.25	1
MICU2	0.0437505	-0.564549	0.023	0.25	1
MIER2	0.0437505	-0.626554	0.023	0.25	1
MOSPD3	0.0437505	-0.315528	0.023	0.25	1
MRPS10	0.0437505	-0.395253	0.023	0.25	1
MRTFB	0.0437505	-0.66634	0.023	0.25	1
MTMR2	0.0437505	-0.413477	0.023	0.25	1
MTX2	0.0437505	-1.32764	0.023	0.25	1
N4BP2OS	0.0437505	-0.315312	0.023	0.25	1
NAE1	0.0437505	-0.617215	0.023	0.25	1
NAF1	0.0437505	-0.364881	0.023	0.25	1
NAP1L4	0.0437505	-0.475108	0.023	0.25	1
NAPEPLD	0.0437505	-1.20454	0.023	0.25	1
NARF	0.0437505	-1.08441	0.023	0.25	1
NDST4	0.0437505	-0.435354	0.023	0.25	1
NDUFA9	0.0437505	-0.869164	0.023	0.25	1
NECTIN4	0.0437505	-0.524693	0.023	0.25	1
NELFA	0.0437505	-0.564549	0.023	0.25	1
NFS1	0.0437505	-1.1728	0.023	0.25	1
NME7	0.0437505	-0.978385	0.023	0.25	1
NOLC1	0.0437505	-1.25792	0.023	0.25	1
NUF2	0.0437505	-0.822608	0.023	0.25	1
NUMA1	0.0437505	-1.03205	0.023	0.25	1
NUP93	0.0437505	-0.278544	0.023	0.25	1
ODF2L	0.0437505	-0.38136	0.023	0.25	1
OGFR	0.0437505	-0.646901	0.023	0.25	1
OSBPL7	0.0437505	-0.644333	0.023	0.25	1
OTUD6B	0.0437505	-0.995935	0.023	0.25	1
PABPC6	0.0437505	-1.48272	0.023	0.25	1
PAPSS1	0.0437505	-0.527118	0.023	0.25	1
PCF11	0.0437505	0.338486	0.023	0.25	1
PCID2	0.0437505	-0.687144	0.023	0.25	1
PCM1	0.0437505	-0.274529	0.023	0.25	1
PDILT	0.0437505	-0.509098	0.023	0.25	1
PELP1	0.0437505	-0.69993	0.023	0.25	1
PGM2L1	0.0437505	-0.367306	0.023	0.25	1
PHACTR4	0.0437505	-0.637348	0.023	0.25	1
PHAX	0.0437505	-1.36156	0.023	0.25	1
PHF5A	0.0437505	-0.481976	0.023	0.25	1
PHF8-PS	0.0437505	-0.624128	0.023	0.25	1
PHRF1	0.0437505	-1.31836	0.023	0.25	1
PHTF1	0.0437505	-0.496251	0.023	0.25	1
PKN2	0.0437505	-0.366022	0.023	0.25	1
PLCE1	0.0437505	-0.538439	0.023	0.25	1
PLK4	0.0437505	-0.954853	0.023	0.25	1
POLR2A	0.0437505	-0.585472	0.023	0.25	1
POLR3F	0.0437505	-0.632045	0.023	0.25	1
PPP1R13L	0.0437505	-1.01275	0.023	0.25	1
PPP1R1C	0.0437505	-0.574079	0.023	0.25	1
PPP2R2A	0.0437505	-1.08947	0.023	0.25	1
PRMT5	0.0437505	-0.538439	0.023	0.25	1
PRRC2B	0.0437505	-1.00116	0.023	0.25	1
PTCD2	0.0437505	-1.19811	0.023	0.25	1
PTPRS	0.0437505	-1.10702	0.023	0.25	1
PWWP3B	0.0437505	-0.539481	0.023	0.25	1
RAB1A	0.0437505	-0.588687	0.023	0.25	1
RAB3D	0.0437505	-0.936355	0.023	0.25	1
RAB40C	0.0437505	-0.566974	0.023	0.25	1
RAD18	0.0437505	-0.620113	0.023	0.25	1
RADIL	0.0437505	-0.252239	0.023	0.25	1
RD3	0.0437505	-0.36987	0.023	0.25	1
REV1	0.0437505	-0.834492	0.023	0.25	1
RNF113A2	0.0437505	-1.1369	0.023	0.25	1
RNF167	0.0437505	-1.71504	0.023	0.25	1
RNLS	0.0437505	-0.666157	0.023	0.25	1
RPIA	0.0437505	-1.03205	0.023	0.25	1
SAAL1	0.0437505	-0.936355	0.023	0.25	1
SCAI	0.0437505	-1.45474	0.023	0.25	1
SCARA5	0.0437505	-0.39587	0.023	0.25	1
SCLY	0.0437505	-0.462703	0.023	0.25	1
SDCCAG8	0.0437505	-1.08947	0.023	0.25	1
SESN3	0.0437505	-0.564549	0.023	0.25	1
SH3GLB2	0.0437505	-0.542711	0.023	0.25	1
SLC25A1	0.0437505	-0.637712	0.023	0.25	1
SLC31A1	0.0437505	-0.639248	0.023	0.25	1
SLC35A5	0.0437505	-0.624128	0.023	0.25	1
SLC43A2	0.0437505	-0.27213	0.023	0.25	1
SMARCA4	0.0437505	-0.741676	0.023	0.25	1
SMIM27	0.0437505	-1.24974	0.023	0.25	1
SMN1	0.0437505	-0.945885	0.023	0.25	1
SMPD3	0.0437505	-0.310627	0.023	0.25	1
SNAPC3	0.0437505	-0.566974	0.023	0.25	1
SNRPA1	0.0437505	-0.308958	0.023	0.25	1
SNRPB2	0.0437505	-0.930379	0.023	0.25	1
SNTA1	0.0437505	-0.45232	0.023	0.25	1
SPACA3	0.0437505	-0.668024	0.023	0.25	1
STK4	0.0437505	-0.684452	0.023	0.25	1
SUV39H2	0.0437505	-1.16423	0.023	0.25	1
SVOP	0.0437505	-0.719614	0.023	0.25	1
TANC2	0.0437505	-0.690305	0.023	0.25	1
TCERG1	0.0437505	-0.553459	0.023	0.25	1
TCP10A	0.0437505	-0.519558	0.023	0.25	1
TDP2	0.0437505	-1.33429	0.023	0.25	1
TDRD5	0.0437505	-1.01864	0.023	0.25	1
TERF2	0.0437505	-0.510891	0.023	0.25	1
TGOLN1	0.0437505	-1.00632	0.023	0.25	1
TM2D3	0.0437505	-1.27215	0.023	0.25	1
TMEM115	0.0437505	-0.396104	0.023	0.25	1
TMEM258	0.0437505	-0.836931	0.023	0.25	1
TOGARAM2	0.0437505	-0.297625	0.023	0.25	1
TOPORS	0.0437505	-0.890181	0.023	0.25	1
TRAPPC4	0.0437505	-0.40226	0.023	0.25	1
TRP53	0.0437505	-0.420577	0.023	0.25	1
TSR1	0.0437505	-0.666995	0.023	0.25	1
TUBGCP3	0.0437505	-1.16679	0.023	0.25	1
UBE2D2A	0.0437505	-0.924062	0.023	0.25	1
UBE2Z	0.0437505	-0.646901	0.023	0.25	1
UBR2	0.0437505	-0.278707	0.023	0.25	1
UFSP2	0.0437505	-0.972343	0.023	0.25	1
UIMC1	0.0437505	-0.564549	0.023	0.25	1
USP46OS1	0.0437505	-0.550265	0.023	0.25	1
VAPB	0.0437505	-0.276167	0.023	0.25	1
WDR20	0.0437505	-0.470943	0.023	0.25	1
WDR55	0.0437505	-0.653223	0.023	0.25	1
XAB2	0.0437505	-0.577079	0.023	0.25	1
ZBTB48	0.0437505	-0.634511	0.023	0.25	1
ZFHX3	0.0437505	-1.22258	0.023	0.25	1
ZFP143	0.0437505	-0.55985	0.023	0.25	1
ZFP292	0.0437505	-0.543471	0.023	0.25	1
ZFP354C	0.0437505	-0.936355	0.023	0.25	1
ZMYND19	0.0437505	-0.641673	0.023	0.25	1
ZRSR2	0.0437505	-0.476508	0.023	0.25	1
ZSWIM7	0.0437505	-1.29146	0.023	0.25	1
MLYCD	0.0437505	-0.364547	0.023	0.25	1
CEP57	0.043906	-0.61842	0.209	0.75	1
POLR1D	0.043906	-1.19831	0.209	0.75	1
CSNK1G2	0.043968	1.89466	0.791	0.5	1
CHMP1A	0.0449374	-0.414461	0.093	0.5	1
ERI3	0.0449374	-0.636723	0.093	0.5	1
PCBP3	0.0449374	-0.30405	0.093	0.5	1
PRPF40B	0.0449374	-0.786564	0.093	0.5	1
RIF1	0.0449374	-0.731668	0.093	0.5	1
TMIGD3	0.0449374	-0.403363	0.093	0.5	1
UBALD1	0.0449374	-0.505604	0.093	0.5	1
RPS15A	0.0451194	-1.46127	0.256	0.75	1
FIS1	0.0451243	-0.802449	0.186	0.75	1
2810408I11RIK	0.0454611	-1.87262	0.116	0.5	1
ARHGAP29	0.0454611	-1.85397	0.116	0.5	1
CHD4	0.0454611	-1.46032	0.116	0.5	1
COPS3	0.0454611	-1.88294	0.116	0.5	1
EVI5L	0.0454611	-1.24427	0.116	0.5	1
GMFB	0.0454611	-1.57884	0.116	0.5	1
TLN2	0.0454611	-1.41954	0.116	0.5	1
AARD	0.0463818	3.13769	0.581	0	1
APOC1	0.0463818	2.72469	0.581	0	1
HSD3B6	0.0463818	3.21746	0.581	0	1
LYAR	0.0469575	-1.47485	0.395	1	1
SLC25A39	0.0485658	2.58374	0.674	0.25	1
PABPC2	0.0493871	-0.85208	0.209	0.75	1
FGFR1OP2	0.0504184	-1.44647	0.256	0.75	1
RPS15	0.0507936	-0.762455	0.349	1	1
PRKCQ	0.0511205	-1.49801	0.14	0.5	1
GM1821	0.0517934	2.30578	0.698	0.25	1
BANF1	0.0525241	-1.20257	0.116	0.5	1
CANX	0.0525241	-0.708437	0.116	0.5	1
ENTR1	0.0539561	2.41803	0.558	0	1
NUDT16L2	0.0539561	2.39354	0.558	0	1
CFAP206	0.0550373	-1.50677	0.302	0.75	1
RPGRIP1	0.0562292	-1.05704	0.256	0.75	1
SPACA9	0.0566567	2.15119	0.698	0.25	1
LEMD1	0.0584585	-1.30617	0.14	0.5	1
MDM2	0.0584585	-1.72581	0.14	0.5	1
SNRPD1	0.0584585	-1.75329	0.14	0.5	1
SRPK1	0.0584585	-1.08618	0.14	0.5	1
WDR89	0.0584585	-1.78872	0.14	0.5	1
TNP2	0.0591375	1.2428	1	0.75	1
ATP5B	0.0596426	-1.58698	0.465	0.75	1
UBL4B	0.0601454	1.96589	0.721	0.25	1
2300009A05RIK	0.060482	-0.877672	0.116	0.5	1
CTNNA1	0.060482	-0.987159	0.116	0.5	1
PLBD2	0.060482	-0.780715	0.116	0.5	1
TMF1	0.060482	-0.675864	0.116	0.5	1
TSPAN3	0.060482	-0.928728	0.116	0.5	1
H1FNT	0.0611153	1.49685	0.884	0.25	1
TSC22D1	0.0624686	2.60972	0.535	0	1
PHOSPHO2	0.0629187	-1.93761	0.163	0.5	1
PRM1	0.0644513	1.34671	1	1	1
NASP	0.0661296	-0.900768	0.233	0.75	1
PDIA6	0.0661296	-0.90509	0.233	0.75	1
TXNRD3	0.0661296	-0.885839	0.233	0.75	1
EIF2S2	0.0666509	-1.52584	0.14	0.5	1
FAM217A	0.0666509	-1.23742	0.14	0.5	1
NDUFB2	0.0666509	-1.34619	0.14	0.5	1
PARK7	0.0666509	-1.36296	0.14	0.5	1
ZFP217	0.0666509	-1.24203	0.14	0.5	1
ATP5E	0.0671094	-1.04002	0.488	1	1
GSG1	0.0671734	1.30656	0.93	0.75	1
RPL37RT	0.0675052	-0.986923	0.302	0.75	1
PWWP2B	0.0683718	1.46136	0.791	0.5	1
COPS5	0.0694143	-0.786474	0.116	0.5	1
DENR	0.0694143	-0.256093	0.116	0.5	1
DNAJC2	0.0694143	-0.408634	0.116	0.5	1
SPATA46	0.0694143	-0.626512	0.116	0.5	1
SRSF7	0.0694143	-0.868245	0.116	0.5	1
UBP1	0.0694143	-0.295396	0.116	0.5	1
SPATA24	0.0699911	1.33896	0.93	0.5	1
ATP5A1	0.0705094	-1.65475	0.349	0.75	1
PABPC1	0.0710001	-0.8521	0.535	1	1
AKR1CL	0.0719943	2.93249	0.512	0	1
DCN	0.0719943	3.58806	0.512	0	1
VCAM1	0.0719943	2.99801	0.512	0	1
4930544D05RIK	0.0735731	1.75633	0.698	0.25	1
UBE2J1	0.0738345	1.58991	0.767	0.5	1
SPZ1	0.0743945	1.71338	0.791	0.5	1
SPEM2	0.0755521	1.84788	0.674	0.25	1
DNAJC21	0.0757662	-1.4134	0.14	0.5	1
NUBP2	0.0757662	-0.719908	0.14	0.5	1
P4HB	0.0757662	-1.8958	0.14	0.5	1
PRM2	0.0762625	1.34857	1	1	1
1700042G07RIK	0.0774318	1.81951	0.651	0.25	1
EIF1-PS1	0.0794023	-0.314561	0.116	0.5	1
SSMEM1	0.0794023	-0.499739	0.116	0.5	1
TBCA	0.0794023	-0.475897	0.116	0.5	1
NDUFA2	0.0803369	-1.44262	0.163	0.5	1
OTUB2	0.0822036	1.93247	0.674	0.25	1
SCAND1	0.0822036	2.03867	0.674	0.25	1
AMZ2	0.0822091	-1.26469	0.302	0.75	1
ALDH2	0.0826108	2.56551	0.488	0	1
CAPNS1	0.0826108	2.69391	0.488	0	1
RNF181	0.0826108	2.6779	0.488	0	1
FAM229A	0.0836353	1.57774	0.791	0.25	1
HERPUD1	0.0845821	1.7847	0.698	0.5	1
CABS1	0.0847347	1.58575	0.837	0.25	1
ARPC2	0.0853077	-0.688719	0.256	0.75	1
HNRNPA2B1	0.0853077	-0.608511	0.256	0.75	1
CEP350	0.0858741	-1.05178	0.14	0.5	1
PRXL2A	0.0858741	-1.14287	0.14	0.5	1
SLC6A6	0.0858741	-1.24448	0.14	0.5	1
2610318N02RIK	0.0864029	1.52363	0.767	0.25	1
REEP6	0.0864029	1.49581	0.767	0.25	1
CST8	0.0879569	2.61575	0.605	0.25	1
1700016D06RIK	0.0905288	-0.388032	0.116	0.5	1
NUDT3	0.0905288	-0.263299	0.116	0.5	1
PIAS1	0.0905288	-0.281379	0.116	0.5	1
RAN	0.0905288	-0.303885	0.116	0.5	1
TCEA2	0.0933619	-1.40428	0.186	0.5	1
ATP5F1	0.0933705	-1.43165	0.349	0.75	1
DDX5	0.0939197	-0.686797	0.419	1	1
LY6E	0.0943988	2.47036	0.465	0	1
GNAS	0.0955951	2.45252	0.605	0.25	1
AHCTF1	0.0970448	-1.02146	0.14	0.5	1
BCAP29	0.0970448	-0.750471	0.14	0.5	1
DNAJB7	0.0970448	-0.753078	0.14	0.5	1
FAM234A	0.0970448	-0.557482	0.14	0.5	1
NSD2	0.0970448	-0.950114	0.14	0.5	1
OCIAD1	0.0970448	-0.613543	0.14	0.5	1
RRAGC	0.0970448	-0.936399	0.14	0.5	1
STRAP	0.0970448	-0.838302	0.14	0.5	1
KIF27	0.101483	-0.936716	0.163	0.5	1
MT-ND2	0.101622	1.9486	0.628	0.25	1
CCDC136	0.102328	1.65591	0.698	0.25	1
PTOV1	0.104236	-1.33725	0.186	0.5	1
1700025M24RIK	0.105364	-0.661074	0.047	0.25	1
4930428N03RIK	0.105364	-1.91851	0.047	0.25	1
ANAPC4	0.105364	-1.7151	0.047	0.25	1
ARFRP1	0.105364	-1.46383	0.047	0.25	1
ASCC1	0.105364	-1.58303	0.047	0.25	1
BBIP1	0.105364	-2.00252	0.047	0.25	1
BCAS2	0.105364	-2.0855	0.047	0.25	1
BRAF	0.105364	-1.658	0.047	0.25	1
BUB3	0.105364	-0.88369	0.047	0.25	1
CCDC74A	0.105364	-1.83799	0.047	0.25	1
CDK5RAP2	0.105364	-1.51267	0.047	0.25	1
CFAP70	0.105364	-1.22892	0.047	0.25	1
CHAF1A	0.105364	-0.54258	0.047	0.25	1
CHMP4B	0.105364	-1.81445	0.047	0.25	1
CNOT10	0.105364	-1.43298	0.047	0.25	1
CNOT11	0.105364	-2.12459	0.047	0.25	1
CORO1C	0.105364	-1.66435	0.047	0.25	1
CSNK1D	0.105364	-1.43244	0.047	0.25	1
DDX21	0.105364	-1.4912	0.047	0.25	1
DHX9	0.105364	-3.06431	0.047	0.25	1
ECPAS	0.105364	-1.75883	0.047	0.25	1
EEF2KMT	0.105364	-1.32611	0.047	0.25	1
EPC2	0.105364	-1.66494	0.047	0.25	1
EPS15	0.105364	-1.27453	0.047	0.25	1
ERG28	0.105364	-2.00432	0.047	0.25	1
EZH2	0.105364	-1.53407	0.047	0.25	1
FAF1	0.105364	-1.42936	0.047	0.25	1
FBXL12	0.105364	-1.79113	0.047	0.25	1
FGD6	0.105364	-2.54549	0.047	0.25	1
[truncated: 1,775 more rows]

## Sheet: DGE_CL7
Columna1	p_val	avg_log2FC	pct.1	pct.2	p_val_adj
ZPBP	4.74371e-08	-2.16109	0.026	0.857	0.000814163
4933424G06RIK	5.84852e-08	-1.66717	0	0.714	0.00100378
TOR1AIP2	5.84852e-08	-1.69462	0	0.714	0.00100378
1700001L19RIK	2.15779e-07	-2.26912	0.079	1	0.00370342
TPRN	1.61525e-06	-1.83243	0.026	0.714	0.0277225
1700113H08RIK	1.67541e-06	-1.80605	0	0.571	0.028755
FAM183B	1.67541e-06	-1.55111	0	0.571	0.028755
SLCO6C1	2.72639e-06	-1.33029	0.026	0.714	0.0467931
FBXW5	7.38544e-06	-2.00988	0.079	0.857	0.126756
1700019L13RIK	1.11618e-05	-1.9417	0.053	0.714	0.19157
AZI2	1.40099e-05	-1.3077	0.053	0.714	0.240452
MS4A13	1.75432e-05	-1.66861	0.053	0.714	0.301094
TRAFD1	1.85589e-05	-2.10598	0.105	0.857	0.318527
SCCPDH	2.08531e-05	-2.09697	0.184	1	0.357902
MARCH11	2.19158e-05	-2.00064	0.053	0.714	0.376142
RUNDC3A	2.24991e-05	-1.50111	0.105	0.857	0.386152
KCTD19	2.79591e-05	-2.05128	0.026	0.571	0.479862
MFN2	2.79591e-05	-1.37946	0.026	0.571	0.479862
MT-CYTB	3.33327e-05	3.47925	1	0.857	0.57209
1700064M15RIK	3.59475e-05	-1.6427	0.026	0.571	0.616968
CATSPERD	3.59475e-05	-1.09756	0.026	0.571	0.616968
CSNKA2IP	4.21269e-05	-1.0968	0.053	0.714	0.723024
1700030M09RIK	4.28767e-05	-1.16598	0	0.429	0.735892
ACSL6	4.28767e-05	-0.67333	0	0.429	0.735892
AGTR1A	4.28767e-05	-1.21424	0	0.429	0.735892
CCDC113	4.28767e-05	-0.995534	0	0.429	0.735892
CCDC116	4.28767e-05	-1.38265	0	0.429	0.735892
CEP126	4.28767e-05	-1.04311	0	0.429	0.735892
CYCT	4.28767e-05	-2.34411	0	0.429	0.735892
DSCAML1	4.28767e-05	-1.21389	0	0.429	0.735892
GM12970	4.28767e-05	-0.736062	0	0.429	0.735892
GM31447	4.28767e-05	-1.08268	0	0.429	0.735892
GM47841	4.28767e-05	-1.04589	0	0.429	0.735892
LRRC6	4.28767e-05	-1.43006	0	0.429	0.735892
MEAF6	4.28767e-05	-1.16247	0	0.429	0.735892
MRPS18A	4.28767e-05	-1.40685	0	0.429	0.735892
PROM1	4.28767e-05	-1.09559	0	0.429	0.735892
SERPINA3N	4.28767e-05	-1.99119	0	0.429	0.735892
ST3GAL6	4.28767e-05	-0.825665	0	0.429	0.735892
TDRKH	4.28767e-05	-0.978081	0	0.429	0.735892
TSSK4	4.28767e-05	-1.33926	0	0.429	0.735892
UBE3C	4.28767e-05	-1.30777	0	0.429	0.735892
ZER1	4.28767e-05	-1.87146	0	0.429	0.735892
CCL8	4.28767e-05	-2.71353	0	0.429	0.735892
1700013D24RIK	4.60732e-05	-1.52967	0.026	0.571	0.790754
4930584F24RIK	4.60732e-05	-1.37234	0.026	0.571	0.790754
APTX	4.60732e-05	-1.67082	0.026	0.571	0.790754
YRDC	4.60732e-05	-1.61891	0.026	0.571	0.790754
ZFP639	4.60732e-05	-1.5407	0.026	0.571	0.790754
PDCL2	5.27376e-05	-2.00278	0.263	1	0.905135
HBS1L	5.88657e-05	-0.764996	0.026	0.571	1
RPL10L	5.88657e-05	-0.663872	0.026	0.571	1
MORF4L1	7.18335e-05	-1.90089	0.079	0.714	1
STPG3	8.23994e-05	-0.928068	0.105	0.857	1
1700020D05RIK	8.74741e-05	-2.02881	0.158	0.857	1
CFAP298	0.000106117	-1.47785	0.079	0.714	1
RBM28	0.000106117	-2.07342	0.079	0.714	1
TMBIM7	0.000106117	-1.43877	0.079	0.714	1
PRR22	0.000155452	-1.24874	0.079	0.714	1
MT-ND4	0.000160097	3.35821	0.947	0.714	1
SPEM2	0.000177873	-1.51926	0.421	1	1
SPATA31D1A	0.000182059	-1.72285	0.105	0.714	1
SPESP1	0.000186261	-1.67602	0.132	0.857	1
CCSER2	0.000186644	-1.61228	0.053	0.571	1
RBM4B	0.000205685	-1.93544	0.316	1	1
CATSPERZ	0.00021951	-1.27752	0.132	0.857	1
RDH11	0.000225822	-0.911631	0.079	0.714	1
SMCP	0.000229676	-1.36407	0.842	1	1
GLT8D1	0.000258273	-1.34934	0.132	0.857	1
PLPP6	0.000258273	-1.35712	0.132	0.857	1
CETN1	0.000264474	-1.30495	0.263	1	1
ZFP217	0.00027127	-1.48186	0.158	0.857	1
1700031F10RIK	0.000282937	-2.0729	0.053	0.571	1
CCDC65	0.000282937	-2.29404	0.053	0.571	1
FAM83E	0.000282937	-1.58241	0.053	0.571	1
REEP6	0.000292587	-1.52291	0.553	1	1
GTSF1L	0.0003083	-2.02422	0.105	0.714	1
GSTM1	0.000311508	3.20771	0.921	0.571	1
ACRBP	0.000346973	-1.88354	0.053	0.571	1
ARSA	0.000346973	-1.586	0.053	0.571	1
SPACA7	0.000346973	-1.3736	0.053	0.571	1
CYSTM1	0.000348968	-1.48408	0.263	1	1
TBPL1	0.00036608	-1.71064	0.105	0.714	1
SEC14L1	0.000369692	-1.42354	0.158	0.857	1
BPIFA3	0.000369979	-1.67301	0.184	0.857	1
CCDC169	0.000424374	-1.11855	0.053	0.571	1
DNAJB11	0.000424374	-1.1076	0.053	0.571	1
DUSP13	0.000424374	-1.35737	0.053	0.571	1
FABP12	0.000424374	-1.68036	0.053	0.571	1
MAD2L2	0.000424374	-1.62561	0.053	0.571	1
OPTN	0.000424374	-0.974541	0.053	0.571	1
DBIL5	0.000424686	-1.19713	0.895	1	1
PTGDS	0.000468358	3.00767	0.921	0.429	1
TRIP12	0.000500752	-1.18638	0.158	0.857	1
KLK1B9	0.000513227	-1.64037	0.105	0.714	1
BSCL2	0.000517668	-0.936188	0.053	0.571	1
DYRK3	0.000517668	-0.945631	0.053	0.571	1
SPATA31D1B	0.000517668	-0.941162	0.053	0.571	1
TEX29	0.000517668	-1.29531	0.053	0.571	1
ATP1A4	0.000544826	-1.02641	0.237	1	1
COL4A1	0.000546176	-2.0723	0.026	0.429	1
LMF1	0.000546176	-1.19435	0.026	0.429	1
1700084M14RIK	0.000629801	-0.612144	0.053	0.571	1
DR1	0.000629801	-0.938747	0.053	0.571	1
LRRC73	0.000629801	-0.908045	0.053	0.571	1
SGCB	0.000629801	-0.457025	0.053	0.571	1
DPYSL3	0.00063573	-1.64773	0.211	0.857	1
RSPH1	0.00063573	-1.59012	0.211	0.857	1
AKNA	0.000689823	-1.21641	0.026	0.429	1
ZFP185	0.000689823	-1.42571	0.026	0.429	1
GSTM5	0.000725145	-1.05531	0.763	1	1
SPINK2	0.000730383	-1.6772	0.132	0.714	1
OAZ3	0.000750609	-1.24404	0.842	1	1
CCDC70	0.000770274	-0.675951	0.132	0.857	1
4933402J07RIK	0.000780419	-1.13435	0.158	0.857	1
OSGIN1	0.000839109	-1.3723	0.211	0.857	1
PRM2	0.000852413	-0.9122	1	1	1
QRICH2	0.000853356	-1.61956	0.132	0.714	1
1700109H08RIK	0.000867958	-1.09743	0.026	0.429	1
4931423N10RIK	0.000867958	-1.18128	0.026	0.429	1
ANKRD7	0.000867958	-1.28369	0.026	0.429	1
AP3M2	0.000867958	-0.73737	0.026	0.429	1
ATXN7L1	0.000867958	-1.18238	0.026	0.429	1
CCDC15	0.000867958	-1.1801	0.026	0.429	1
DNAH8	0.000867958	-1.11146	0.026	0.429	1
GM31166	0.000867958	-1.0223	0.026	0.429	1
LCA5L	0.000867958	-1.41823	0.026	0.429	1
LRRC9	0.000867958	-1.29346	0.026	0.429	1
LYZL6	0.000867958	-1.92049	0.026	0.429	1
MIDN	0.000867958	-1.11436	0.026	0.429	1
MTMR6	0.000867958	-1.54129	0.026	0.429	1
PARP11	0.000867958	-0.93993	0.026	0.429	1
RWDD2A	0.000867958	-1.21136	0.026	0.429	1
SPATA17	0.000867958	-1.20378	0.026	0.429	1
SUCO	0.000867958	-1.34938	0.026	0.429	1
TEX38	0.000867958	-1.44627	0.026	0.429	1
TMEM258	0.000867958	-0.685673	0.026	0.429	1
TTC4	0.000867958	-1.74896	0.026	0.429	1
SPPL2C	0.00088148	-1.38251	0.184	0.857	1
ACTL7B	0.000928524	-1.25934	0.237	1	1
LRRC34	0.000995303	-1.78363	0.132	0.714	1
1700001J11RIK	0.00100757	-1.77829	0	0.286	1
1700017L05RIK	0.00100757	-0.54828	0	0.286	1
1700028D13RIK	0.00100757	-0.345999	0	0.286	1
1700030O20RIK	0.00100757	-0.799737	0	0.286	1
1700084E18RIK	0.00100757	-1.12798	0	0.286	1
1700124L16RIK	0.00100757	-0.705981	0	0.286	1
1700125H03RIK	0.00100757	-0.976754	0	0.286	1
4930448C13RIK	0.00100757	-1.13308	0	0.286	1
4930515B02RIK	0.00100757	-0.666486	0	0.286	1
4930545H06RIK	0.00100757	-0.803667	0	0.286	1
4931429L15RIK	0.00100757	-1.35023	0	0.286	1
4933404O12RIK	0.00100757	-0.751449	0	0.286	1
4933416O17RIK	0.00100757	-0.96628	0	0.286	1
4933433G15RIK	0.00100757	-0.834255	0	0.286	1
6430548M08RIK	0.00100757	-1.07104	0	0.286	1
AK7	0.00100757	-0.636837	0	0.286	1
AMER2	0.00100757	-0.461715	0	0.286	1
AMMECR1L	0.00100757	-0.516795	0	0.286	1
ANKRD60	0.00100757	-1.28986	0	0.286	1
ARFGAP1	0.00100757	-0.521249	0	0.286	1
ARHGAP35	0.00100757	-1.39387	0	0.286	1
ART3	0.00100757	-0.551932	0	0.286	1
ASB12	0.00100757	-1.15319	0	0.286	1
C4B	0.00100757	-0.977845	0	0.286	1
CALD1	0.00100757	-1.92827	0	0.286	1
CBR4	0.00100757	-0.495147	0	0.286	1
CCDC12	0.00100757	-0.751449	0	0.286	1
CCDC155	0.00100757	-0.257897	0	0.286	1
CCDC40	0.00100757	-0.979508	0	0.286	1
CCT8	0.00100757	-1.13308	0	0.286	1
CD320	0.00100757	-1.58888	0	0.286	1
CFAP157	0.00100757	-1.40537	0	0.286	1
CFAP44	0.00100757	-0.641897	0	0.286	1
CFAP57	0.00100757	-1.66427	0	0.286	1
CISD2	0.00100757	-1.13308	0	0.286	1
CLEC10A	0.00100757	-1.79312	0	0.286	1
COG6	0.00100757	-0.661172	0	0.286	1
CRISPLD2	0.00100757	-0.721527	0	0.286	1
CRNKL1	0.00100757	-0.361323	0	0.286	1
CSTF2T	0.00100757	-1.17792	0	0.286	1
CYP4F39	0.00100757	-0.586922	0	0.286	1
DAB2IP	0.00100757	-0.516795	0	0.286	1
DCST1	0.00100757	-0.257897	0	0.286	1
DENND6B	0.00100757	-1.3935	0	0.286	1
DHX15	0.00100757	-0.381393	0	0.286	1
DNAJC19-PS	0.00100757	-0.461715	0	0.286	1
DUSP10	0.00100757	-1.43694	0	0.286	1
ERRFI1	0.00100757	-1.19542	0	0.286	1
F5	0.00100757	-0.586363	0	0.286	1
FASTKD2	0.00100757	-0.641897	0	0.286	1
FIG4	0.00100757	-0.381393	0	0.286	1
FOXK1	0.00100757	-1.05989	0	0.286	1
FPGS	0.00100757	-0.498341	0	0.286	1
GHRL	0.00100757	-0.900473	0	0.286	1
GM17949	0.00100757	-0.91148	0	0.286	1
GM20163	0.00100757	-0.625162	0	0.286	1
GM30083	0.00100757	-1.31061	0	0.286	1
GM31072	0.00100757	-0.516604	0	0.286	1
GM3149	0.00100757	-1.28986	0	0.286	1
GM31759	0.00100757	-0.461715	0	0.286	1
GM44006	0.00100757	-1.29244	0	0.286	1
GM44933	0.00100757	-1.1603	0	0.286	1
GM5129	0.00100757	-0.424282	0	0.286	1
GM6657	0.00100757	-0.698836	0	0.286	1
GM9416	0.00100757	-0.860936	0	0.286	1
GSAP	0.00100757	-0.737466	0	0.286	1
GT(ROSA)26SOR	0.00100757	-1.08458	0	0.286	1
GZMN	0.00100757	-0.586363	0	0.286	1
INAVA	0.00100757	-1.49232	0	0.286	1
IRX5	0.00100757	-0.498341	0	0.286	1
KCTD18	0.00100757	-0.666486	0	0.286	1
KCTD5	0.00100757	-1.58579	0	0.286	1
KEAP1	0.00100757	-0.951473	0	0.286	1
KLK1B5	0.00100757	-0.857267	0	0.286	1
LDLRAD4	0.00100757	-1.22311	0	0.286	1
LIMCH1	0.00100757	-0.810898	0	0.286	1
LRRC75AOS2	0.00100757	-0.424282	0	0.286	1
LUC7L3	0.00100757	-0.77081	0	0.286	1
MDC 1.00	0.00100757	-1.277	0	0.286	1
MRPL40	0.00100757	-0.923882	0	0.286	1
MRPS15	0.00100757	-0.345999	0	0.286	1
MTMR9	0.00100757	-0.624861	0	0.286	1
MYO18B	0.00100757	-0.325427	0	0.286	1
NECAB3	0.00100757	-0.381393	0	0.286	1
NIPSNAP3A	0.00100757	-1.35023	0	0.286	1
NUP43	0.00100757	-1.36417	0	0.286	1
PRKAG2OS1	0.00100757	-0.495147	0	0.286	1
PRPF18	0.00100757	-1.59826	0	0.286	1
PTPN23	0.00100757	-1.04266	0	0.286	1
RTN1	0.00100757	-0.325427	0	0.286	1
SAR1B	0.00100757	-1.58101	0	0.286	1
SFMBT1	0.00100757	-0.717486	0	0.286	1
SMPD3	0.00100757	-1.02282	0	0.286	1
SPDYA	0.00100757	-1.05232	0	0.286	1
STAT1	0.00100757	-0.257897	0	0.286	1
STK36	0.00100757	-1.07104	0	0.286	1
SYNJ2	0.00100757	-1.06473	0	0.286	1
TESK2	0.00100757	-0.682752	0	0.286	1
THOC1	0.00100757	-0.929753	0	0.286	1
THYN1	0.00100757	-1.28883	0	0.286	1
TIGD2	0.00100757	-0.923882	0	0.286	1
TIMM8A2	0.00100757	-0.325427	0	0.286	1
TMEM128	0.00100757	-0.677497	0	0.286	1
TMEM80	0.00100757	-1.59618	0	0.286	1
TMOD2	0.00100757	-0.810942	0	0.286	1
TNFSF13OS	0.00100757	-0.661172	0	0.286	1
TOP 1.00	0.00100757	-0.812122	0	0.286	1
TRIP4	0.00100757	-0.926255	0	0.286	1
TUG1	0.00100757	-1.69046	0	0.286	1
USP21	0.00100757	-0.882233	0	0.286	1
WDR93	0.00100757	-0.799737	0	0.286	1
ZBTB32	0.00100757	-0.503044	0	0.286	1
ZFP558	0.00100757	-0.325427	0	0.286	1
ZFPM1	0.00100757	-0.583359	0	0.286	1
CCDC198	0.00100757	-0.661172	0	0.286	1
IL18BP	0.00100757	-1.06675	0	0.286	1
PPARD	0.00100757	-0.77081	0	0.286	1
CEP112	0.00101359	-0.964475	0.184	0.857	1
MNS1	0.00105141	-1.268	0.079	0.571	1
1700108N11RIK	0.00108798	-0.441384	0.026	0.429	1
ASH2L	0.00108798	-0.572385	0.026	0.429	1
BAIAP2	0.00108798	-0.535106	0.026	0.429	1
BBOF1	0.00108798	-1.08999	0.026	0.429	1
CACNB1	0.00108798	-0.794102	0.026	0.429	1
CCDC105	0.00108798	-0.745487	0.026	0.429	1
EQTN	0.00108798	-0.774006	0.026	0.429	1
EYA4	0.00108798	-1.24874	0.026	0.429	1
GM4984	0.00108798	-0.926328	0.026	0.429	1
GSTT3	0.00108798	-0.483729	0.026	0.429	1
HIPK4	0.00108798	-0.663176	0.026	0.429	1
ILF3	0.00108798	-0.93847	0.026	0.429	1
KANSL1	0.00108798	-0.661405	0.026	0.429	1
LMNTD2	0.00108798	-0.475245	0.026	0.429	1
MGAT4A	0.00108798	-0.477896	0.026	0.429	1
MOK	0.00108798	-0.802566	0.026	0.429	1
OPLAH	0.00108798	-0.777253	0.026	0.429	1
PLN	0.00108798	-1.39626	0.026	0.429	1
SIL1	0.00108798	-0.374266	0.026	0.429	1
SMARCB1	0.00108798	-0.635741	0.026	0.429	1
SPAST	0.00108798	-0.581626	0.026	0.429	1
STX2	0.00108798	-1.05925	0.026	0.429	1
TCTEX1D2	0.00108798	-0.417587	0.026	0.429	1
TMEM89	0.00108798	-0.668775	0.026	0.429	1
TTC39A	0.00108798	-1.04396	0.026	0.429	1
UBE2H	0.00108798	-0.606154	0.026	0.429	1
USP32	0.00108798	-0.582791	0.026	0.429	1
WNT3	0.00108798	-0.972124	0.026	0.429	1
IQCF3	0.00110568	-1.67718	0.474	1	1
1700037H04RIK	0.00125204	-1.69293	0.079	0.571	1
4930579F01RIK	0.00125204	-1.35463	0.079	0.571	1
GM10840	0.00125204	-1.40409	0.079	0.571	1
PMVK	0.00125204	-1.50883	0.079	0.571	1
4933411K16RIK	0.00126826	-1.41705	0.605	1	1
1700016C15RIK	0.00134692	-1.14018	0.132	0.714	1
CCNK	0.00134692	-1.46055	0.132	0.714	1
YPEL1	0.00136683	-0.645889	0.237	1	1
1700012A03RIK	0.00142705	-1.51424	0.316	1	1
PPM1G	0.00146964	-1.43471	0.263	1	1
1700108J01RIK	0.0014875	-1.70032	0.079	0.571	1
PPP1R10	0.0014875	-1.34022	0.079	0.571	1
2004-09-01	0.0014875	-0.841485	0.079	0.571	1
SLC9B1	0.0014875	-1.10534	0.079	0.571	1
MORN3	0.00152784	-1.10568	0.184	0.857	1
PIAS2	0.00155046	-1.3674	0.289	1	1
GM128	0.00156282	-1.34308	0.132	0.714	1
APOE	0.00164557	2.43197	0.974	0.714	1
GK2	0.00176319	-1.60057	0.079	0.571	1
POLD3	0.00176319	-1.00533	0.079	0.571	1
1110065P20RIK	0.00181018	-1.05173	0.132	0.714	1
1700086L19RIK	0.00181018	-0.689895	0.132	0.714	1
SLC2A5	0.00181018	-1.04399	0.132	0.714	1
DNAJB13	0.00208394	-0.828725	0.158	0.857	1
LRRC57	0.00208408	-1.36113	0.395	1	1
1700034G24RIK	0.00208517	-0.253402	0.079	0.571	1
PEX3	0.00208517	-0.864316	0.079	0.571	1
LYPLA1	0.00209308	-0.822527	0.132	0.714	1
TSSK6	0.00215237	-1.55277	0.632	1	1
SPATA3	0.00222134	-1.30699	0.658	1	1
GAPDHS	0.0022555	-1.0222	0.895	1	1
1700020A23RIK	0.00229064	-1.31637	0.316	1	1
TSACC	0.00229064	-1.21313	0.316	1	1
WBP11	0.00241601	-1.29894	0.132	0.714	1
ACR	0.00246029	-1.06974	0.079	0.571	1
SMIM24	0.0025337	-1.14226	0.684	1	1
DMRTB1	0.00253929	-1.38807	0.263	0.857	1
CHN2	0.00256569	-1.33142	0.421	1	1
BTBD1	0.00258822	-0.373237	0.184	0.857	1
RIIAD1	0.00258822	-0.75602	0.184	0.857	1
CYLC2	0.00260967	-1.65417	0.158	0.714	1
TCTEX1D1	0.0027349	-1.94043	0.237	0.714	1
1700016P04RIK	0.00286344	-1.43969	0.263	0.857	1
FAM71B	0.00289624	-0.736279	0.079	0.571	1
SEPHS2	0.00289624	-0.980821	0.079	0.571	1
FAM76A	0.0029896	-1.57065	0.158	0.714	1
ST6GALNAC2	0.00306119	-1.30926	0.526	1	1
CRAT	0.00309746	-1.20554	0.211	0.857	1
SLC30A4	0.00319001	-1.18273	0.237	0.857	1
1700006J14RIK	0.00320246	-0.54266	0.132	0.714	1
1700018B24RIK	0.00320246	-0.813064	0.132	0.714	1
LYZ2	0.00320733	2.25151	0.921	0.571	1
1700027A15RIK	0.0033988	-1.72378	0.526	1	1
AARS2	0.00340165	-0.872088	0.079	0.571	1
ADAM2	0.00340165	-0.485158	0.079	0.571	1
D5ERTD579E	0.00340165	-0.395656	0.079	0.571	1
DNPEP	0.00340165	-0.41936	0.079	0.571	1
TEX2	0.00340165	-0.508261	0.079	0.571	1
TSTA3	0.00340165	-0.742108	0.079	0.571	1
WDR62	0.00340165	-0.368738	0.079	0.571	1
ZDHHC4	0.00340165	-0.941596	0.079	0.571	1
AZIN2	0.00341938	-1.28043	0.158	0.714	1
COX5A	0.00341938	-1.51942	0.158	0.714	1
RNF7	0.00341938	-0.665694	0.158	0.714	1
TEX44	0.00341938	-1.54777	0.158	0.714	1
1700009J07RIK	0.00350334	-1.00908	0.211	0.857	1
LRRC46	0.00359719	-1.57188	0.237	0.857	1
1700029F12RIK	0.00361677	-0.941088	0.395	1	1
GM5617	0.00363424	-0.946653	0.763	1	1
1700057G04RIK	0.00375307	-1.23551	0.053	0.429	1
PDHB	0.00375307	-1.24884	0.053	0.429	1
4930518J20RIK	0.00385852	-1.63608	0.105	0.571	1
DDX1	0.00385852	-1.63428	0.105	0.571	1
GLRX2	0.00390468	-0.766168	0.158	0.714	1
THEG	0.00390468	-1.2316	0.158	0.714	1
TRIM17	0.0040511	-1.6092	0.237	0.857	1
DKKL1	0.00426305	-1.87835	0.342	0.857	1
BC048671	0.00445176	-1.25409	0.158	0.714	1
NME8	0.00445176	-0.733113	0.158	0.714	1
PABPC2	0.00445176	-1.16348	0.158	0.714	1
DPEP3	0.00447586	-1.28393	0.105	0.571	1
TEKT2	0.00447586	-1.23502	0.105	0.571	1
1700067P10RIK	0.00449986	-1.38825	0.053	0.429	1
4930503L19RIK	0.00449986	-1.56716	0.053	0.429	1
BRDT	0.00449986	-1.79331	0.053	0.429	1
CHAF1A	0.00449986	-1.95345	0.053	0.429	1
GINS4	0.00449986	-1.32337	0.053	0.429	1
PMIS2	0.00449986	-1.13146	0.053	0.429	1
USP47	0.00449986	-1.41452	0.053	0.429	1
MT2	0.00452281	-2.13517	0.289	0.857	1
GM2762	0.00455983	-1.54628	0.184	0.714	1
ODF1	0.00503697	-0.87381	0.868	1	1
1700015F17RIK	0.00511815	-1.42387	0.237	0.857	1
FKBP4	0.00511815	-1.46299	0.237	0.857	1
GSTO2	0.00511815	-1.59777	0.237	0.857	1
RAD23B	0.00516828	-1.20987	0.184	0.714	1
THEGL	0.00516828	-1.50711	0.184	0.714	1
ATP6V1G1	0.00518139	-0.683455	0.105	0.571	1
COX7A2	0.00518139	-1.18931	0.105	0.571	1
NDUFA8	0.00518139	-0.696133	0.105	0.571	1
1700003E24RIK	0.00537885	-0.548788	0.053	0.429	1
4930500H12RIK	0.00537885	-0.94789	0.053	0.429	1
AATF	0.00537885	-0.976633	0.053	0.429	1
DPM2	0.00537885	-0.531203	0.053	0.429	1
FTMT	0.00537885	-0.97608	0.053	0.429	1
GM6569	0.00537885	-1.1762	0.053	0.429	1
GTF2A1L	0.00537885	-1.14789	0.053	0.429	1
HAUS1	0.00537885	-1.44391	0.053	0.429	1
IFT43	0.00537885	-1.07577	0.053	0.429	1
LIN7A	0.00537885	-0.444851	0.053	0.429	1
MED25	0.00537885	-0.872411	0.053	0.429	1
NOP10	0.00537885	-0.947784	0.053	0.429	1
OSBP	0.00537885	-1.15683	0.053	0.429	1
PDZK1IP1	0.00537885	-1.69807	0.053	0.429	1
PIGF	0.00537885	-1.3523	0.053	0.429	1
RAB3IP	0.00537885	-1.19968	0.053	0.429	1
SPACA3	0.00537885	-0.579105	0.053	0.429	1
XRRA1	0.00537885	-1.25969	0.053	0.429	1
SERINC3	0.00539393	2.62435	0.842	0.571	1
ACBD6	0.00551199	-0.337304	0.132	0.714	1
RPN2	0.00551199	-0.422335	0.132	0.714	1
USP2	0.00559174	-1.00678	0.368	1	1
RPL41	0.00561853	-1.14571	0.342	1	1
ASB1	0.00584918	-1.27039	0.184	0.714	1
EGLN2	0.00597915	-1.03435	0.421	1	1
KIF2B	0.00598593	-0.822672	0.105	0.571	1
TRP53RKB	0.00598593	-1.54257	0.105	0.571	1
4922502D21RIK	0.00623876	-1.41992	0.526	1	1
TTC39D	0.00625354	-1.43775	0.132	0.571	1
1700001J03RIK	0.00641005	-0.325389	0.053	0.429	1
1700018L02RIK	0.00641005	-0.776931	0.053	0.429	1
1700023F06RIK	0.00641005	-0.67068	0.053	0.429	1
4930578I06RIK	0.00641005	-0.897635	0.053	0.429	1
CPSF6	0.00641005	-0.746696	0.053	0.429	1
DYDC1	0.00641005	-0.714574	0.053	0.429	1
GM42918	0.00641005	-0.983548	0.053	0.429	1
IFT22	0.00641005	-1.11859	0.053	0.429	1
IQCE	0.00641005	-0.803392	0.053	0.429	1
NME6	0.00641005	-0.858487	0.053	0.429	1
PSMB7	0.00641005	-0.924552	0.053	0.429	1
PUS10	0.00641005	-0.961013	0.053	0.429	1
TTLL9	0.00641005	-0.89614	0.053	0.429	1
DDI1	0.00660993	-1.20608	0.184	0.714	1
RNF139	0.00660993	-1.40171	0.184	0.714	1
TTLL10	0.00660993	-0.859345	0.184	0.714	1
SLC6A21	0.00690135	-0.947996	0.105	0.571	1
USP1	0.00690135	-0.949114	0.105	0.571	1
TSKS	0.00690961	-0.782036	0.316	1	1
GM11634	0.00693788	-0.504022	0.184	0.857	1
UBTD1	0.00715892	-1.68473	0.132	0.571	1
CST3	0.00730744	2.00022	0.895	0.571	1
FMN1	0.00744052	-1.28946	0.079	0.429	1
CCL6	0.00744052	-1.89642	0.079	0.429	1
CAR2	0.00753964	-1.62497	0.474	1	1
SELENOP	0.00757997	3.66551	0.684	0.143	1
1700028P14RIK	0.00761583	-0.830855	0.053	0.429	1
CATSPER4	0.00761583	-0.371753	0.053	0.429	1
CCDC27	0.00761583	-0.26499	0.053	0.429	1
CFAP97D1	0.00761583	-0.422494	0.053	0.429	1
CHRAC1	0.00761583	-0.332419	0.053	0.429	1
CIZ1	0.00761583	-0.506002	0.053	0.429	1
CLASRP	0.00761583	-0.266831	0.053	0.429	1
CRELD2	0.00761583	-0.612006	0.053	0.429	1
CSL	0.00761583	-0.670974	0.053	0.429	1
EIF6	0.00761583	-0.66693	0.053	0.429	1
FBXO44	0.00761583	-1.02041	0.053	0.429	1
GATC	0.00761583	-0.720527	0.053	0.429	1
LIG3	0.00761583	-0.57511	0.053	0.429	1
MROH7	0.00761583	-0.557981	0.053	0.429	1
NAXD	0.00761583	-0.645273	0.053	0.429	1
NME5	0.00761583	-0.673413	0.053	0.429	1
NOSIP	0.00761583	-0.294697	0.053	0.429	1
PDZD9	0.00761583	-0.304476	0.053	0.429	1
POMT1	0.00761583	-0.425478	0.053	0.429	1
PPP1R2-PS9	0.00761583	-0.386188	0.053	0.429	1
PSMD12	0.00761583	-0.327427	0.053	0.429	1
RCOR3	0.00761583	-0.675347	0.053	0.429	1
RPP21	0.00761583	-0.465644	0.053	0.429	1
SYPL	0.00761583	-0.615772	0.053	0.429	1
USP44	0.00761583	-0.691789	0.053	0.429	1
ZFP318	0.00761583	-0.367668	0.053	0.429	1
ZMYND15	0.00761583	-0.718668	0.053	0.429	1
CRISP2	0.00788975	-1.10134	0.763	1	1
CXXC5	0.00794063	-0.590908	0.105	0.571	1
EFCAB6	0.00794063	-0.279568	0.105	0.571	1
PPP2R2B	0.00794063	-0.80041	0.105	0.571	1
TMEM120A	0.00794063	-0.614847	0.105	0.571	1
UBR4	0.00794063	-0.877085	0.105	0.571	1
EEF1G	0.00798447	-1.08031	0.263	0.857	1
FABP9	0.00829303	-1.06548	0.684	1	1
ATP8B3	0.00834305	-1.18234	0.526	1	1
ATXN7L3B	0.00837339	-0.694046	0.158	0.714	1
CHMP2A	0.00840351	-1.24901	0.184	0.714	1
TEX48	0.00841825	-1.06659	0.368	1	1
AKAP10	0.00870423	-0.926534	0.079	0.429	1
PHKG2	0.00891904	-1.09005	0.658	1	1
PRDX4	0.00897858	-0.810672	0.237	0.857	1
SRXN1	0.00911794	-0.679614	0.105	0.571	1
USP16	0.00911794	-0.709215	0.105	0.571	1
CCDC91	0.00913305	-0.950235	0.395	1	1
AI507597	0.00930013	-1.05981	0.368	1	1
CCDC189	0.00933013	-1.39174	0.132	0.571	1
CRIPT	0.00933013	-1.27926	0.132	0.571	1
DCUN1D1	0.00945422	-1.28199	0.184	0.714	1
ZFP654	0.00945422	-0.967956	0.184	0.714	1
TUBA3A	0.00945609	-0.711625	0.158	0.714	1
TMSB4X	0.0097294	2.10556	0.947	0.571	1
SPCS1	0.00998834	-0.369772	0.211	0.857	1
CENPV	0.0100083	-0.808514	0.237	0.857	1
HSPA2	0.0100083	-0.969818	0.237	0.857	1
CUX1	0.0104487	-0.325682	0.105	0.571	1
DEUP1	0.0104487	-0.587619	0.105	0.571	1
DNAJC5G	0.0104487	-0.630822	0.105	0.571	1
KIF17	0.0104487	-0.276654	0.105	0.571	1
OTUB2	0.0104563	-1.07248	0.447	1	1
MICAL2	0.0106221	-1.11385	0.132	0.571	1
FHL5	0.010662	-0.340115	0.158	0.714	1
LCN2	0.0107185	2.5628	0.763	0.429	1
4930417H01RIK	0.0112608	-1.3846	0.026	0.286	1
EIF1A	0.0112608	-1.05959	0.026	0.286	1
GM35501	0.0112608	-0.907102	0.026	0.286	1
GM35549	0.0112608	-1.59202	0.026	0.286	1
GM614	0.0112608	-0.897631	0.026	0.286	1
GOLGA2	0.0112608	-1.58405	0.026	0.286	1
IL3RA	0.0112608	-0.921792	0.026	0.286	1
IMMP1L	0.0112608	-1.26915	0.026	0.286	1
LY6K	0.0112608	-0.988693	0.026	0.286	1
MFSD12	0.0112608	-0.668604	0.026	0.286	1
PCGF5	0.0112608	-1.63398	0.026	0.286	1
RGL2	0.0112608	-0.831613	0.026	0.286	1
SCRT1	0.0112608	-0.436678	0.026	0.286	1
TIMM17A	0.0112608	-1.77458	0.026	0.286	1
FAM187B	0.0113304	-1.33279	0.447	0.857	1
PLAAT5	0.0114773	-1.23602	0.632	1	1
PRM1	0.0117034	-0.617092	1	1	1
1700120B22RIK	0.0118205	-1.18241	0.079	0.429	1
FGL2	0.0118205	-1.54988	0.079	0.429	1
KIZ	0.0118205	-1.60407	0.079	0.429	1
MED9OS	0.0118205	-0.844627	0.079	0.429	1
PTDSS2	0.0118205	-1.26958	0.079	0.429	1
SMPD5	0.0118205	-1.25309	0.079	0.429	1
SPACA9	0.0118754	-1.15592	0.395	0.857	1
NASP	0.0119132	-0.926234	0.184	0.714	1
CCDC60	0.0119495	-0.510616	0.105	0.571	1
LMNA	0.0119495	-0.407997	0.105	0.571	1
COX8C	0.0120707	-1.00454	0.132	0.571	1
GORASP2	0.0120707	-1.29323	0.132	0.571	1
ERGIC2	0.0123882	-0.906868	0.237	0.857	1
CMTM2B	0.012621	-1.59564	0.447	1	1
BCL2L14	0.0127009	-0.89014	0.316	1	1
SPATA19	0.0127362	-1.00314	0.5	1	1
SUCLA2	0.0129694	-1.07942	0.211	0.714	1
CCDC92	0.0131456	-1.08846	0.289	0.857	1
SPEM1	0.0132736	-0.781855	0.711	1	1
CDK16	0.0133434	-0.681852	0.184	0.714	1
D11WSU47E	0.0133434	-1.00881	0.184	0.714	1
PHOSPHO2	0.0133434	-0.518286	0.184	0.714	1
1700030J22RIK	0.013351	-1.3286	0.158	0.571	1
1700013F07RIK	0.0134908	-0.340439	0.158	0.714	1
HMGB4	0.0136594	-1.15429	0.684	1	1
ATP6AP1L	0.0136919	-0.961236	0.132	0.571	1
PAQR9	0.0136919	-0.769826	0.132	0.571	1
TUBA1C	0.0136919	-0.717148	0.132	0.571	1
1700024P04RIK	0.0137079	-0.641721	0.368	1	1
CDKL2	0.013722	-0.615981	0.079	0.429	1
1700007H22RIK	0.0138132	-0.574259	0.026	0.286	1
1700021J08RIK	0.0138132	-1.43999	0.026	0.286	1
1700080O16RIK	0.0138132	-0.61538	0.026	0.286	1
4932438A13RIK	0.0138132	-1.20479	0.026	0.286	1
4933428G20RIK	0.0138132	-1.18243	0.026	0.286	1
ABL1	0.0138132	-1.37438	0.026	0.286	1
APOBEC4	0.0138132	-1.36886	0.026	0.286	1
ART5	0.0138132	-0.572627	0.026	0.286	1
C1GALT1	0.0138132	-1.15196	0.026	0.286	1
CDS1	0.0138132	-0.66799	0.026	0.286	1
CLDN34D	0.0138132	-0.471946	0.026	0.286	1
COMMD2	0.0138132	-1.15323	0.026	0.286	1
CPSF3	0.0138132	-0.874676	0.026	0.286	1
CPSF4L	0.0138132	-0.863927	0.026	0.286	1
DAXX	0.0138132	-0.934675	0.026	0.286	1
DGCR2	0.0138132	-0.781153	0.026	0.286	1
DNAH2	0.0138132	-0.975	0.026	0.286	1
DUSP11	0.0138132	-0.591354	0.026	0.286	1
FANCD2OS	0.0138132	-1.01877	0.026	0.286	1
FARS2	0.0138132	-0.900966	0.026	0.286	1
FITM1	0.0138132	-0.891776	0.026	0.286	1
GADD45G	0.0138132	-0.696613	0.026	0.286	1
GM2694	0.0138132	-0.433606	0.026	0.286	1
GM49895	0.0138132	-0.981121	0.026	0.286	1
GM973	0.0138132	-0.5909	0.026	0.286	1
IZUMO1	0.0138132	-1.15073	0.026	0.286	1
KHDRBS3	0.0138132	-0.529248	0.026	0.286	1
KRT88	0.0138132	-1.03125	0.026	0.286	1
LMBRD2	0.0138132	-0.569958	0.026	0.286	1
LMNTD1	0.0138132	-0.409181	0.026	0.286	1
NAIF1	0.0138132	-0.809296	0.026	0.286	1
NEMP1	0.0138132	-1.35068	0.026	0.286	1
OTUD7B	0.0138132	-1.17497	0.026	0.286	1
PDILT	0.0138132	-0.648471	0.026	0.286	1
PIGA	0.0138132	-0.991427	0.026	0.286	1
RNF17	0.0138132	-0.681197	0.026	0.286	1
SLC33A1	0.0138132	-0.982252	0.026	0.286	1
SMARCAD1	0.0138132	-0.664975	0.026	0.286	1
SMC4	0.0138132	-0.564076	0.026	0.286	1
SNRNP35	0.0138132	-0.895974	0.026	0.286	1
SPATA31D1C	0.0138132	-1.42563	0.026	0.286	1
TBC1D22A	0.0138132	-1.13782	0.026	0.286	1
TMC5	0.0138132	-0.974131	0.026	0.286	1
TMEM184C	0.0138132	-1.28987	0.026	0.286	1
TNFAIP2	0.0138132	-1.03494	0.026	0.286	1
TOB1	0.0138132	-0.679165	0.026	0.286	1
TOPORSL	0.0138132	-1.12142	0.026	0.286	1
TRIM24	0.0138132	-1.29127	0.026	0.286	1
TXNL4A	0.0138132	-0.836294	0.026	0.286	1
YEATS4	0.0138132	-1.10162	0.026	0.286	1
SH3RF2	0.0139074	-1.1651	0.368	0.857	1
FTH1	0.0139553	1.5544	1	0.714	1
TNP1	0.0139553	-0.72301	0.947	1	1
RCC1	0.0144893	-1.07171	0.263	0.714	1
FHL4	0.0149429	-1.03535	0.789	1	1
TCEA2	0.0151396	-0.447532	0.158	0.714	1
MLLT11	0.0151734	-0.937757	0.447	1	1
WASF2	0.015421	-0.515296	0.316	1	1
4930404N11RIK	0.0155024	-1.34843	0.132	0.571	1
ACTRT3	0.0155024	-0.937966	0.132	0.571	1
TTC7	0.0155024	-0.832268	0.132	0.571	1
USP8	0.0155024	-0.369913	0.132	0.571	1
0610009L18RIK	0.0158888	-1.00986	0.079	0.429	1
DYNC1LI2	0.0158888	-0.7548	0.079	0.429	1
GM5901	0.0158888	-0.529788	0.079	0.429	1
ICA1	0.0158888	-0.952417	0.079	0.429	1
NOL4L	0.0158888	-1.29955	0.079	0.429	1
SUN3	0.0158888	-1.14577	0.079	0.429	1
WNK1	0.0158888	-0.971607	0.079	0.429	1
HBB-BS	0.0168097	3.25301	0.526	0	1
1700012P22RIK	0.0168635	-0.383046	0.026	0.286	1
1700017D01RIK	0.0168635	-0.477768	0.026	0.286	1
1700019G24RIK	0.0168635	-0.414868	0.026	0.286	1
4930479D17RIK	0.0168635	-0.575132	0.026	0.286	1
4930522H14RIK	0.0168635	-1.20879	0.026	0.286	1
4933431K14RIK	0.0168635	-0.699954	0.026	0.286	1
A430005L14RIK	0.0168635	-0.290469	0.026	0.286	1
AL845275.1	0.0168635	-0.705071	0.026	0.286	1
ACTRT1	0.0168635	-0.741152	0.026	0.286	1
ALAS1	0.0168635	-1.07447	0.026	0.286	1
ASCC1	0.0168635	-0.523677	0.026	0.286	1
ATP6V1E2	0.0168635	-0.345856	0.026	0.286	1
AURKAIP1	0.0168635	-0.380849	0.026	0.286	1
BAD	0.0168635	-0.297206	0.026	0.286	1
BBS5	0.0168635	-0.737073	0.026	0.286	1
CK137956	0.0168635	-0.349554	0.026	0.286	1
CASC1	0.0168635	-0.287552	0.026	0.286	1
CCDC173	0.0168635	-1.17235	0.026	0.286	1
CCDC74A	0.0168635	-0.528862	0.026	0.286	1
CCL17	0.0168635	-0.429485	0.026	0.286	1
CDC37L1	0.0168635	-0.718906	0.026	0.286	1
CIAO3	0.0168635	-0.632998	0.026	0.286	1
CLUH	0.0168635	-0.536522	0.026	0.286	1
COX7B2	0.0168635	-0.879486	0.026	0.286	1
CUL4A	0.0168635	-0.408254	0.026	0.286	1
CYB5R4	0.0168635	-0.65242	0.026	0.286	1
DDX21	0.0168635	-0.56108	0.026	0.286	1
DHX9	0.0168635	-0.446515	0.026	0.286	1
DUSP18	0.0168635	-0.317419	0.026	0.286	1
EMC8	0.0168635	-0.287474	0.026	0.286	1
EPS8L3	0.0168635	-0.279976	0.026	0.286	1
ETOHD2	0.0168635	-0.675758	0.026	0.286	1
FAM122A	0.0168635	-0.26976	0.026	0.286	1
FAM160B1	0.0168635	-0.374582	0.026	0.286	1
FAM71A	0.0168635	-0.594271	0.026	0.286	1
FBXO46	0.0168635	-0.598179	0.026	0.286	1
FHDC1	0.0168635	-0.38633	0.026	0.286	1
FYCO1	0.0168635	-0.355635	0.026	0.286	1
GAS8	0.0168635	-0.48582	0.026	0.286	1
GM10244	0.0168635	-0.466358	0.026	0.286	1
GM13942	0.0168635	-0.540074	0.026	0.286	1
GM15492	0.0168635	-0.877334	0.026	0.286	1
GM15886	0.0168635	-0.343973	0.026	0.286	1
GM26512	0.0168635	-0.649117	0.026	0.286	1
GM4821	0.0168635	-1.05427	0.026	0.286	1
GM49048	0.0168635	-0.697768	0.026	0.286	1
GTSF2	0.0168635	-0.586562	0.026	0.286	1
GZF1	0.0168635	-0.377484	0.026	0.286	1
HECA	0.0168635	-0.691065	0.026	0.286	1
HERC6	0.0168635	-0.457737	0.026	0.286	1
HIST3H2A	0.0168635	-0.303102	0.026	0.286	1
ITGB1BP1	0.0168635	-0.355516	0.026	0.286	1
KCNMB4	0.0168635	-0.811202	0.026	0.286	1
KIF1BP	0.0168635	-0.786889	0.026	0.286	1
LBP	0.0168635	-0.402799	0.026	0.286	1
LMAN2	0.0168635	-0.680655	0.026	0.286	1
LRRCC1	0.0168635	-0.666976	0.026	0.286	1
MAK16	0.0168635	-0.264689	0.026	0.286	1
MCFD2	0.0168635	-0.771202	0.026	0.286	1
MON1A	0.0168635	-0.563283	0.026	0.286	1
MRNIP	0.0168635	-0.932296	0.026	0.286	1
NAA80	0.0168635	-0.824198	0.026	0.286	1
NEK2	0.0168635	-0.803291	0.026	0.286	1
NGDN	0.0168635	-0.774247	0.026	0.286	1
NMNAT1	0.0168635	-0.290434	0.026	0.286	1
NUP133	0.0168635	-0.56408	0.026	0.286	1
NUP88	0.0168635	-0.861554	0.026	0.286	1
OIT1	0.0168635	-0.494236	0.026	0.286	1
PER1	0.0168635	-0.296325	0.026	0.286	1
PIGYL	0.0168635	-0.286268	0.026	0.286	1
PPHLN1	0.0168635	-0.474118	0.026	0.286	1
PPP1R15A	0.0168635	-0.537387	0.026	0.286	1
PRRC1	0.0168635	-0.63785	0.026	0.286	1
PRSS47	0.0168635	-0.470301	0.026	0.286	1
RBX1	0.0168635	-0.359716	0.026	0.286	1
RFXANK	0.0168635	-0.360353	0.026	0.286	1
RIBC2	0.0168635	-0.39158	0.026	0.286	1
RNF185	0.0168635	-0.594526	0.026	0.286	1
RNF24	0.0168635	-0.659132	0.026	0.286	1
SLC22A21	0.0168635	-0.519995	0.026	0.286	1
SLC25A25	0.0168635	-0.356985	0.026	0.286	1
SLC39A3	0.0168635	-0.295463	0.026	0.286	1
SLC39A6	0.0168635	-0.472308	0.026	0.286	1
SMIM8	0.0168635	-1.15473	0.026	0.286	1
SPC24	0.0168635	-0.250764	0.026	0.286	1
SPRYD7	0.0168635	-0.993673	0.026	0.286	1
STRADA	0.0168635	-0.567935	0.026	0.286	1
SUMO1	0.0168635	-0.495724	0.026	0.286	1
TBC1D22BOS	0.0168635	-0.251617	0.026	0.286	1
TBCA	0.0168635	-0.884148	0.026	0.286	1
TMEM232	0.0168635	-0.350853	0.026	0.286	1
TRIM37	0.0168635	-0.376437	0.026	0.286	1
TRPM4	0.0168635	-1.22729	0.026	0.286	1
TSGA13	0.0168635	-0.506085	0.026	0.286	1
TXNL1	0.0168635	-0.429952	0.026	0.286	1
UBE2U	0.0168635	-0.606032	0.026	0.286	1
UBR5	0.0168635	-0.363114	0.026	0.286	1
WDR38	0.0168635	-0.345813	0.026	0.286	1
WDR60	0.0168635	-0.610158	0.026	0.286	1
WDSUB1	0.0168635	-0.330889	0.026	0.286	1
ZC2HC1C	0.0168635	-0.540785	0.026	0.286	1
ZFP263	0.0168635	-0.786775	0.026	0.286	1
FAM243	0.0169309	-1.47492	0.158	0.571	1
CPEB2	0.0175204	-0.988254	0.132	0.571	1
TXNDC8	0.0175204	-0.715935	0.132	0.571	1
RPS3	0.017732	2.20937	0.763	0.571	1
1700001L05RIK	0.017922	-1.03435	0.211	0.714	1
FSCN3	0.017922	-0.69977	0.211	0.714	1
1700129C05RIK	0.0179456	-1.45516	0.184	0.571	1
MT-ND1	0.0181986	2.32916	0.737	0.571	1
ACTL7A	0.0182744	-0.347385	0.263	0.857	1
AI837181	0.0183508	-0.68113	0.079	0.429	1
ARIH1	0.0183508	-1.05165	0.079	0.429	1
GM26708	0.0183508	-1.02087	0.079	0.429	1
HCLS1	0.0183508	-0.764084	0.079	0.429	1
OSER1	0.0183508	-1.06578	0.079	0.429	1
PKNOX1	0.0183508	-1.22852	0.079	0.429	1
RANBP3	0.0183508	-1.1344	0.079	0.429	1
RIMBP3	0.0183508	-1.06835	0.079	0.429	1
TEX21	0.0183508	-0.938749	0.079	0.429	1
DNAJA2	0.0185843	-0.762432	0.184	0.714	1
RP9	0.0185843	-0.647063	0.184	0.714	1
PSMC3	0.0186938	-0.379006	0.237	0.857	1
ZFAND3	0.0188199	-1.14471	0.421	1	1
VARS	0.0189134	-1.13674	0.237	0.714	1
JUND	0.0190182	-1.18588	0.158	0.571	1
ZDBF2	0.0195327	-1.10791	0.342	0.857	1
LUZP1	0.019765	-0.599395	0.132	0.571	1
ZFP91	0.019765	-0.478757	0.132	0.571	1
ALDH1A1	0.019786	2.40179	0.658	0.286	1
EIF5A	0.0199069	-0.613329	0.211	0.714	1
SPATC1L	0.0200603	-1.44487	0.184	0.571	1
GKAP1	0.0201565	-1.11748	0.289	0.714	1
RNASEH2A	0.0201565	-0.640566	0.263	0.857	1
PEBP4	0.0204453	-1.18603	0.316	0.714	1
4930544D05RIK	0.0205714	-0.889603	0.421	1	1
TEX22	0.0206935	-0.46831	0.184	0.714	1
SCP2D1	0.0209398	-0.976388	0.237	0.714	1
SYCE3	0.0209786	-1.59529	0.105	0.429	1
ARL 3.00	0.0211407	-0.417545	0.079	0.429	1
CD55B	0.0211407	-0.908539	0.079	0.429	1
FAM126A	0.0211407	-0.643125	0.079	0.429	1
FHAD1	0.0211407	-0.820044	0.079	0.429	1
GM16541	0.0211407	-0.711528	0.079	0.429	1
GM20604	0.0211407	-0.865384	0.079	0.429	1
LATS2	0.0211407	-1.00565	0.079	0.429	1
LEMD1	0.0211407	-0.808343	0.079	0.429	1
MROH4	0.0211407	-0.917373	0.079	0.429	1
PGS1	0.0211407	-0.46771	0.079	0.429	1
TLN2	0.0211407	-1.06511	0.079	0.429	1
TMEM64	0.0211407	-0.664668	0.079	0.429	1
CLU	0.0211528	2.1326	0.737	0.429	1
SORD	0.0211528	-0.981309	0.632	1	1
MTFR1	0.021327	-1.26358	0.158	0.571	1
PF4	0.0214284	3.08505	0.5	0	1
PPP4C	0.0216992	-1.1513	0.263	0.714	1
PRPS1L1	0.0222568	-0.554446	0.132	0.571	1
SMKR-PS	0.0222568	-0.691876	0.132	0.571	1
TEX45	0.0222568	-0.681025	0.132	0.571	1
1700016H13RIK	0.0224634	-1.04935	0.421	1	1
ASB9	0.0230084	-0.296982	0.184	0.714	1
MAP2K7	0.0231529	-0.702879	0.237	0.714	1
CHCHD6	0.023564	-0.726231	0.289	0.857	1
DNAJB4	0.0238763	-1.13988	0.158	0.571	1
SEC23A	0.0238763	-1.14749	0.158	0.571	1
NDUFA13	0.0239291	-1.16555	0.263	0.714	1
GHITM	0.0242439	-0.508018	0.342	1	1
4933417A18RIK	0.024293	-0.90941	0.079	0.429	1
CDKN1C	0.024293	-0.458766	0.079	0.429	1
CTNNA3	0.024293	-0.664234	0.079	0.429	1
GRIPAP1	0.024293	-0.456482	0.079	0.429	1
NAT8F4	0.024293	-0.35728	0.079	0.429	1
SMARCC2	0.024293	-0.524998	0.079	0.429	1
SPACA1	0.024293	-0.536845	0.079	0.429	1
ANKEF1	0.0244335	-0.87452	0.263	0.857	1
SERP1	0.0244589	-0.603266	0.211	0.714	1
FAM229B	0.0244688	-0.957881	0.605	1	1
ZNRF4	0.0244688	-0.940913	0.605	1	1
CFAP97	0.0250174	-0.366392	0.132	0.571	1
DNAJB6	0.0250174	-0.511154	0.132	0.571	1
LPIN1	0.0250174	-0.573696	0.132	0.571	1
SPERTL	0.0250174	-0.485112	0.132	0.571	1
ZC3H15	0.0250174	-0.544921	0.132	0.571	1
RNF126	0.0257048	-0.884977	0.342	0.857	1
1700010I14RIK	0.0266858	-0.939882	0.158	0.571	1
ARRDC5	0.0266858	-0.936375	0.158	0.571	1
LYAR	0.0267053	-0.942936	0.421	1	1
TESK1	0.0267053	-0.759771	0.421	1	1
1700008K24RIK	0.0268526	-0.553626	0.263	0.857	1
ISCA1	0.0270882	-0.905545	0.316	0.857	1
MT1	0.027742	-1.94548	0.553	0.857	1
ARMC12	0.0277606	-1.19455	0.184	0.571	1
MS4A5	0.0277606	-1.38256	0.184	0.571	1
AGTPBP1	0.0278449	0.34622	0.079	0.429	1
CNTNAP5B	0.0278449	-0.630768	0.079	0.429	1
DCUN1D4	0.0278449	-0.592445	0.079	0.429	1
FAM193A	0.0278449	-0.486387	0.079	0.429	1
FARSA	0.0278449	-0.295003	0.079	0.429	1
OSBPL10	0.0278449	-0.277524	0.079	0.429	1
SSMEM1	0.0278449	-0.648551	0.079	0.429	1
TOMM70A	0.0278449	-0.573434	0.079	0.429	1
ULK2	0.0278449	-0.284503	0.079	0.429	1
STARD10	0.0280236	-0.987227	0.474	0.857	1
FAM71E1	0.0281713	-0.828092	0.579	1	1
SNRPD2	0.0281946	-0.991056	0.237	0.714	1
GM9999	0.0283485	-0.78827	0.711	1	1
CREB3L4	0.0289299	-1.26247	0.368	0.857	1
GSG1	0.0294655	-0.584677	0.895	1	1
BAG5	0.0295665	-0.794703	0.395	0.857	1
FAM166A	0.0297764	-0.746879	0.158	0.571	1
TBATA	0.0298868	-0.557891	0.211	0.714	1
ACSL1	0.0300277	-0.961181	0.395	1	1
ENTR1	0.0307003	-1.25009	0.342	0.857	1
1700065I16RIK	0.0308159	-1.45039	0.105	0.429	1
EIF3B	0.0308159	-1.60349	0.105	0.429	1
BC049715	0.0310523	-0.691564	0.237	0.714	1
NDUFC1	0.0314377	-0.465295	0.132	0.571	1
IQCF1	0.0322054	-0.908479	0.395	0.857	1
TIMP2	0.0329353	2.29492	0.632	0.286	1
LKAAEAR1	0.0331699	-0.828074	0.158	0.571	1
PACS2	0.0331699	-0.681399	0.158	0.571	1
CD209F	0.0331699	-0.8182	0.158	0.571	1
APOC1	0.0339716	2.27032	0.447	0	1
CYP17A1	0.0339716	2.71647	0.447	0	1
SLC3A2	0.0339716	2.48534	0.447	0	1
TENT5C	0.0340061	-0.681376	0.526	1	1
HSPB9	0.0344755	-0.721952	0.632	1	1
5031439G07RIK	0.0349482	-1.03605	0.263	0.714	1
TUBA3B	0.0349482	-0.789107	0.263	0.714	1
FTL1	0.0355151	1.73537	0.789	0.429	1
TFAM	0.0358811	-0.769716	0.5	0.857	1
CEP57	0.0363195	-0.455873	0.211	0.714	1
GGN	0.0363195	-0.56257	0.211	0.714	1
SUFU	0.0363195	-0.38764	0.211	0.714	1
ACTL11	0.036889	-0.700535	0.158	0.571	1
CFAP45	0.036889	-0.572031	0.158	0.571	1
PCYT1A	0.036889	-0.601772	0.158	0.571	1
1110017D15RIK	0.0378491	-0.768151	0.553	1	1
HMGB1-RS17	0.0378859	-0.856811	0.184	0.571	1
NUDT16L2	0.0381009	-1.03983	0.237	0.571	1
GM6760	0.0382998	-0.838545	0.263	0.714	1
PSMA6	0.0385642	-0.909427	0.421	0.857	1
AGT	0.038664	2.2442	0.632	0.286	1
ATXN2L	0.0387062	-0.266679	0.263	0.857	1
AAR2	0.0392527	-1.80097	0.053	0.286	1
GTF2E2	0.0392527	-1.78267	0.053	0.286	1
HSPB6	0.0392527	-1.55157	0.053	0.286	1
TCFL5	0.0393835	-1.62492	0.105	0.429	1
HASPIN	0.0397465	-0.742046	0.342	0.857	1
ITM2B	0.0401141	1.95274	0.895	0.857	1
ACOT7	0.040674	-0.762487	0.368	0.857	1
STPG4	0.0409575	-0.513189	0.158	0.571	1
GM4275	0.0409738	-0.990129	0.132	0.429	1
ASNSD1	0.0418946	-1.3707	0.184	0.571	1
BMI1	0.0418946	-0.777022	0.184	0.571	1
RNF133	0.0420096	-1.13478	0.342	0.714	1
DEFB19	0.0422847	2.4921	0.421	0	1
TRF	0.0422847	2.57432	0.421	0	1
SPATA4	0.0432259	-0.631193	0.342	0.857	1
MICOS13	0.0441739	-0.823985	0.368	0.857	1
ALKBH3	0.0443767	-0.529703	0.105	0.429	1
BTBD9	0.0443767	-0.822574	0.105	0.429	1
GM49336	0.0443767	-0.895974	0.105	0.429	1
HEMGN	0.0443767	-0.859085	0.105	0.429	1
TDRD6	0.0443767	-1.16692	0.105	0.429	1
CCT7	0.0450983	-0.452921	0.237	0.714	1
PPP1R11	0.045216	-0.432548	0.579	1	1
CYPT2	0.0454	-0.444484	0.158	0.571	1
EIF3G	0.0454	-0.446222	0.158	0.571	1
CDC42EP3	0.0457062	-1.46079	0.053	0.286	1
CFAP43	0.0457062	-0.919218	0.053	0.286	1
GLT1D1	0.0457062	-0.841736	0.053	0.286	1
GPR62	0.0457062	-1.11685	0.053	0.286	1
LRRC41	0.0457062	-1.34509	0.053	0.286	1
RBMXL2	0.0457062	-1.62243	0.053	0.286	1
WDR54	0.0457062	-0.752622	0.053	0.286	1
CCER1	0.0458276	-0.480685	0.263	0.714	1
LLCFC1	0.0461391	-0.87222	0.289	0.714	1
ODF2	0.0464937	-0.623706	0.842	1	1
LDHAL6B	0.0493483	-0.889072	0.237	0.714	1
RETREG1	0.0493483	-1.29101	0.263	0.571	1
1700024G13RIK	0.0498938	-0.619694	0.105	0.429	1
COX5B	0.0498938	-0.345237	0.105	0.429	1
FAM20A	0.0498938	-0.419342	0.105	0.429	1
GM36423	0.0498938	-0.75965	0.105	0.429	1
MDM4	0.0498938	-0.741029	0.105	0.429	1
MORC2B	0.0498938	-0.480561	0.105	0.429	1
NUP153	0.0498938	-0.803287	0.105	0.429	1
PIM1	0.0498938	-0.402305	0.105	0.429	1
DDX20	0.0502419	-0.342587	0.158	0.571	1
NFKBIB	0.0502419	-0.627624	0.158	0.571	1
SLC2A3	0.0502419	-0.485737	0.158	0.571	1
1700074P13RIK	0.0505991	-0.610399	0.368	1	1
CYPT3	0.0509604	-0.708139	0.342	0.857	1
ABHD17A	0.050995	-0.752719	0.184	0.571	1
FAM8A1	0.050995	-0.589781	0.184	0.571	1
GSK3B	0.050995	-0.569447	0.184	0.571	1
TMEM8	0.050995	-0.788306	0.184	0.571	1
UFD1	0.050995	-0.676376	0.184	0.571	1
4933425D22RIK	0.0511967	-1.43042	0.132	0.429	1
LDHB	0.0522597	2.11628	0.395	0	1
FAM71F1	0.0526396	-0.709228	0.395	0.857	1
UBE2K	0.0526396	-0.809063	0.395	0.857	1
1700017N19RIK	0.0530314	-0.579867	0.053	0.286	1
1810013L24RIK	0.0530314	-0.810795	0.053	0.286	1
1810055G02RIK	0.0530314	-1.95004	0.053	0.286	1
4930451I11RIK	0.0530314	-0.871798	0.053	0.286	1
AHSA1	0.0530314	-0.534548	0.053	0.286	1
ARHGAP29	0.0530314	-1.20007	0.053	0.286	1
CAPG	0.0530314	0.278246	0.053	0.286	1
CDC123	0.0530314	-0.751511	0.053	0.286	1
CELF5	0.0530314	-0.965712	0.053	0.286	1
CHMP5	0.0530314	-1.83738	0.053	0.286	1
DCAF1	0.0530314	-0.819281	0.053	0.286	1
DHX30	0.0530314	-0.941605	0.053	0.286	1
EEFSEC	0.0530314	-1.12482	0.053	0.286	1
FBXW10	0.0530314	-1.16905	0.053	0.286	1
GOLGA5	0.0530314	-0.588396	0.053	0.286	1
GPX3	0.0530314	-0.326491	0.053	0.286	1
HDGFL1	0.0530314	-1.26785	0.053	0.286	1
KLHL28	0.0530314	-0.469878	0.053	0.286	1
MAP3K11	0.0530314	-0.429991	0.053	0.286	1
MDM2	0.0530314	-1.17781	0.053	0.286	1
NRM	0.0530314	-0.957287	0.053	0.286	1
NUBP2	0.0530314	-0.713934	0.053	0.286	1
PRMT5	0.0530314	-0.564698	0.053	0.286	1
PRSS23OS	0.0530314	-0.998473	0.053	0.286	1
PTP4A3	0.0530314	-0.497634	0.053	0.286	1
RBM27	0.0530314	-0.860383	0.053	0.286	1
RPL18	0.0530314	-0.668568	0.053	0.286	1
SLC4A7	0.0530314	-0.387601	0.053	0.286	1
TES3-PS	0.0530314	-0.746226	0.053	0.286	1
THUMPD3	0.0530314	-1.4109	0.053	0.286	1
TOMM20L	0.0530314	-0.715676	0.053	0.286	1
TPPP3	0.0530314	-0.618026	0.053	0.286	1
WAPL	0.0530314	-0.746999	0.053	0.286	1
WIPI2	0.0530314	-1.516	0.053	0.286	1
ZFP560	0.0530314	-0.7374	0.053	0.286	1
VASP	0.0532885	-0.800713	0.447	0.857	1
LDHC	0.0534453	-0.682167	0.789	1	1
PRKCD	0.0547393	-0.481703	0.289	0.714	1
AQP11	0.0551171	-0.474947	0.474	1	1
1700109G14RIK	0.055975	-0.446074	0.105	0.429	1
CTNNBL1	0.055975	-0.73829	0.105	0.429	1
ITPR3OS	0.055975	-0.604925	0.105	0.429	1
MICAL3	0.0559818	-0.701724	0.211	0.571	1
DNAJB2	0.0561332	-0.494803	0.184	0.571	1
MTDH	0.0561332	-0.702343	0.184	0.571	1
SLC25A39	0.0561824	-0.66308	0.553	0.857	1
FAM71F2	0.0564185	-0.77651	0.658	0.857	1
RNF19B	0.0568095	-0.321382	0.289	0.857	1
SPATA33	0.0574826	-0.814021	0.474	0.857	1
PGAM2	0.0576076	-0.809339	0.605	1	1
ACTB	0.0581404	0.862181	1	1	1
AGPAT3	0.0583001	-0.694925	0.526	1	1
PHF7	0.0585055	-0.655644	0.632	1	1
SPA17	0.0592853	-0.607073	0.658	1	1
LPP	0.0594301	-0.441636	0.263	0.714	1
1700008N11RIK	0.0613128	-0.425304	0.053	0.286	1
1700025F22RIK	0.0613128	-0.477785	0.053	0.286	1
2210408I21RIK	0.0613128	-0.646713	0.053	0.286	1
4930534H18RIK	0.0613128	-0.604249	0.053	0.286	1
ABHD17B	0.0613128	-0.571432	0.053	0.286	1
ACRV1	0.0613128	-0.336572	0.053	0.286	1
ADAM24	0.0613128	-0.471047	0.053	0.286	1
ANXA1	0.0613128	-0.495994	0.053	0.286	1
CAB39	0.0613128	-0.786166	0.053	0.286	1
CPEB3	0.0613128	-0.258706	0.053	0.286	1
CYLC1	0.0613128	-0.923441	0.053	0.286	1
DMRTC2	0.0613128	-0.428943	0.053	0.286	1
EBAG9	0.0613128	-0.343931	0.053	0.286	1
FAM189A2	0.0613128	-0.747445	0.053	0.286	1
GATA2	0.0613128	-0.971214	0.053	0.286	1
GM11826	0.0613128	-0.401387	0.053	0.286	1
GM15464	0.0613128	-0.352181	0.053	0.286	1
GM16347	0.0613128	-0.412667	0.053	0.286	1
GM1673	0.0613128	-0.530603	0.053	0.286	1
GM527	0.0613128	-0.533021	0.053	0.286	1
HNRNPDL	0.0613128	-0.284172	0.053	0.286	1
HOXA4	0.0613128	-0.697223	0.053	0.286	1
LIMK2	0.0613128	-0.84752	0.053	0.286	1
LRRC63	0.0613128	-0.526496	0.053	0.286	1
MMEL1	0.0613128	-0.811195	0.053	0.286	1
NDUFS1	0.0613128	-0.47899	0.053	0.286	1
NR4A1	0.0613128	-0.48882	0.053	0.286	1
NUPL2	0.0613128	-0.32774	0.053	0.286	1
PARP6	0.0613128	-0.487771	0.053	0.286	1
PEX13	0.0613128	-0.64206	0.053	0.286	1
POLL	0.0613128	-0.409441	0.053	0.286	1
PXT1	0.0613128	-1.07166	0.053	0.286	1
RBM7	0.0613128	-0.585318	0.053	0.286	1
SEC61B	0.0613128	-0.984403	0.053	0.286	1
SF1	0.0613128	-0.700212	0.053	0.286	1
SUGT1	0.0613128	-1.26635	0.053	0.286	1
TBP	0.0613128	-0.52844	0.053	0.286	1
TEX46	0.0613128	-0.443689	0.053	0.286	1
TMC7	0.0613128	-0.444988	0.053	0.286	1
TOGARAM1	0.0613128	-0.652823	0.053	0.286	1
TOMM22	0.0613128	-0.257261	0.053	0.286	1
TRIOBP	0.0613128	-0.64842	0.053	0.286	1
TRMT1	0.0613128	-0.723282	0.053	0.286	1
YJEFN3	0.0613128	-0.42874	0.053	0.286	1
ZFP330	0.0613128	-0.775291	0.053	0.286	1
ZFP451	0.0613128	-0.622286	0.053	0.286	1
ZFP574	0.0613128	-0.42409	0.053	0.286	1
ZNRD1	0.0613128	-0.580842	0.053	0.286	1
4930503B20RIK	0.0613532	-1.00477	0.211	0.571	1
KCNMB4OS1	0.0613532	-0.961229	0.211	0.571	1
1700031M16RIK	0.0615018	-0.933264	0.395	0.857	1
CSNK1G2	0.0616926	-0.523511	0.789	1	1
SMIM14	0.0616954	-0.497292	0.184	0.571	1
TRIM80	0.0616954	-0.38945	0.184	0.571	1
TRP53TG5	0.0616954	-0.399333	0.184	0.571	1
AKAP12	0.0619055	-0.874698	0.421	0.857	1
1700029H14RIK	0.0619348	-0.790121	0.605	1	1
UQCC2	0.0619594	-0.48158	0.447	1	1
MIPEP	0.0626612	-0.365408	0.105	0.429	1
USP15	0.0626612	-0.305715	0.105	0.429	1
IFI27L2A	0.0626612	-0.409076	0.105	0.429	1
1700009N14RIK	0.0631052	-1.31521	0.605	0.857	1
1700061N14RIK	0.0634736	-0.800769	0.132	0.429	1
PPP1R2-PS7	0.0634736	-0.972249	0.132	0.429	1
CFAP206	0.0641593	-0.356093	0.237	0.714	1
DAZAP2	0.0641593	1.91794	0.368	0	1
FADS2	0.0641593	2.20499	0.368	0	1
FOS	0.0641593	2.29177	0.368	0	1
RNF130	0.0641593	2.31306	0.368	0	1
SOX30	0.0641593	-0.705265	0.237	0.714	1
CYPT4	0.0646369	-0.518202	0.289	0.714	1
LRRC8B	0.0646369	-0.863813	0.289	0.714	1
GPAT4	0.0647107	-0.460113	0.342	0.857	1
PSMF1	0.0649755	-0.641661	0.711	1	1
TCP11	0.0654687	-0.772076	0.737	1	1
C1QB	0.066636	1.42079	0.895	0.714	1
AP2B1	0.0667531	-0.331659	0.395	1	1
ZNRD1AS	0.0671444	-0.71442	0.211	0.571	1
4933415F23RIK	0.0672762	-1.14167	0.368	0.714	1
AKR1CL	0.0672762	2.2797	0.474	0.143	1
TLE5	0.0672762	2.48209	0.474	0.143	1
CEBPB	0.0674286	-1.65409	0.184	0.429	1
RAB28	0.0674286	0.295323	0.158	0.571	1
SPERT	0.0675049	-0.803792	0.632	1	1
INSL6	0.0677063	-0.578726	0.184	0.571	1
PBP2	0.0677063	-0.596023	0.184	0.571	1
CLPB	0.0689211	-0.658074	0.579	0.857	1
KLHL10	0.0695353	-0.812662	0.316	0.714	1
NRD1	0.0695353	-0.463568	0.316	0.714	1
PCBP1	0.0695353	-0.881951	0.316	0.714	1
2300009A05RIK	0.0699946	-0.302869	0.105	0.429	1
ANKRD42	0.0699946	-0.270679	0.105	0.429	1
IFT140	0.0699946	0.431778	0.105	0.429	1
NXN	0.0699946	-0.472301	0.105	0.429	1
TXNDC9	0.0699946	0.257739	0.105	0.429	1
GM19810	0.0704703	-0.613499	0.132	0.429	1
LEXM	0.0704703	-0.450168	0.132	0.429	1
LTBP4	0.0704703	-0.744356	0.132	0.429	1
RIMKLB	0.0704703	-0.96065	0.132	0.429	1
1700016J18RIK	0.0706374	-0.325549	0.053	0.286	1
1700095B10RIK	0.0706374	-0.294351	0.053	0.286	1
ADAM29	0.0706374	0.358655	0.053	0.286	1
ATF6B	0.0706374	0.445654	0.053	0.286	1
B4GALT1	0.0706374	-0.279884	0.053	0.286	1
BC048562	0.0706374	0.401024	0.053	0.286	1
BORA	0.0706374	-0.701182	0.053	0.286	1
COQ4	0.0706374	-0.329901	0.053	0.286	1
D130020L05RIK	0.0706374	-0.260435	0.053	0.286	1
DPEP1	0.0706374	-0.44596	0.053	0.286	1
EMP1	0.0706374	0.313387	0.053	0.286	1
ERGIC1	0.0706374	-0.415823	0.053	0.286	1
FAM45A	0.0706374	-0.378452	0.053	0.286	1
GRK2	0.0706374	-0.837475	0.053	0.286	1
HIST1H4A	0.0706374	-0.39292	0.053	0.286	1
IZUMO4	0.0706374	-0.37669	0.053	0.286	1
KLF4	0.0706374	-0.343251	0.053	0.286	1
LRRC23	0.0706374	-0.651688	0.053	0.286	1
NAA60	0.0706374	-0.323151	0.053	0.286	1
NSUN2	0.0706374	-0.336149	0.053	0.286	1
NUB1	0.0706374	-0.382563	0.053	0.286	1
PDE4A	0.0706374	-0.41439	0.053	0.286	1
PLEKHA6	0.0706374	-0.615532	0.053	0.286	1
PRDM4	0.0706374	-0.369655	0.053	0.286	1
PRSS51	0.0706374	-0.263911	0.053	0.286	1
PTTG1	0.0706374	0.261651	0.053	0.286	1
SAP30BP	0.0706374	-0.473176	0.053	0.286	1
SCMH1	0.0706374	-0.376457	0.053	0.286	1
SHCBP1L	0.0706374	-0.441936	0.053	0.286	1
STAP2	0.0706374	0.529423	0.053	0.286	1
STARD8	0.0706374	0.734535	0.053	0.286	1
STXBP3	0.0706374	0.31061	0.053	0.286	1
TBRG4	0.0706374	0.347053	0.053	0.286	1
TEX13A	0.0706374	-0.453438	0.053	0.286	1
THAP4	0.0706374	-0.310282	0.053	0.286	1
TMX4	0.0706374	-0.337294	0.053	0.286	1
TRNT1	0.0706374	-0.37063	0.053	0.286	1
VWA3A	0.0706374	-0.453603	0.053	0.286	1
WBP1L	0.0706374	-0.370682	0.053	0.286	1
WDR53	0.0706374	-0.251072	0.053	0.286	1
ZDHHC3	0.0706374	-0.376725	0.053	0.286	1
SCAND1	0.0707246	-0.853533	0.526	0.857	1
RNF138	0.0732972	-0.899534	0.658	1	1
PITPNA	0.0733782	-0.469738	0.211	0.571	1
BC051142	0.0741191	-0.428379	0.316	0.857	1
CCDC181	0.0741191	-0.308915	0.316	0.857	1
4930505A04RIK	0.0741908	-0.28893	0.184	0.571	1
DGCR6	0.0741908	-0.274681	0.184	0.571	1
CABYR	0.075242	-0.737687	0.316	0.714	1
COX6A1	0.075951	1.87644	0.605	0.429	1
STK35	0.0764556	-0.659596	0.368	0.857	1
CCT3	0.0766447	-1.2912	0.158	0.429	1
1110032A03RIK	0.0780876	-0.360122	0.132	0.429	1
ATP6V1F	0.0780876	-0.662392	0.132	0.429	1
IGF2BP3	0.0780876	-0.63772	0.132	0.429	1
PSMA2	0.0780876	-0.744786	0.132	0.429	1
RNF19A	0.0780876	-0.514327	0.132	0.429	1
ZBBX	0.0780876	-0.409521	0.132	0.429	1
COTL1	0.0782813	2.07867	0.342	0	1
LRRFIP2	0.0782813	-0.398264	0.237	0.571	1
PSMB6	0.0782813	1.85658	0.342	0	1
CORO1A	0.0782813	1.98106	0.342	0	1
LCP1	0.0782813	2.01836	0.342	0	1
HNRNPAB	0.0800297	-0.353667	0.316	0.857	1
IQCN	0.0813253	-0.675875	0.316	0.714	1
MORN2	0.0813253	-0.761264	0.316	0.714	1
GSTM2	0.0814882	1.91492	0.605	0.429	1
GSTT4	0.0822121	-0.854215	0.289	0.714	1
SVBP	0.0823462	-0.772821	0.368	0.857	1
COPS6	0.0824628	-0.47099	0.237	0.714	1
MANF	0.0844063	-1.17584	0.158	0.429	1
ELOC	0.0851386	-0.879692	0.237	0.571	1
CDCA2	0.0863621	-0.750083	0.132	0.429	1
DZIP1	0.0863621	-0.82352	0.132	0.429	1
HSP90B1	0.0863621	-0.646784	0.132	0.429	1
SH3GLB1	0.0866157	-0.638079	0.763	1	1
BC049762	0.0872658	-0.547281	0.211	0.571	1
KLK1B8	0.088682	-0.465561	0.184	0.571	1
GAS6	0.0893613	2.44545	0.526	0.286	1
ARHGDIA	0.0909497	1.61206	0.474	0.143	1
LRRC18	0.0909969	-0.71312	0.579	0.857	1
DMAC2L	0.0927921	-0.683979	0.158	0.429	1
TMEM176B	0.092999	1.97909	0.447	0.143	1
KCTD12	0.0949658	2.04461	0.316	0	1
POMP	0.0949658	1.83879	0.316	0	1
USP50	0.0949658	-0.390979	0.211	0.571	1
ZFYVE1	0.0949658	-0.555411	0.211	0.571	1
UNC93B1	0.0949658	2.21871	0.316	0	1
4930403D09RIK	0.0953307	-0.641125	0.132	0.429	1
EIF3L	0.0953307	-0.517351	0.132	0.429	1
EVI5L	0.0953307	-0.594056	0.132	0.429	1
GM4665	0.0953307	-0.323617	0.132	0.429	1
M1AP	0.0953307	-0.325077	0.132	0.429	1
PLAAT1	0.0953307	-0.318767	0.132	0.429	1
PRSS58	0.0953307	-0.377093	0.132	0.429	1
SPAG6	0.0953307	-0.631164	0.132	0.429	1
CLIP4	0.0959498	-0.502902	0.289	0.714	1
DCAF6	0.0960495	-1.00085	0.079	0.286	1
PHPT1	0.0960495	-0.958448	0.079	0.286	1
WDR33	0.0960495	-1.37352	0.079	0.286	1
DNAJB3	0.0960762	-0.717409	0.658	1	1
YBX2	0.0983072	-0.676356	0.737	1	1
1700001K19RIK	0.0988026	-0.738766	0.553	0.857	1
OAZ1	0.100089	2.11046	0.447	0.143	1
PRSS39	0.101156	-0.420777	0.5	0.857	1
KNOP1	0.101834	-0.936094	0.158	0.429	1
H1FNT	0.102578	-0.732364	0.658	1	1
ACTL9	0.102785	-0.749886	0.421	0.857	1
ALDH2	0.102785	1.7984	0.526	0.286	1
MICOS10	0.102785	-0.760604	0.421	0.857	1
CLBA1	0.103201	-0.758674	0.211	0.571	1
NUPR1L	0.103998	-0.76278	0.579	0.857	1
TUBA4A	0.104788	-1.00328	0.263	0.571	1
AA467197	0.10503	-0.286518	0.132	0.429	1
ZPBP2	0.10503	-0.498941	0.132	0.429	1
SNF8	0.105372	0.299147	0.184	0.571	1
PGP	0.106559	-0.459598	0.868	1	1
4930523O13RIK	0.108071	-0.866611	0.079	0.286	1
DGKH	0.108071	-1.06347	0.079	0.286	1
ECHDC1	0.108071	-0.937491	0.079	0.286	1
EFCAB10	0.108071	-0.867557	0.079	0.286	1
FAM50B	0.108071	-1.19679	0.079	0.286	1
IFITM3	0.108071	-0.744728	0.079	0.286	1
LYZL4	0.108071	-0.849425	0.079	0.286	1
MUL1	0.108071	-0.497025	0.079	0.286	1
PMM2	0.108071	-0.511773	0.079	0.286	1
4930453N24RIK	0.108166	-0.717125	0.5	0.857	1
OSBP2	0.108166	-0.489457	0.5	0.857	1
PAPOLB	0.108662	-0.850624	0.237	0.571	1
1700001O22RIK	0.109091	-0.743049	0.474	0.857	1
ALLC	0.109681	-1.07075	0.395	0.714	1
KLHDC3	0.109738	-0.612236	0.447	0.857	1
MARCH10	0.110068	-0.714874	0.395	0.857	1
MEA1	0.110068	-0.498282	0.395	0.857	1
LRRC28	0.111467	-0.409457	0.289	0.714	1
CCDC63	0.111564	-0.960753	0.158	0.429	1
DDT	0.111564	-0.804016	0.158	0.429	1
PPP1R7	0.111564	-1.26515	0.158	0.429	1
SSH2	0.111564	-0.986179	0.158	0.429	1
TMEM267	0.111564	-0.967309	0.158	0.429	1
IRGC1	0.111994	-0.423507	0.211	0.571	1
RBAKDN	0.11275	-0.696541	0.553	0.857	1
CCDC30	0.112774	-0.988541	0.368	0.714	1
HERPUD2	0.113215	-0.883648	0.263	0.571	1
MEIG1	0.113929	-0.712089	0.711	0.857	1
CALM3	0.114267	-0.634204	0.5	1	1
CHCHD10	0.114606	1.94056	0.289	0	1
CMTM3	0.114606	2.01616	0.289	0	1
CYP11A1	0.114606	1.49537	0.289	0	1
GAMT	0.114606	1.75855	0.289	0	1
QK	0.114606	2.58918	0.289	0	1
RAB5C	0.114606	1.60148	0.289	0	1
ZFP36	0.114606	2.29092	0.289	0	1
AGFG1	0.115497	-0.494456	0.132	0.429	1
RBBP4	0.115497	-0.306858	0.132	0.429	1
TMEM189	0.115497	-0.400865	0.132	0.429	1
XPO6	0.115497	-0.39328	0.132	0.429	1
PKIG	0.117558	-0.687908	0.237	0.571	1
TMCO5	0.117558	-1.24659	0.237	0.571	1
CDC34	0.117843	-0.67097	0.395	0.857	1
NINJ1	0.11797	1.88757	0.421	0.143	1
SOCS7	0.11797	-0.584627	0.316	0.714	1
TNP2	0.121103	-0.534328	0.974	1	1
1700003P14RIK	0.121253	-0.80195	0.079	0.286	1
1700018F24RIK	0.121253	-1.07225	0.079	0.286	1
ANKRD36	0.121253	-1.12794	0.079	0.286	1
CCDC124	0.121253	-0.855806	0.079	0.286	1
GM11978	0.121253	-1.01319	0.079	0.286	1
GM30853	0.121253	-1.01379	0.079	0.286	1
HGS	0.121253	-0.726728	0.079	0.286	1
IQCF6	0.121253	-0.95704	0.079	0.286	1
MPG	0.121253	-0.67215	0.079	0.286	1
RNF11	0.121253	-0.748458	0.079	0.286	1
RPL38-PS2	0.121253	-0.603431	0.079	0.286	1
SERTAD2	0.121253	-0.551687	0.079	0.286	1
SLC30A3	0.121253	-0.963855	0.079	0.286	1
SYCP3	0.121253	-0.743922	0.079	0.286	1
HAGH	0.121367	-0.321506	0.211	0.571	1
CTSB	0.121705	1.64497	0.711	0.429	1
CDKN3	0.122012	-0.909692	0.158	0.429	1
HSP90AB1	0.124194	1.27829	0.632	0.429	1
H2-AA	0.124464	1.33562	0.184	0.571	1
H2-EB1	0.124464	2.10548	0.184	0.571	1
SYCE2	0.125342	-0.837603	0.447	0.857	1
1700018B08RIK	0.126658	-0.286592	0.316	0.714	1
SPATA32	0.126658	-0.418163	0.316	0.714	1
DDHD1	0.126768	-0.382816	0.132	0.429	1
NOXRED1	0.126768	-0.418375	0.132	0.429	1
ASB8	0.127015	-0.284135	0.237	0.571	1
CMTM2A	0.127377	-0.405427	0.474	1	1
GM15756	0.131344	-0.270935	0.211	0.571	1
MGP	0.131344	-3.11094	0.237	0.429	1
CUL3	0.131664	-0.796242	0.263	0.571	1
DYDC2	0.131664	-0.496087	0.263	0.571	1
LIPE	0.131664	-0.405034	0.263	0.571	1
CCSAP	0.132848	-0.60009	0.342	0.714	1
ANTXRL	0.133211	-0.431804	0.158	0.429	1
CAGE1	0.133211	-0.864599	0.158	0.429	1
CCT2	0.133211	-0.695663	0.158	0.429	1
EIF3D	0.133211	-0.873355	0.158	0.429	1
GM4366	0.133211	-0.742517	0.158	0.429	1
SORBS3	0.133211	-0.455305	0.158	0.429	1
RABAC1	0.133767	-0.478002	0.447	0.857	1
CDRT4	0.134681	-0.345068	0.395	0.857	1
1700010B08RIK	0.135661	-0.479479	0.079	0.286	1
BABAM1	0.135661	-0.561696	0.079	0.286	1
C2	0.135661	-0.56422	0.079	0.286	1
GM2000	0.135661	-0.744022	0.079	0.286	1
KBTBD11	0.135661	-0.698502	0.079	0.286	1
LANCL2	0.135661	-0.332199	0.079	0.286	1
NDUFAB1	0.135661	-0.738605	0.079	0.286	1
NDUFV1	0.135661	-0.820157	0.079	0.286	1
NUP50	0.135661	-0.601856	0.079	0.286	1
NXT1	0.135661	-0.392572	0.079	0.286	1
PTPRJ	0.135661	-0.390701	0.079	0.286	1
RPS15-PS3	0.135661	-0.354769	0.079	0.286	1
SRSF5	0.135661	-0.324115	0.079	0.286	1
TIMM8B	0.135661	-0.614075	0.079	0.286	1
TMEM131L	0.135661	-0.440731	0.079	0.286	1
TPT1-PS3	0.135661	-0.686119	0.079	0.286	1
WBP4	0.135661	-0.404847	0.079	0.286	1
ZKSCAN17	0.135661	-0.93717	0.079	0.286	1
HSPA4L	0.137054	-0.276074	0.237	0.571	1
CAMK1	0.13766	2.01308	0.263	0	1
ETFB	0.13766	1.56396	0.263	0	1
H2-DMA	0.13766	1.40147	0.263	0	1
HPGD	0.13766	1.71257	0.263	0	1
HSD3B1	0.13766	1.89751	0.263	0	1
MGARP	0.13766	1.73238	0.263	0	1
RGS10	0.13766	1.37266	0.263	0	1
SCD2	0.13766	1.59268	0.263	0	1
SLC6A6	0.13766	2.13076	0.263	0	1
SON	0.13766	1.8447	0.263	0	1
TCEAL9	0.13766	2.04879	0.263	0	1
TM9SF3	0.13766	1.6439	0.263	0	1
TMEM50A	0.13766	1.93003	0.263	0	1
CFP	0.13766	2.22698	0.263	0	1
CTSD	0.138443	1.75615	0.605	0.429	1
HSPA1L	0.138443	-0.805403	0.526	0.857	1
C530008M17RIK	0.138876	0.430225	0.132	0.429	1
H2AFJ	0.138876	0.395563	0.132	0.429	1
MAP7	0.138876	-0.292291	0.132	0.429	1
TRIM28	0.138876	0.354312	0.132	0.429	1
LARP1B	0.140476	-1.06866	0.211	0.429	1
1700019N19RIK	0.144577	-0.384698	0.474	1	1
FABP3	0.144577	1.68074	0.579	0.429	1
CFAP69	0.145189	-0.25644	0.158	0.429	1
GNPAT	0.145189	-0.572973	0.158	0.429	1
MRPL20	0.145189	-0.290632	0.158	0.429	1
MZT2	0.145189	-0.85559	0.158	0.429	1
TEPP	0.145521	-0.567597	0.316	0.714	1
ROPN1L	0.14797	-0.571432	0.632	1	1
LGMN	0.14838	2.26649	0.395	0.143	1
MAF	0.14838	1.85916	0.395	0.143	1
SLC16A7	0.14838	-1.03989	0.316	0.571	1
TMCO2	0.14838	0.308118	0.289	0.714	1
CDIPTOS	0.14933	-1.02835	0.605	0.857	1
CCDC136	0.149781	-0.484715	0.526	1	1
1700019P21RIK	0.151357	-0.315919	0.079	0.286	1
1700093K21RIK	0.151357	-0.282194	0.079	0.286	1
2810025M15RIK	0.151357	-0.338916	0.079	0.286	1
4930413G21RIK	0.151357	0.293194	0.079	0.286	1
CLDND2	0.151357	-0.252072	0.079	0.286	1
CTAG2	0.151357	-0.558257	0.079	0.286	1
CUL1	0.151357	-0.464526	0.079	0.286	1
DNAAF3	0.151357	-0.473914	0.079	0.286	1
FNDC3A	0.151357	-0.326991	0.079	0.286	1
KDM5A	0.151357	0.266841	0.079	0.286	1
KLK1B26	0.151357	-0.316261	0.079	0.286	1
MRPL47	0.151357	-0.540904	0.079	0.286	1
NAA15	0.151357	-0.402464	0.079	0.286	1
NADK	0.151357	0.282888	0.079	0.286	1
OSBPL11	0.151357	-0.364143	0.079	0.286	1
SH2B3	0.151357	-0.284111	0.079	0.286	1
SPN-PS	0.151357	-0.346345	0.079	0.286	1
STX12	0.151357	-0.293202	0.079	0.286	1
WASHC1	0.151357	-0.31339	0.079	0.286	1
C1QTNF4	0.152076	-0.612357	0.342	0.714	1
HYPM	0.152361	-0.715474	0.263	0.571	1
UBE2D2B	0.152361	-0.441012	0.263	0.571	1
ARRDC3	0.15319	-0.285687	0.211	0.571	1
MKRN1	0.153399	-0.584156	0.395	0.714	1
FAM104A	0.156633	-0.519162	0.526	0.857	1
ATP13A2	0.157975	-0.318137	0.158	0.429	1
DCAF5	0.157975	-0.39107	0.158	0.429	1
FAM107B	0.157975	-0.295701	0.158	0.429	1
GM15427	0.157975	-0.516441	0.158	0.429	1
NDUFB10	0.157975	-0.487205	0.158	0.429	1
PHC1	0.157975	-0.369162	0.158	0.429	1
RPS24-PS3	0.157975	-0.274423	0.158	0.429	1
CHL1	0.158273	-0.698615	0.421	0.714	1
ACSBG1	0.158927	1.91435	0.395	0.143	1
CD63	0.158927	1.43597	0.395	0.143	1
GM2A	0.158927	1.55653	0.395	0.143	1
MRC1	0.158927	2.23332	0.395	0.143	1
TXNIP	0.158927	2.29889	0.395	0.143	1
ALDOART1	0.158954	-0.580021	0.237	0.571	1
TESCL	0.158954	-0.519701	0.237	0.571	1
1700008B11RIK	0.161963	-0.765367	0.184	0.429	1
SPARCL1	0.161963	-0.808325	0.184	0.429	1
HOOK1	0.163552	-0.261678	0.368	0.857	1
IQCF5	0.163597	-0.316899	0.263	0.571	1
LGALS8	0.165101	0.270136	0.211	0.571	1
CLMN	0.166464	-0.360904	0.316	0.714	1
HEXA	0.166464	1.667	0.421	0.143	1
BC106175	0.166729	-0.831058	0.474	0.714	1
LRRC51	0.16826	-0.894595	0.605	0.857	1
0610009B22RIK	0.1684	0.424975	0.079	0.286	1
1700017B05RIK	0.1684	0.470123	0.079	0.286	1
AF366264	0.1684	0.473951	0.079	0.286	1
AGBL4	0.1684	0.250113	0.079	0.286	1
ARL 1.00	0.1684	-0.351366	0.079	0.286	1
ARRB2	0.1684	-0.302189	0.079	0.286	1
BET1	0.1684	0.5226	0.079	0.286	1
C8G	0.1684	0.404822	0.079	0.286	1
CCDC184	0.1684	0.402558	0.079	0.286	1
CCNB2	0.1684	-0.455509	0.079	0.286	1
CCNI	0.1684	-0.320863	0.079	0.286	1
CNPPD1	0.1684	-0.390014	0.079	0.286	1
DRG1	0.1684	1.02653	0.079	0.286	1
FSIP1	0.1684	0.481939	0.079	0.286	1
GM13872	0.1684	-0.283329	0.079	0.286	1
GM45733	0.1684	0.520144	0.079	0.286	1
HOPX	0.1684	0.302547	0.079	0.286	1
IL2	0.1684	-0.460806	0.079	0.286	1
ITGAE	0.1684	0.278827	0.079	0.286	1
LRRC58	0.1684	0.40214	0.079	0.286	1
MAN1A2	0.1684	0.316079	0.079	0.286	1
MBD2	0.1684	-0.521626	0.079	0.286	1
MORC2A	0.1684	-0.414742	0.079	0.286	1
MSR1	0.1684	0.413346	0.079	0.286	1
NSMCE4A	0.1684	0.306894	0.079	0.286	1
NUPR1	0.1684	-0.469994	0.079	0.286	1
OTUD6B	0.1684	0.44392	0.079	0.286	1
RFC1	0.1684	-0.515975	0.079	0.286	1
RHNO1	0.1684	0.272131	0.079	0.286	1
RIT1	0.1684	0.295451	0.079	0.286	1
ROMO1	0.1684	-0.370388	0.079	0.286	1
RWDD4A	0.1684	-0.375274	0.079	0.286	1
SLC35A5	0.1684	-0.251886	0.079	0.286	1
TBRG1	0.1684	0.250241	0.079	0.286	1
TTC23	0.1684	-0.531992	0.079	0.286	1
XBP1	0.1684	0.397583	0.079	0.286	1
RPS5	0.169045	1.01476	0.737	0.714	1
LIMD2	0.170365	-0.38547	0.474	0.857	1
HDGF	0.171597	-0.687514	0.158	0.429	1
LARP7	0.171597	-0.472232	0.158	0.429	1
POM121	0.171597	-0.336748	0.158	0.429	1
SOD2	0.171597	-0.333504	0.158	0.429	1
FAM71D	0.171898	-0.35306	0.447	0.857	1
PKIB	0.172037	-0.666365	0.342	0.571	1
CTSC	0.173064	2.48086	0.368	0.143	1
PAIP2	0.173076	-0.432195	0.421	0.857	1
ATP1B3	0.173263	-0.346377	0.579	1	1
1700123L14RIK	0.173352	-0.390086	0.342	0.714	1
CCDC54	0.17386	-0.326831	0.395	0.857	1
TYROBP	0.174202	1.86879	0.474	0.286	1
RALGPS2	0.175268	-0.703748	0.184	0.429	1
NPHP1	0.175447	-0.627033	0.263	0.571	1
PTTG1IP	0.175447	-0.787385	0.263	0.571	1
BSDC1	0.176542	-0.835421	0.105	0.286	1
ERGIC3	0.179302	-0.565876	0.421	0.714	1
GALNTL5	0.179638	-0.734075	0.368	0.714	1
RANGAP1	0.179638	-0.443088	0.368	0.714	1
PEBP1	0.18002	-0.620636	0.711	1	1
4921507P07RIK	0.182594	-0.362403	0.447	0.857	1
ABHD12	0.185139	1.64645	0.368	0.143	1
CLTA	0.185139	1.74494	0.368	0.143	1
EFHD1	0.185139	0.7259	0.263	0.714	1
FXYD1	0.185139	1.84587	0.368	0.143	1
BLVRB	0.185356	2.37515	0.447	0.286	1
SERF1	0.185362	-0.789968	0.395	0.714	1
1700095A21RIK	0.186079	-0.576514	0.158	0.429	1
AKAP4	0.186984	-0.551213	0.632	1	1
DNALI1	0.189373	-0.511558	0.184	0.429	1
OSCP1	0.189373	-0.677151	0.184	0.429	1
GM50092	0.190895	-0.657429	0.211	0.429	1
BAG1	0.191963	-0.414624	0.763	1	1
PWWP2B	0.192288	-0.534374	0.579	0.857	1
TGIF1	0.194123	-0.926019	0.105	0.286	1
TOMM7	0.194123	-0.738244	0.105	0.286	1
PABPC1	0.195283	-1.27901	0.447	0.714	1
GNB2	0.195311	0.992083	0.579	0.429	1
C1QA	0.196228	1.357	0.684	0.571	1
CSF1R	0.197193	2.53372	0.447	0.286	1
MAN2B1	0.197826	1.88862	0.368	0.143	1
PTPN18	0.197826	1.69602	0.368	0.143	1
DYNLL2	0.199213	-0.416074	0.658	1	1
NUDT4	0.199213	-0.362477	0.684	0.857	1
SPATA18	0.199952	-0.521595	0.605	0.857	1
KCMF1	0.201047	-0.30245	0.263	0.571	1
SPATA24	0.201389	-0.439362	0.711	1	1
NSMCE1	0.201445	0.449893	0.158	0.429	1
ZC3H14	0.201445	0.289752	0.158	0.429	1
PPP3R2	0.202012	-0.374674	0.316	0.714	1
DAD1	0.204296	-0.49294	0.184	0.429	1
STX8	0.204296	-0.296917	0.184	0.429	1
COL22A1	0.205008	0.48767	0.211	0.571	1
CYHR1	0.205008	0.278736	0.211	0.571	1
AIF1	0.205632	-0.340554	0.579	1	1
RPS21	0.209253	1.76474	0.474	0.286	1
SPATC1	0.209327	-0.529782	0.368	0.571	1
FCGRT	0.211137	1.38857	0.368	0.143	1
DLGAP4	0.211478	-0.565337	0.474	0.714	1
TMEM247	0.211478	-0.661979	0.474	0.714	1
HMOX2	0.211733	-0.283422	0.684	1	1
1700031P21RIK	0.212955	-0.400377	0.105	0.286	1
2810408I11RIK	0.212955	-1.12808	0.105	0.286	1
3110070M22RIK	0.212955	-0.779898	0.105	0.286	1
ATP9B	0.212955	-0.951271	0.105	0.286	1
EIF4E2	0.212955	-0.494755	0.105	0.286	1
FKBPL	0.212955	-0.53161	0.105	0.286	1
HSPA4	0.212955	-0.631267	0.105	0.286	1
LY6G6C	0.212955	-0.742613	0.105	0.286	1
NLRP14	0.212955	-0.464964	0.105	0.286	1
PDCD5	0.212955	-1.9617	0.105	0.286	1
PFDN2	0.212955	-0.531767	0.105	0.286	1
TNFSF12	0.212955	-0.618506	0.105	0.286	1
TPGS1	0.212955	-0.495657	0.105	0.286	1
UBAP2	0.212955	-1.00786	0.105	0.286	1
TGFBI	0.214824	1.58456	0.342	0.143	1
TXNDC2	0.215388	-0.36015	0.474	0.857	1
SNX5	0.217716	0.398006	0.158	0.429	1
ZYX	0.217716	0.61246	0.158	0.429	1
CSNK2B	0.219511	-0.262452	0.447	0.714	1
1700012B07RIK	0.219756	-1.06204	0.237	0.429	1
DNAJC15	0.220296	-0.642795	0.316	0.571	1
TOR1AIP1	0.220296	-0.737657	0.316	0.571	1
RPL39L	0.222002	-0.385625	0.395	0.714	1
1700003F12RIK	0.224552	-0.468886	0.711	1	1
JUNB	0.225085	1.58596	0.368	0.143	1
COMT	0.225403	0.91185	0.737	1	1
EIF4H	0.227876	-0.334423	0.474	0.857	1
UBE2D3	0.229187	-0.525678	0.368	0.714	1
ARPC1B	0.22927	2.17374	0.342	0.143	1
RAC1	0.22927	1.36915	0.342	0.143	1
RPL26	0.22927	1.4326	0.342	0.143	1
1700001C19RIK	0.229525	-0.290667	0.579	1	1
UBL4B	0.229525	-0.290377	0.579	1	1
TSSK3	0.23109	-0.606412	0.553	0.857	1
2700046G09RIK	0.233073	-0.523867	0.105	0.286	1
AVPI1	0.233073	-0.4916	0.105	0.286	1
BTG1	0.233073	-0.30499	0.105	0.286	1
DNAJC18	0.233073	-0.689394	0.105	0.286	1
ETD	0.233073	-0.347815	0.105	0.286	1
GNA11	0.233073	-0.526253	0.105	0.286	1
IMP3	0.233073	-0.469534	0.105	0.286	1
INPP4A	0.233073	-0.573574	0.105	0.286	1
MSL3L2	0.233073	-0.604842	0.105	0.286	1
NEURL1A	0.233073	-0.349384	0.105	0.286	1
OST4	0.233073	-0.388133	0.105	0.286	1
PSAP	0.233073	0.487742	0.105	0.286	1
ACTE1	0.234379	-0.300484	0.316	0.571	1
ZFAND6	0.234379	0.26975	0.289	0.714	1
LY6E	0.234557	1.48473	0.737	0.571	1
HOXD3OS1	0.234912	0.599135	0.158	0.429	1
RHOA	0.234912	0.703909	0.158	0.429	1
USP7	0.234912	0.308341	0.158	0.429	1
VIT	0.234912	0.317035	0.158	0.429	1
UBQLNL	0.235626	-0.665548	0.342	0.571	1
VHL	0.240463	0.301666	0.237	0.571	1
ADAM5	0.240828	-0.868716	0.421	0.714	1
CD81	0.244393	1.64405	0.342	0.143	1
SEM1	0.244393	1.34584	0.342	0.143	1
CD68	0.244393	1.72413	0.342	0.143	1
MT-ND2	0.245816	1.20063	0.684	0.714	1
TTC24	0.24722	-0.468941	0.289	0.571	1
PPP1CA	0.249148	1.31697	0.474	0.286	1
FAM229A	0.249559	-0.457375	0.711	1	1
PRSS55	0.250122	-0.608093	0.342	0.571	1
SMIM23	0.250329	-0.814003	0.474	0.714	1
ANKRD61	0.254155	-0.272667	0.184	0.429	1
CAPZA3	0.254155	-0.29726	0.184	0.429	1
UBE2W	0.254155	-0.268784	0.184	0.429	1
DTNB	0.254502	0.586743	0.105	0.286	1
GM136	0.254502	-0.273822	0.105	0.286	1
GM550	0.254502	-0.38877	0.105	0.286	1
LYZL4OS	0.254502	-0.284577	0.105	0.286	1
MBD3	0.254502	-0.467883	0.105	0.286	1
THAP7	0.254502	-0.49615	0.105	0.286	1
TMED10	0.254502	-0.548644	0.105	0.286	1
FXR1	0.254736	-0.633449	0.421	0.714	1
SLFNL1	0.257261	-0.55353	0.447	0.857	1
TSC22D4	0.25732	-0.519687	0.368	0.714	1
1700019D03RIK	0.258013	-0.380494	0.526	0.714	1
TBC1D20	0.264324	-0.835643	0.474	0.714	1
1110008P14RIK	0.264791	1.60531	0.316	0.143	1
ARPC5	0.264791	1.45295	0.316	0.143	1
CYBA	0.264791	1.74666	0.316	0.143	1
RPS27RT	0.264791	1.23375	0.316	0.143	1
MAEL	0.264976	-0.324383	0.5	0.857	1
TPPP2	0.264976	-0.313003	0.5	0.857	1
SH3BGRL3	0.265295	1.72137	0.421	0.286	1
MLF 1.00	0.265761	-0.640263	0.658	0.857	1
4930471G03RIK	0.268408	-0.352499	0.5	0.714	1
KIF2C	0.27225	-0.295045	0.368	0.714	1
PRKAR2A	0.27225	0.251867	0.368	0.714	1
PRM3	0.272651	-0.447561	0.632	1	1
CRLF2	0.277266	-0.307861	0.105	0.286	1
DCUN1D5	0.277266	-0.313479	0.105	0.286	1
FTO	0.277266	-0.346494	0.105	0.286	1
PPIL2	0.277266	0.281739	0.105	0.286	1
SMN1	0.277266	-0.268158	0.105	0.286	1
GNAI2	0.278849	1.90725	0.526	0.429	1
4930449C09RIK	0.280416	-0.424564	0.316	0.571	1
CLPX	0.280416	-0.39277	0.316	0.571	1
FAM205C	0.280416	-0.326785	0.316	0.571	1
RNF151	0.282957	-0.623963	0.5	0.714	1
ACTG2	0.286311	-0.317653	0.447	0.857	1
TLE3	0.286317	-0.762606	0.237	0.429	1
4930571K23RIK	0.288278	-0.618342	0.684	0.857	1
PAFAH1B1	0.289689	-0.347296	0.211	0.429	1
ANAPC11	0.291767	0.355357	0.184	0.429	1
ROGDI	0.291767	-0.289706	0.184	0.429	1
RAB3IL1	0.294077	-0.334765	0.395	0.714	1
CCHCR1	0.297185	-0.766852	0.132	0.286	1
FGD2	0.297185	-0.886526	0.132	0.286	1
SPARC	0.297303	1.8962	0.395	0.286	1
ODF4	0.29979	1.08035	0.316	0.143	1
ZFP706	0.29979	1.23317	0.316	0.143	1
MS4A7	0.29979	1.15679	0.316	0.143	1
1700051A21RIK	0.301378	0.45908	0.105	0.286	1
4930428N03RIK	0.301378	0.417855	0.105	0.286	1
AK2	0.301378	0.456015	0.105	0.286	1
APP	0.301378	1.11576	0.105	0.286	1
ARHGEF3	0.301378	0.891071	0.105	0.286	1
CACYBP	0.301378	0.302631	0.105	0.286	1
CAP2	0.301378	0.390101	0.105	0.286	1
CCDC183	0.301378	-0.313684	0.105	0.286	1
CDC37	0.301378	0.468122	0.105	0.286	1
CDK5RAP3	0.301378	0.443942	0.105	0.286	1
CDKN2C	0.301378	0.400766	0.105	0.286	1
COL1A2	0.301378	0.473053	0.105	0.286	1
DALRD3	0.301378	0.693527	0.105	0.286	1
DTD1	0.301378	0.822729	0.105	0.286	1
FAM227A	0.301378	0.336589	0.105	0.286	1
GM10138	0.301378	0.570611	0.105	0.286	1
HNRNPUL1	0.301378	0.645111	0.105	0.286	1
HRAS	0.301378	0.809761	0.105	0.286	1
IFI27	0.301378	0.366424	0.105	0.286	1
NDEL1	0.301378	0.541703	0.105	0.286	1
NENF	0.301378	0.371472	0.105	0.286	1
NKIRAS2	0.301378	0.285688	0.105	0.286	1
NUP98	0.301378	0.644798	0.105	0.286	1
OS9	0.301378	0.49027	0.105	0.286	1
PRPF40A	0.301378	0.306958	0.105	0.286	1
PRPSAP1	0.301378	0.337397	0.105	0.286	1
RNF220	0.301378	0.320897	0.105	0.286	1
RPL37A	0.301378	0.285039	0.105	0.286	1
SEL1L	0.301378	0.569744	0.105	0.286	1
SFPQ	0.301378	0.60478	0.105	0.286	1
SRSF6	0.301378	0.494325	0.105	0.286	1
TSPAN5	0.301378	0.344623	0.105	0.286	1
TMEM56	0.303862	-0.52397	0.368	0.714	1
C1QC	0.304182	0.976225	0.737	0.714	1
ENO1B	0.309001	0.60222	0.237	0.571	1
RETREG2	0.309019	-0.286717	0.211	0.429	1
CIB1	0.31182	0.26162	0.263	0.571	1
ILRUN	0.31191	0.678436	0.184	0.429	1
RGS22	0.31191	0.367943	0.184	0.429	1
SLC25A3	0.31191	0.306078	0.184	0.429	1
TMEM53	0.320559	-0.403725	0.605	0.857	1
CEBPD	0.320784	-0.523359	0.132	0.286	1
IFT122	0.320784	-0.911688	0.132	0.286	1
PCF11	0.320784	-0.594162	0.132	0.286	1
PLEKHO2	0.320784	-0.266722	0.132	0.286	1
THOP1	0.320784	-0.682328	0.132	0.286	1
YBX3	0.321261	-0.314249	0.737	1	1
DAP3	0.324248	1.48424	0.289	0.143	1
HSD3B6	0.324248	1.50829	0.289	0.143	1
JMJD6	0.324248	1.63274	0.289	0.143	1
NDUFA2	0.324248	1.7926	0.289	0.143	1
RPL14	0.324248	1.4505	0.289	0.143	1
RPS26-PS1	0.324248	-0.662887	0.237	0.429	1
SKP1A	0.324248	1.61403	0.289	0.143	1
MT-RNR1	0.324248	1.85358	0.289	0.143	1
CST8	0.325633	-0.352208	0.474	0.714	1
HDLBP	0.329183	-0.288754	0.211	0.429	1
PRDX5	0.330798	1.08345	0.421	0.286	1
SPATA20	0.331552	-0.367801	0.553	0.857	1
ALOX5AP	0.331869	1.60138	0.395	0.286	1
NDUFB5	0.332949	0.731036	0.184	0.429	1
1700015G11RIK	0.333458	-0.434459	0.526	0.714	1
ATP5H	0.344389	1.41375	0.289	0.143	1
ATP6V0B	0.344389	1.17091	0.289	0.143	1
CETN4	0.344389	-0.319532	0.237	0.429	1
TECR	0.344389	1.39827	0.289	0.143	1
TPGS2	0.344389	1.2101	0.289	0.143	1
ARL 9.00	0.345576	-0.4563	0.132	0.286	1
BOD1	0.345576	-0.526781	0.132	0.286	1
CYB5R3	0.345576	-0.293627	0.132	0.286	1
D7ERTD443E	0.345576	-0.522327	0.132	0.286	1
GM9762	0.345576	-0.474833	0.132	0.286	1
NAT9	0.345576	-0.359536	0.132	0.286	1
PIAS1	0.345576	-0.378695	0.132	0.286	1
PRKCQ	0.345576	-0.346833	0.132	0.286	1
PSEN1	0.345576	-0.863462	0.132	0.286	1
RP2	0.345576	-0.557867	0.132	0.286	1
AKR1A1	0.348685	1.30253	0.421	0.286	1
TMSB10	0.350734	-0.320413	0.289	0.571	1
ATOX1	0.354882	0.677542	0.184	0.429	1
CSNK1D	0.354882	0.390273	0.184	0.429	1
NDUFA7	0.354882	0.71709	0.184	0.429	1
RPL32	0.356477	0.717357	0.711	0.571	1
KLF2	0.357834	-0.706732	0.263	0.429	1
IZUMO2	0.367174	-0.263036	0.368	0.571	1
NPC2	0.370019	1.68569	0.368	0.286	1
CDC14B	0.371556	-0.31431	0.132	0.286	1
GM9803	0.371556	-0.342072	0.132	0.286	1
MINDY1	0.371556	-0.28783	0.132	0.286	1
SETX	0.371556	-0.352365	0.132	0.286	1
TDRD7	0.371556	-0.406946	0.132	0.286	1
UBE2Q1	0.371556	-0.271999	0.132	0.286	1
RPS14	0.376029	1.06383	0.711	0.857	1
TRIM36	0.381314	1.03258	0.526	0.571	1
TUBB4B	0.386262	-0.415504	0.368	0.571	1
PTMS	0.387006	1.02483	0.289	0.143	1
SQSTM1	0.389872	1.62675	0.368	0.286	1
CACUL1	0.390482	0.842856	0.342	0.143	1
CALR	0.391004	1.21265	0.5	0.429	1
BRI3BP	0.394661	1.16516	0.263	0.143	1
CREG1	0.394661	1.62801	0.263	0.143	1
ETF1	0.394661	1.19256	0.263	0.143	1
FCGR2B	0.394661	1.57438	0.263	0.143	1
IGF1	0.394661	1.64888	0.263	0.143	1
MRFAP1	0.394661	1.21147	0.263	0.143	1
PMP22	0.394661	1.61309	0.263	0.143	1
PRKAR1A	0.394661	1.80506	0.263	0.143	1
PTP4A2	0.394661	2.09571	0.263	0.143	1
RER1	0.394661	1.57437	0.263	0.143	1
RPSA	0.394661	1.19803	0.263	0.143	1
CDC20	0.398714	0.899894	0.132	0.286	1
FNDC11	0.398714	0.335357	0.132	0.286	1
HIPK1	0.398714	0.680588	0.132	0.286	1
NRROS	0.398714	0.266663	0.132	0.286	1
PSMB2	0.398714	0.305704	0.132	0.286	1
RPL10-PS3	0.399332	1.16895	0.447	0.429	1
SOD1	0.399541	1.23055	0.526	0.571	1
VAMP8	0.40021	0.805561	0.316	0.143	1
GABARAP	0.402136	0.831404	0.684	1	1
FAM221B	0.409472	-0.568585	0.237	0.429	1
SAT1	0.409472	1.02289	0.289	0.143	1
UBQLN3	0.409472	-0.30716	0.237	0.429	1
GRN	0.409849	1.52821	0.5	0.429	1
OXCT2B	0.409849	-0.286634	0.447	0.714	1
ANXA2	0.41036	1.33903	0.368	0.286	1
FGFR1OP2	0.41275	0.349625	0.368	0.714	1
AP2S1	0.418128	1.12682	0.263	0.143	1
EPN1	0.418128	1.32425	0.263	0.143	1
MSL1	0.418128	0.476894	0.211	0.429	1
PRDX6	0.418128	0.506497	0.211	0.429	1
IGFBP7	0.418282	0.855593	0.553	0.429	1
TCP1	0.422485	-0.351329	0.263	0.429	1
1700092M07RIK	0.426213	-0.455356	0.368	0.571	1
1700067K01RIK	0.427034	0.380278	0.132	0.286	1
ATP6V1C1	0.427034	0.492274	0.132	0.286	1
ERICH2	0.427034	0.307425	0.132	0.286	1
GAA	0.427034	0.264924	0.132	0.286	1
NFKBIA	0.427034	1.01492	0.132	0.286	1
NOP53	0.427034	0.50105	0.132	0.286	1
STRAP	0.427034	0.411841	0.132	0.286	1
EEF1D	0.427791	-0.362414	0.579	0.714	1
CCDC185	0.429142	0.874989	0.395	0.286	1
GFER	0.433122	0.317434	0.289	0.571	1
GM1821	0.437532	0.86845	0.526	0.571	1
CDKL3	0.438202	-0.491567	0.158	0.286	1
RAD21	0.438202	-0.568246	0.158	0.286	1
VCP	0.438202	-0.518457	0.158	0.286	1
EEF1B2	0.442397	1.0935	0.211	0.429	1
NABP1	0.442397	0.568201	0.211	0.429	1
PFKFB3	0.442397	0.270515	0.211	0.429	1
PLBD1	0.442397	0.76921	0.263	0.143	1
RPLP2	0.442397	0.393714	0.211	0.429	1
RPLP0	0.451454	0.698263	0.632	0.714	1
EIF1AX	0.455345	1.37176	0.342	0.286	1
SERBP1	0.455345	1.47879	0.342	0.286	1
1700096J18RIK	0.456492	0.422158	0.132	0.286	1
ANAPC5	0.456492	1.08311	0.132	0.286	1
ANKRD13A	0.456492	0.306463	0.132	0.286	1
ATP6V0D1	0.456492	0.350204	0.132	0.286	1
CCDC33	0.456492	0.87223	0.132	0.286	1
CEP170	0.456492	0.603568	0.132	0.286	1
DCAF7	0.456492	0.567836	0.132	0.286	1
EFCAB2	0.456492	0.502286	0.132	0.286	1
ELP5	0.456492	0.510283	0.132	0.286	1
FBXL13	0.456492	0.339689	0.132	0.286	1
FNTA	0.456492	0.465175	0.132	0.286	1
G3BP2	0.456492	0.984516	0.132	0.286	1
GTF2I	0.456492	0.344877	0.132	0.286	1
HPRT	0.456492	0.484712	0.132	0.286	1
IDH1	0.456492	0.494152	0.132	0.286	1
IDH3G	0.456492	0.730963	0.132	0.286	1
LGALS3BP	0.456492	0.637031	0.132	0.286	1
NPM1	0.456492	0.314199	0.132	0.286	1
ODF3B	0.456492	0.366752	0.132	0.286	1
PI4K2B	0.456492	0.532274	0.132	0.286	1
PTPN6	0.456492	0.815038	0.132	0.286	1
RRBP1	0.456492	0.460593	0.132	0.286	1
SEC13	0.456492	0.884118	0.132	0.286	1
SEC23IP	0.456492	0.77414	0.132	0.286	1
TMX1	0.456492	0.598429	0.132	0.286	1
TPT1	0.456492	0.572645	0.132	0.286	1
ZNRF1	0.456492	0.290665	0.132	0.286	1
ADD3	0.456663	0.7361	0.289	0.143	1
ARPC4	0.456663	0.902872	0.289	0.143	1
ARL4A	0.457281	-0.512483	0.5	0.714	1
CBR2	0.460713	1.19862	0.579	0.429	1
GM42418	0.461623	1.83765	0.895	1	1
HSBP1	0.464584	-0.285071	0.658	0.857	1
ESD	0.466461	-0.455436	0.158	0.286	1
CBY3	0.467452	0.513442	0.211	0.429	1
CCDC28A	0.467452	0.538078	0.211	0.429	1
MDH2	0.467452	0.876948	0.263	0.143	1
PMPCB	0.467452	0.924351	0.263	0.143	1
RAB22A	0.46915	-0.310764	0.263	0.429	1
SELENOW	0.46915	-0.327395	0.263	0.429	1
UQCRC1	0.46915	-0.31487	0.263	0.429	1
MED10	0.472275	0.745247	0.395	0.286	1
RAP1B	0.473274	-0.30192	0.184	0.286	1
AARD	0.474916	1.78795	0.421	0.429	1
ATP5B	0.474916	1.67145	0.421	0.429	1
PKM	0.475541	0.272783	0.316	0.571	1
LAPTM4A	0.477522	0.710954	0.553	0.429	1
ARPC2	0.478196	1.94487	0.342	0.286	1
SCAMP2	0.478196	0.468385	0.289	0.571	1
ACTR10	0.480139	-0.353903	0.289	0.429	1
UQCR10	0.481359	0.738028	0.289	0.143	1
LAPTM5	0.485833	1.06038	0.474	0.429	1
ELOB	0.492666	0.679479	0.632	0.857	1
BRK1	0.493275	0.589282	0.211	0.429	1
GM16226	0.493275	0.325501	0.211	0.429	1
PPP2R5C	0.493275	0.402962	0.211	0.429	1
RPS27L	0.493275	0.811252	0.263	0.143	1
SELENBP1	0.493275	1.32657	0.211	0.429	1
TUBA1B	0.493275	1.13838	0.263	0.143	1
VIM	0.494706	1.15661	0.395	0.286	1
CCDC150	0.495704	-0.336505	0.158	0.286	1
CXCL16	0.495704	0.644817	0.158	0.286	1
RPS19	0.498468	1.08515	0.368	0.286	1
ATP5A1	0.50166	1.01125	0.342	0.286	1
UBA52	0.50166	0.383601	0.289	0.571	1
EMP3	0.507829	0.619421	0.447	0.286	1
RPLP1	0.515806	0.601482	0.711	0.714	1
UBC	0.520112	0.557145	0.868	0.714	1
RPS9	0.521969	0.90172	0.368	0.286	1
DRAP1	0.524508	1.18531	0.447	0.429	1
WDR89	0.525719	0.868553	0.289	0.571	1
GRCC10	0.525897	0.260234	0.158	0.286	1
GM15491	0.53032	-0.331191	0.184	0.286	1
RNF4	0.530418	-0.526744	0.395	0.571	1
PFN1	0.532087	0.832682	0.632	0.714	1
HNRNPK	0.532859	0.4695	0.237	0.429	1
LYPD4	0.532859	0.326154	0.237	0.429	1
RPL9-PS6	0.532859	0.525975	0.237	0.429	1
SNX3	0.533729	0.98245	0.474	0.571	1
TUBA8	0.533729	-0.397204	0.474	0.571	1
BC005537	0.541901	1.31687	0.421	0.429	1
CDYL	0.546027	0.264092	0.316	0.571	1
ABHD5	0.547167	0.27168	0.395	0.714	1
ABHD4	0.550356	0.957827	0.342	0.286	1
CFL1	0.550356	1.13418	0.342	0.286	1
ATXN10	0.554132	1.13441	0.316	0.286	1
NDUFB7	0.554132	1.65725	0.316	0.286	1
9530068E07RIK	0.557004	0.369511	0.158	0.286	1
EMC10	0.557004	0.365978	0.158	0.286	1
LPCAT2B	0.557004	0.31082	0.158	0.286	1
CHCHD2	0.559554	1.23654	0.395	0.429	1
DNAJC9	0.560099	-0.71959	0.184	0.286	1
PPP1R36	0.560099	-0.269692	0.184	0.286	1
NDUFB8	0.570475	0.292134	0.263	0.429	1
SLC25A5	0.570623	0.602477	0.368	0.286	1
TUBB5	0.570623	1.09343	0.368	0.286	1
RPL8	0.573171	0.726975	0.605	0.714	1
ANXA5	0.579981	1.40051	0.316	0.286	1
ATP5G1	0.579981	0.948513	0.316	0.286	1
TSSK1	0.579981	1.18551	0.316	0.286	1
PPP4R1	0.587008	0.460253	0.237	0.429	1
SAMD4	0.587008	0.572257	0.237	0.429	1
0610012G03RIK	0.588981	0.492573	0.158	0.286	1
ARL8B	0.588981	0.729704	0.158	0.286	1
ERICH3	0.588981	0.334353	0.158	0.286	1
FH1	0.588981	0.266776	0.158	0.286	1
IGFBP4	0.588981	0.318887	0.158	0.286	1
LAMTOR1	0.588981	0.357597	0.158	0.286	1
NAPA	0.588981	0.339748	0.158	0.286	1
NUCB1	0.588981	0.485087	0.158	0.286	1
PDK2	0.588981	0.544479	0.158	0.286	1
POC1B	0.588981	0.485533	0.158	0.286	1
PSMD3	0.588981	0.388915	0.158	0.286	1
PXK	0.588981	0.667492	0.158	0.286	1
RPL18A	0.588981	0.379069	0.158	0.286	1
TBC1D14	0.588981	0.655659	0.158	0.286	1
TPI1	0.589827	0.261647	0.342	0.571	1
SAYSD1	0.593888	0.318013	0.395	0.714	1
SDHB	0.601271	0.998604	0.342	0.286	1
GLUL	0.603918	0.315214	0.789	0.857	1
EIF3H	0.608108	1.26815	0.395	0.429	1
PPT1	0.608108	1.21366	0.395	0.429	1
CTSS	0.613752	1.06686	0.579	0.571	1
GDE1	0.620704	-0.310465	0.211	0.286	1
AXL	0.62178	0.984318	0.158	0.286	1
BC048507	0.62178	0.57915	0.158	0.286	1
CD52	0.62178	1.22854	0.158	0.286	1
GPS2	0.62178	0.254775	0.158	0.286	1
IER3IP1	0.62178	1.01374	0.158	0.286	1
MIEN1	0.62178	0.762946	0.158	0.286	1
NDUFS6	0.62178	0.592623	0.158	0.286	1
PLD4	0.62178	0.931891	0.158	0.286	1
REEP5	0.62178	0.749573	0.158	0.286	1
RMDN2	0.62178	0.685644	0.158	0.286	1
RTN4	0.62178	0.587075	0.158	0.286	1
S100A6	0.62178	0.95859	0.158	0.286	1
SLC48A1	0.62178	0.849319	0.158	0.286	1
SSRP1	0.62178	0.826936	0.158	0.286	1
TCN2	0.62178	0.639831	0.158	0.286	1
TCP10B	0.62178	0.916949	0.158	0.286	1
SRP14	0.624774	0.658262	0.263	0.429	1
LDHA	0.631913	-0.384074	0.526	0.571	1
BRD2	0.633305	0.845506	0.316	0.286	1
RPL4	0.640869	0.725611	0.5	0.571	1
EPB41L2	0.643575	0.652187	0.237	0.429	1
GATAD1	0.643575	0.585337	0.237	0.429	1
KPNA6	0.643575	0.743423	0.237	0.429	1
PDZD8	0.643575	0.678787	0.237	0.429	1
RTN3	0.643575	1.04114	0.237	0.429	1
SH3GL3	0.643575	0.420031	0.237	0.429	1
SLC25A4	0.643575	0.679113	0.237	0.429	1
SELENOF	0.647408	0.773778	0.368	0.286	1
EFCAB3	0.651397	-1.01002	0.211	0.286	1
ANKRD54	0.652733	0.92781	0.263	0.429	1
4921539E11RIK	0.65399	0.304457	0.184	0.286	1
FSCB	0.660724	0.739309	0.316	0.286	1
ATP5C1	0.666901	1.34035	0.289	0.286	1
F13A1	0.666901	1.86462	0.289	0.286	1
HNRNPA2B1	0.666901	1.75667	0.289	0.286	1
H2-D1	0.677042	0.513926	0.526	0.429	1
FEM1B	0.681189	0.620485	0.263	0.429	1
GM14773	0.681189	0.526688	0.263	0.429	1
ISYNA1	0.681189	0.475564	0.263	0.429	1
RNF187	0.681189	0.36952	0.263	0.429	1
STAT4	0.682692	-0.297046	0.211	0.286	1
LYRM9	0.686651	0.290454	0.184	0.286	1
NRAS	0.686651	0.302094	0.184	0.286	1
RPS3A1	0.686651	0.434447	0.184	0.286	1
RACK1	0.688554	0.953008	0.421	0.429	1
SERPINF1	0.688606	0.567011	0.316	0.286	1
UBR7	0.692599	0.272062	0.342	0.571	1
PCOLCE	0.695593	1.32482	0.289	0.286	1
UBE2G2	0.695593	1.04955	0.289	0.286	1
FAM78A	0.705906	0.979271	0.368	0.429	1
TUBA1A	0.710106	0.640703	0.263	0.429	1
EIF5	0.710398	0.467495	0.368	0.571	1
MRPL54	0.710398	1.04498	0.395	0.429	1
ASB17	0.716918	0.348034	0.289	0.429	1
FAM53C	0.716918	0.272902	0.289	0.429	1
PABPN1	0.716918	0.257919	0.289	0.429	1
PGAP2	0.716918	0.697128	0.316	0.286	1
PLTP	0.716918	0.91442	0.316	0.286	1
UBA1	0.716918	0.755517	0.316	0.286	1
1810058I24RIK	0.719908	0.6557	0.184	0.286	1
DNAJC3	0.719908	0.465697	0.184	0.286	1
GID4	0.719908	0.264556	0.184	0.286	1
GM39566	0.719908	0.466947	0.184	0.286	1
KATNB1	0.719908	0.753181	0.184	0.286	1
NDUFAF3	0.719908	0.404865	0.184	0.286	1
SFXN3	0.719908	0.654614	0.184	0.286	1
SNN	0.719908	0.717653	0.184	0.286	1
MAP2K2	0.72393	0.578662	0.474	0.571	1
ADIPOR1	0.724726	1.08288	0.289	0.286	1
AGPAT1	0.724726	1.11475	0.289	0.286	1
TM2D2	0.724726	0.896686	0.289	0.286	1
GPI1	0.732418	0.467641	0.526	0.857	1
TMBIM6	0.738981	0.634268	0.5	0.571	1
DNAJB8	0.739258	0.469006	0.711	0.714	1
GIT1	0.743815	0.473829	0.421	0.571	1
LGALS1	0.743815	0.732597	0.447	0.429	1
SERPINB6A	0.743815	1.2928	0.421	0.571	1
PPIB	0.745624	0.70267	0.316	0.286	1
H3F3B	0.746192	0.57075	0.605	0.571	1
CSDE1	0.746712	0.336066	0.421	0.714	1
GM5905	0.746899	0.427061	0.211	0.286	1
SIN3B	0.749293	0.75302	0.474	0.571	1
ASS1	0.753704	0.731665	0.184	0.286	1
DDX39B	0.753704	1.05202	0.184	0.286	1
KRTCAP2	0.753704	0.542734	0.184	0.286	1
LARP1	0.753704	0.647715	0.184	0.286	1
WBP2	0.753704	0.648861	0.184	0.286	1
ATP5J2	0.754264	0.646784	0.289	0.286	1
ATPIF1	0.763725	0.771275	0.395	0.429	1
CNBP	0.767034	0.781121	0.421	0.429	1
MFAP3L	0.77372	0.343563	0.342	0.571	1
PWWP3A	0.774688	0.366085	0.289	0.429	1
S100A10	0.774688	0.700744	0.316	0.286	1
FXYD5	0.779708	0.934978	0.211	0.286	1
MED28	0.779708	0.331918	0.211	0.286	1
MMADHC	0.779708	0.313317	0.211	0.286	1
RPS4L	0.779708	0.380237	0.211	0.286	1
TAX1BP1	0.783762	0.994754	0.342	0.429	1
RPS2-PS10	0.784166	0.667355	0.289	0.286	1
CC2D1B	0.787979	0.800344	0.184	0.286	1
CDC42SE1	0.787979	1.01647	0.184	0.286	1
COPS4	0.787979	0.842637	0.184	0.286	1
DHRS3	0.787979	0.918339	0.184	0.286	1
GM11361	0.787979	0.503962	0.184	0.286	1
GMFB	0.787979	0.334122	0.184	0.286	1
H2-AB1	0.787979	2.60677	0.184	0.286	1
NDFIP2	0.787979	0.587253	0.184	0.286	1
PNPLA2	0.787979	0.561706	0.184	0.286	1
PRXL2B	0.787979	0.601464	0.184	0.286	1
RFC2	0.787979	0.611247	0.184	0.286	1
RPS28	0.787979	0.859149	0.184	0.286	1
SMDT1	0.787979	1.17278	0.184	0.286	1
TAGLN2	0.787979	1.07368	0.184	0.286	1
TEKT3	0.787979	0.700164	0.184	0.286	1
THOC7	0.787979	0.639867	0.184	0.286	1
YOD1	0.787979	0.36934	0.184	0.286	1
CCT5	0.793684	1.37577	0.263	0.286	1
RAB7	0.793684	1.56225	0.263	0.286	1
[truncated: 120 more rows]

## Sheet: DGE_CL8
Columna1	p_val	avg_log2FC	pct.1	pct.2	p_val_adj
4930404N11RIK	2.53663e-05	-2.56985	0	0.571	0.435362
CATSPERD	2.53663e-05	-1.10602	0	0.571	0.435362
CCDC96	2.53663e-05	-1.76978	0	0.571	0.435362
FAM183B	2.53663e-05	-1.19226	0	0.571	0.435362
GADD45G	2.53663e-05	-2.88902	0	0.571	0.435362
ITIH5	2.53663e-05	-2.49855	0	0.571	0.435362
SLC6A6	2.53663e-05	-2.15575	0	0.571	0.435362
TEX46	2.53663e-05	-1.67076	0	0.571	0.435362
TPM3	2.53663e-05	-1.83784	0	0.571	0.435362
B2M	4.14053e-05	-2.97461	0.103	0.857	0.71064
S100A6	4.18691e-05	-2.31912	0.172	1	0.7186
CEP112	6.57121e-05	-2.56662	0.069	0.714	1
NR3C1	8.37334e-05	-2.74795	0.069	0.714	1
MSL1	0.000100549	-1.67277	0.103	0.857	1
GFER	0.000162566	-1.97984	0.138	0.857	1
RPN2	0.000169967	-2.35142	0.069	0.714	1
COL6A2	0.000197579	-2.08609	0.034	0.571	1
ZCCHC24	0.000197579	-2.21665	0.034	0.571	1
1700020D05RIK	0.000331745	-1.80422	0.034	0.571	1
BPTF	0.000331745	-1.89973	0.034	0.571	1
CDKN1C	0.000331745	-1.39877	0.034	0.571	1
RNF216	0.000331745	-1.88215	0.034	0.571	1
UBE3B	0.000331745	-1.93192	0.034	0.571	1
1700010J16RIK	0.000337176	-0.971171	0	0.429	1
1700012B09RIK	0.000337176	-1.27495	0	0.429	1
1700065I16RIK	0.000337176	-0.858222	0	0.429	1
1810055G02RIK	0.000337176	-1.02833	0	0.429	1
3110070M22RIK	0.000337176	-1.2732	0	0.429	1
AGTPBP1	0.000337176	-1.06253	0	0.429	1
ANAPC16	0.000337176	-1.47855	0	0.429	1
AXIN1	0.000337176	-1.71057	0	0.429	1
C530008M17RIK	0.000337176	-1.00172	0	0.429	1
CATSPER4	0.000337176	-0.800298	0	0.429	1
CCDC38	0.000337176	-1.21571	0	0.429	1
CCN5	0.000337176	-2.06376	0	0.429	1
CDC42EP3	0.000337176	-2.12465	0	0.429	1
CDS2	0.000337176	-1.30529	0	0.429	1
CHRNE	0.000337176	-0.730621	0	0.429	1
CSNK2A2	0.000337176	-2.08337	0	0.429	1
DALRD3	0.000337176	-2.10769	0	0.429	1
DCUN1D4	0.000337176	-1.16984	0	0.429	1
DHRS1	0.000337176	-1.65297	0	0.429	1
ELL2	0.000337176	-1.51657	0	0.429	1
FAM107B	0.000337176	-0.802368	0	0.429	1
FAM167A	0.000337176	-1.75585	0	0.429	1
FBXO31	0.000337176	-1.47623	0	0.429	1
GM12346	0.000337176	-1.41433	0	0.429	1
GM14857	0.000337176	-0.855929	0	0.429	1
GM45463	0.000337176	-1.37292	0	0.429	1
GRB2	0.000337176	-1.04667	0	0.429	1
KANSL1	0.000337176	-0.87136	0	0.429	1
MAN2C1	0.000337176	-1.54247	0	0.429	1
MLLT1	0.000337176	-1.12914	0	0.429	1
NPTXR	0.000337176	-1.39859	0	0.429	1
NXT1	0.000337176	-2.38657	0	0.429	1
PAF1	0.000337176	-2.41598	0	0.429	1
PCF11	0.000337176	-1.15219	0	0.429	1
PRSS40	0.000337176	-1.03036	0	0.429	1
PTPDC1	0.000337176	-0.596196	0	0.429	1
SAMD4B	0.000337176	-1.88052	0	0.429	1
SEPHS2	0.000337176	-1.12732	0	0.429	1
SLC30A3	0.000337176	-1.75324	0	0.429	1
SLC9A1	0.000337176	-0.812948	0	0.429	1
SOX5	0.000337176	-1.53293	0	0.429	1
SRGN	0.000337176	-1.98843	0	0.429	1
SRP19	0.000337176	-1.36416	0	0.429	1
TEX10	0.000337176	-1.18204	0	0.429	1
TEX29	0.000337176	-1.43353	0	0.429	1
TMEM106B	0.000337176	-1.89366	0	0.429	1
TSHZ1	0.000337176	-1.66789	0	0.429	1
TUT4	0.000337176	-1.14842	0	0.429	1
TWSG1	0.000337176	-1.5191	0	0.429	1
UBE2U	0.000337176	-0.909446	0	0.429	1
WDR33	0.000337176	-1.24144	0	0.429	1
ZFAND5	0.000337176	-1.20661	0	0.429	1
ZFP91	0.000337176	-1.01445	0	0.429	1
GM15551	0.000337176	-1.48472	0	0.429	1
UBE2D2B	0.000417858	-1.15829	0.069	0.714	1
TXNDC5	0.000427184	-1.79575	0.034	0.571	1
USP34	0.000427184	-1.66552	0.034	0.571	1
AHNAK	0.000540511	-2.41037	0.103	0.714	1
ALKBH5	0.000547791	-1.56301	0.034	0.571	1
EIF3A	0.000547791	-1.20682	0.034	0.571	1
GM42918	0.000547791	-0.816141	0.034	0.571	1
LSM 2.00	0.000547791	-0.722071	0.034	0.571	1
TAF10	0.000547791	-0.917978	0.034	0.571	1
TES3-PS	0.000547791	-0.902741	0.034	0.571	1
TMX1	0.000547791	-1.35353	0.034	0.571	1
TTLL7	0.000547791	-1.53572	0.034	0.571	1
CLTC	0.00098394	-1.78665	0.103	0.714	1
DAG1	0.00098394	-1.00197	0.103	0.714	1
4933402J07RIK	0.000988344	-2.01246	0.069	0.571	1
RGS2	0.00122816	-2.58824	0.069	0.571	1
ATP6V1F	0.00144633	-1.4011	0.103	0.714	1
RSPH1	0.00144633	-1.32995	0.103	0.714	1
GIT1	0.00144714	-1.4379	0.172	0.857	1
FSTL1	0.00152077	-2.15155	0.069	0.571	1
JUNB	0.00152077	-2.36593	0.069	0.571	1
MAPK3	0.00152077	-1.5568	0.069	0.571	1
PAQR9	0.00187643	-1.97097	0.069	0.571	1
KLHDC3	0.00202135	-1.29106	0.172	0.857	1
EQTN	0.0023071	-0.951491	0.069	0.571	1
NDUFS7	0.0023071	-1.4533	0.069	0.571	1
PDCD4	0.0023071	-1.26755	0.069	0.571	1
RPS4L	0.0023071	-1.43891	0.069	0.571	1
ZFP217	0.0023071	-0.974419	0.069	0.571	1
APOE	0.00238333	2.67116	1	0.857	1
ALLC	0.0023888	-1.96217	0.172	0.714	1
JPT1	0.00251756	-1.73935	0.241	0.857	1
1700028J19RIK	0.00267338	-1.47721	0.034	0.429	1
CAMK2D	0.00267338	-2.01407	0.034	0.429	1
CCDC183	0.00267338	-1.41577	0.034	0.429	1
PRSS54	0.00267338	-1.2634	0.034	0.429	1
TLN2	0.00267338	-1.54625	0.034	0.429	1
WNT3	0.00267338	-1.20172	0.034	0.429	1
COMMD3	0.00282662	-1.36366	0.069	0.571	1
ELP5	0.00282662	-0.984836	0.069	0.571	1
ODF4	0.00282662	-1.46354	0.069	0.571	1
POLR2I	0.00282662	-1.05359	0.069	0.571	1
TCEA2	0.00282662	-1.49844	0.069	0.571	1
CALD1	0.0032481	-1.42077	0.138	0.714	1
1700007K13RIK	0.00339235	-1.74486	0.034	0.429	1
4930572K03RIK	0.00339235	-1.06206	0.034	0.429	1
AP3D1	0.00339235	-1.57533	0.034	0.429	1
CCDC63	0.00339235	-1.17114	0.034	0.429	1
CTPS2	0.00339235	-1.71167	0.034	0.429	1
DYNC1LI2	0.00339235	-1.55083	0.034	0.429	1
ERGIC1	0.00339235	-0.884254	0.034	0.429	1
ERICH2	0.00339235	-1.53694	0.034	0.429	1
EXTL3	0.00339235	-2.61599	0.034	0.429	1
GGT5	0.00339235	-2.11101	0.034	0.429	1
GM4984	0.00339235	-1.63663	0.034	0.429	1
LIMA1	0.00339235	-1.64841	0.034	0.429	1
MGAT1	0.00339235	-1.91832	0.034	0.429	1
MRPL30	0.00339235	-1.11495	0.034	0.429	1
RHOJ	0.00339235	-1.40457	0.034	0.429	1
RNF111	0.00339235	-1.97905	0.034	0.429	1
WDR48	0.00339235	-1.30726	0.034	0.429	1
ZFP664	0.00339235	-1.18745	0.034	0.429	1
MT-ND4	0.00340675	2.84615	0.862	0.571	1
ADAMTS1	0.00345095	-0.690021	0.069	0.571	1
ARHGEF2	0.00345095	-0.586158	0.069	0.571	1
DEUP1	0.00345095	-0.790066	0.069	0.571	1
LBP	0.00345095	-1.38716	0.069	0.571	1
PDK2	0.00345095	-0.754866	0.069	0.571	1
RCN3	0.00345095	-0.740316	0.069	0.571	1
S100A16	0.00345095	-1.17152	0.069	0.571	1
YIPF4	0.00345095	-0.787743	0.069	0.571	1
PFN3	0.00382498	-1.58061	0.103	0.571	1
COL3A1	0.0039113	-1.8046	0.172	0.714	1
1700008N11RIK	0.00411785	-1.50727	0	0.286	1
1700013H16RIK	0.00411785	-1.66509	0	0.286	1
1700017L05RIK	0.00411785	-0.81874	0	0.286	1
1700019P21RIK	0.00411785	-0.298347	0	0.286	1
1700025A08RIK	0.00411785	-0.899221	0	0.286	1
1700025G04RIK	0.00411785	-0.66347	0	0.286	1
1700029J07RIK	0.00411785	-0.719041	0	0.286	1
1700030C14RIK	0.00411785	-0.74211	0	0.286	1
1700030L22RIK	0.00411785	-0.65437	0	0.286	1
1700063H06RIK	0.00411785	-0.512278	0	0.286	1
1700086P04RIK	0.00411785	-0.444432	0	0.286	1
1700088E04RIK	0.00411785	-1.5864	0	0.286	1
1700095B10RIK	0.00411785	-1.01504	0	0.286	1
1700100L14RIK	0.00411785	-0.495404	0	0.286	1
2010109A12RIK	0.00411785	-0.639844	0	0.286	1
2810004N23RIK	0.00411785	-0.656268	0	0.286	1
4921517D22RIK	0.00411785	-0.447946	0	0.286	1
4921524J17RIK	0.00411785	-1.54806	0	0.286	1
4930402K13RIK	0.00411785	-0.278758	0	0.286	1
4930412O13RIK	0.00411785	-0.426741	0	0.286	1
4930432J09RIK	0.00411785	-0.749971	0	0.286	1
4930452G13RIK	0.00411785	-0.298347	0	0.286	1
4930523C07RIK	0.00411785	-0.641085	0	0.286	1
4930557F10RIK	0.00411785	-0.973611	0	0.286	1
4930570D08RIK	0.00411785	-1.00075	0	0.286	1
4930588J15RIK	0.00411785	-0.561746	0	0.286	1
4932414N04RIK	0.00411785	-0.444432	0	0.286	1
4933400F21RIK	0.00411785	-0.545444	0	0.286	1
4933417A18RIK	0.00411785	-0.479177	0	0.286	1
A930030B08RIK	0.00411785	-0.867415	0	0.286	1
ABHD16A	0.00411785	-0.3396	0	0.286	1
ACKR3	0.00411785	-2.03086	0	0.286	1
ACTRT3	0.00411785	-0.512278	0	0.286	1
AKR1C14	0.00411785	-2.02721	0	0.286	1
AMOTL2	0.00411785	-1.09397	0	0.286	1
ANKMY1	0.00411785	-1.25376	0	0.286	1
AP4S1	0.00411785	-0.298347	0	0.286	1
ARF4OS	0.00411785	-1.457	0	0.286	1
ARFGEF1	0.00411785	-0.512278	0	0.286	1
ARHGAP32	0.00411785	-0.892273	0	0.286	1
ARHGAP42	0.00411785	-1.25278	0	0.286	1
ARHGEF7	0.00411785	-0.278758	0	0.286	1
ARID3B	0.00411785	-0.391593	0	0.286	1
ARL6IP4	0.00411785	-1.18228	0	0.286	1
ARMC3	0.00411785	-1.34984	0	0.286	1
ARRDC2	0.00411785	-0.354646	0	0.286	1
ATP5J	0.00411785	-1.37052	0	0.286	1
ATP6AP1L	0.00411785	-0.674762	0	0.286	1
AZI2	0.00411785	-0.624406	0	0.286	1
BAZ1A	0.00411785	-0.593025	0	0.286	1
BCO1	0.00411785	-0.669492	0	0.286	1
BRD4	0.00411785	-0.278758	0	0.286	1
BRD7	0.00411785	-0.990695	0	0.286	1
BTG2	0.00411785	-0.426741	0	0.286	1
CT010467.1	0.00411785	-0.426741	0	0.286	1
CAMTA2	0.00411785	-0.764131	0	0.286	1
CAND1	0.00411785	-0.614297	0	0.286	1
CBR3	0.00411785	-0.91832	0	0.286	1
CCDC117	0.00411785	-1.50754	0	0.286	1
CCDC28B	0.00411785	-1.02637	0	0.286	1
CCDC7A	0.00411785	-1.01149	0	0.286	1
CCDC7B	0.00411785	-1.13487	0	0.286	1
CD3D	0.00411785	-0.878205	0	0.286	1
CDKN2AIP	0.00411785	-1.5086	0	0.286	1
CENPN	0.00411785	-0.669492	0	0.286	1
CEP295	0.00411785	-0.811246	0	0.286	1
CEP95	0.00411785	-0.546768	0	0.286	1
CFH	0.00411785	-0.911665	0	0.286	1
CHSY1	0.00411785	-0.899221	0	0.286	1
CIAPIN1	0.00411785	-1.2122	0	0.286	1
CLCN3	0.00411785	-0.715109	0	0.286	1
COL16A1	0.00411785	-1.61777	0	0.286	1
CPSF3	0.00411785	-1.22257	0	0.286	1
CPTP	0.00411785	-1.04378	0	0.286	1
CTDSP1	0.00411785	-1.67973	0	0.286	1
CUL5	0.00411785	-0.967013	0	0.286	1
DCAF10	0.00411785	-0.701109	0	0.286	1
DCDC2C	0.00411785	-1.64345	0	0.286	1
DCPS	0.00411785	-1.66341	0	0.286	1
DDX27	0.00411785	-0.648284	0	0.286	1
DEK	0.00411785	-1.0186	0	0.286	1
DIS3	0.00411785	-0.66347	0	0.286	1
DNAJB12	0.00411785	-1.67973	0	0.286	1
DNAJC14	0.00411785	-0.923773	0	0.286	1
DNMBP	0.00411785	-1.17992	0	0.286	1
DRC3	0.00411785	-0.608801	0	0.286	1
DXO	0.00411785	-1.43398	0	0.286	1
E2F4	0.00411785	-0.764131	0	0.286	1
EEF2K	0.00411785	-1.54081	0	0.286	1
EIF1AD	0.00411785	-1.4146	0	0.286	1
EPCAM	0.00411785	-0.899221	0	0.286	1
ERP44	0.00411785	-1.06163	0	0.286	1
ESYT3	0.00411785	-0.973611	0	0.286	1
FAM114A2	0.00411785	-1.1177	0	0.286	1
FAM210A	0.00411785	-0.358386	0	0.286	1
FAM71A	0.00411785	-1.02637	0	0.286	1
FAM71E2	0.00411785	-0.373238	0	0.286	1
FBXL3	0.00411785	-0.892273	0	0.286	1
FBXO24	0.00411785	-0.391593	0	0.286	1
FBXO45	0.00411785	-0.927175	0	0.286	1
FBXO46	0.00411785	-0.593025	0	0.286	1
FEZ1	0.00411785	-0.911993	0	0.286	1
FMR1	0.00411785	-1.76656	0	0.286	1
FNDC3A	0.00411785	-0.735673	0	0.286	1
FOXP1	0.00411785	-0.872007	0	0.286	1
FSIP2	0.00411785	-0.447946	0	0.286	1
GATA2	0.00411785	-0.844962	0	0.286	1
GGA2	0.00411785	-1.35018	0	0.286	1
GK2	0.00411785	-1.33598	0	0.286	1
GM10847	0.00411785	-0.528956	0	0.286	1
GM12254	0.00411785	-1.04378	0	0.286	1
GM14017	0.00411785	-0.844029	0	0.286	1
GM14773	0.00411785	-0.756344	0	0.286	1
GM14780	0.00411785	-0.869089	0	0.286	1
GM16159	0.00411785	-0.547915	0	0.286	1
GM20163	0.00411785	-0.669492	0	0.286	1
GM26844	0.00411785	-0.831231	0	0.286	1
GM29675	0.00411785	-0.91832	0	0.286	1
GM29825	0.00411785	-1.1177	0	0.286	1
GM31786	0.00411785	-0.608801	0	0.286	1
GM36839	0.00411785	-1.9919	0	0.286	1
GM4275	0.00411785	-0.354646	0	0.286	1
GM4708	0.00411785	-1.06051	0	0.286	1
GM47915	0.00411785	-0.278758	0	0.286	1
GM553	0.00411785	-1.29996	0	0.286	1
GM6278	0.00411785	-0.648284	0	0.286	1
GM6472	0.00411785	-0.426741	0	0.286	1
GMCL1	0.00411785	-0.749971	0	0.286	1
GNAZ	0.00411785	-0.426741	0	0.286	1
GOLGA3	0.00411785	-1.47499	0	0.286	1
GOLGA5	0.00411785	-1.25708	0	0.286	1
GPR62	0.00411785	-0.610069	0	0.286	1
GRAMD2	0.00411785	-0.426741	0	0.286	1
GTF2F2	0.00411785	-1.55035	0	0.286	1
GUCY1A1	0.00411785	-0.7289	0	0.286	1
H3F3A	0.00411785	-1.13411	0	0.286	1
HDAC4	0.00411785	-1.457	0	0.286	1
HEXIM1	0.00411785	-1.4824	0	0.286	1
HIST1H4A	0.00411785	-1.06051	0	0.286	1
HK2	0.00411785	-1.42328	0	0.286	1
HPS4	0.00411785	-0.791352	0	0.286	1
HSPA12B	0.00411785	-1.2961	0	0.286	1
IBA57	0.00411785	-0.426741	0	0.286	1
IGF1R	0.00411785	-1.61948	0	0.286	1
INO80C	0.00411785	-1.02637	0	0.286	1
IPO13	0.00411785	-0.426741	0	0.286	1
IPO9	0.00411785	-0.867415	0	0.286	1
IQCF6	0.00411785	-0.461909	0	0.286	1
IZUMO4	0.00411785	-1.93732	0	0.286	1
JCAD	0.00411785	-1.75986	0	0.286	1
KIF1B	0.00411785	-0.298347	0	0.286	1
KIF5B	0.00411785	-1.17992	0	0.286	1
KLC2	0.00411785	-1.06051	0	0.286	1
KLHL22	0.00411785	-0.943421	0	0.286	1
KPNA4	0.00411785	-1.75703	0	0.286	1
LARP4	0.00411785	-1.04899	0	0.286	1
LENG9	0.00411785	-0.391593	0	0.286	1
LEPROTL1	0.00411785	-0.869089	0	0.286	1
LGALS9	0.00411785	-1.6243	0	0.286	1
LONP1	0.00411785	-1.39856	0	0.286	1
LRP6	0.00411785	-0.54749	0	0.286	1
MCCC2	0.00411785	-1.72113	0	0.286	1
MCUR1	0.00411785	-1.28225	0	0.286	1
MEF2D	0.00411785	-1.64034	0	0.286	1
METTL23	0.00411785	-0.298347	0	0.286	1
MFSD6	0.00411785	-0.614297	0	0.286	1
MGAT5	0.00411785	-0.577075	0	0.286	1
MIA3	0.00411785	-0.512278	0	0.286	1
MIB1	0.00411785	-0.896992	0	0.286	1
MKRN2	0.00411785	-0.911993	0	0.286	1
MLLT10	0.00411785	-0.736384	0	0.286	1
MOB1A	0.00411785	-2.31718	0	0.286	1
MOB2	0.00411785	-2.01755	0	0.286	1
MRPL24	0.00411785	-1.22334	0	0.286	1
MRPL4	0.00411785	-2.26341	0	0.286	1
MRPL57	0.00411785	-1.1173	0	0.286	1
MRPS18C	0.00411785	-2.06798	0	0.286	1
MSI2	0.00411785	-0.278758	0	0.286	1
MTMR4	0.00411785	-0.560947	0	0.286	1
MTO1	0.00411785	-1.7261	0	0.286	1
NCAN	0.00411785	-0.391593	0	0.286	1
NCOA6	0.00411785	-0.426741	0	0.286	1
NCOA7	0.00411785	-1.35018	0	0.286	1
NDUFAF3	0.00411785	-1.40533	0	0.286	1
NECTIN4	0.00411785	-0.354646	0	0.286	1
NME6	0.00411785	-0.791352	0	0.286	1
NMNAT3	0.00411785	-1.61948	0	0.286	1
NOL12	0.00411785	-1.2122	0	0.286	1
NRTN	0.00411785	-0.802733	0	0.286	1
NSRP1	0.00411785	-1.17081	0	0.286	1
NSUN5	0.00411785	-1.11622	0	0.286	1
OARD1	0.00411785	-1.46679	0	0.286	1
OSGEP	0.00411785	-0.77219	0	0.286	1
PDCD5-PS	0.00411785	-0.669492	0	0.286	1
PDE4A	0.00411785	-1.17081	0	0.286	1
PDIA3	0.00411785	-0.648284	0	0.286	1
PEF1	0.00411785	-0.896651	0	0.286	1
PHF12	0.00411785	-0.927175	0	0.286	1
PHTF1	0.00411785	-0.659302	0	0.286	1
PIK3C2A	0.00411785	-1.08339	0	0.286	1
PIK3CD	0.00411785	-0.669492	0	0.286	1
PLAAT3	0.00411785	-1.42328	0	0.286	1
PLCD4	0.00411785	-0.713931	0	0.286	1
PLDI	0.00411785	-0.624406	0	0.286	1
PNPT1	0.00411785	-0.278758	0	0.286	1
POC1A	0.00411785	-1.60995	0	0.286	1
POLD3	0.00411785	-0.890188	0	0.286	1
POLD4	0.00411785	-0.77219	0	0.286	1
POLL	0.00411785	-1.04378	0	0.286	1
POLR2B	0.00411785	-0.899221	0	0.286	1
PPM1K	0.00411785	-1.22334	0	0.286	1
PPP3CC	0.00411785	-0.844962	0	0.286	1
PQBP1	0.00411785	-1.54145	0	0.286	1
PRPF40B	0.00411785	-2.01755	0	0.286	1
PRRC1	0.00411785	-1.97779	0	0.286	1
PTBP3	0.00411785	-0.278758	0	0.286	1
PTH2	0.00411785	-0.839933	0	0.286	1
RAB10OS	0.00411785	-0.447946	0	0.286	1
RANBP2	0.00411785	-0.70737	0	0.286	1
RELB	0.00411785	-0.278758	0	0.286	1
RIMKLB	0.00411785	-0.545444	0	0.286	1
RPAIN	0.00411785	-1.16985	0	0.286	1
RPF2	0.00411785	-0.545444	0	0.286	1
RPL36A-PS2	0.00411785	-1.22334	0	0.286	1
S100A11	0.00411785	-0.54749	0	0.286	1
SAXO1OS	0.00411785	-0.560947	0	0.286	1
2004-09-01	0.00411785	-0.810574	0	0.286	1
SH3YL1	0.00411785	-0.770439	0	0.286	1
SIGMAR1	0.00411785	-1.75732	0	0.286	1
SLC19A2	0.00411785	-0.444432	0	0.286	1
SLC25A26	0.00411785	-0.444432	0	0.286	1
SLC35G3	0.00411785	-0.298347	0	0.286	1
SLC38A10	0.00411785	-0.993291	0	0.286	1
SMARCD1	0.00411785	-1.52846	0	0.286	1
SMC1B	0.00411785	-1.22156	0	0.286	1
SMC6	0.00411785	-1.13759	0	0.286	1
SNAI1	0.00411785	-2.06798	0	0.286	1
SNX32	0.00411785	-1.13759	0	0.286	1
SNX4	0.00411785	-1.44354	0	0.286	1
SP2	0.00411785	-1.04899	0	0.286	1
SPACA6	0.00411785	-1.28225	0	0.286	1
SPATA1	0.00411785	-1.20246	0	0.286	1
SPATA31D1A	0.00411785	-0.784398	0	0.286	1
SPP1	0.00411785	-0.593025	0	0.286	1
SPRTN	0.00411785	-1.1814	0	0.286	1
SPTBN4	0.00411785	-1.22539	0	0.286	1
SREK1	0.00411785	-0.852655	0	0.286	1
SREK1IP1	0.00411785	-0.74211	0	0.286	1
SRGAP1	0.00411785	-0.560947	0	0.286	1
STK17B	0.00411785	-1.22334	0	0.286	1
STK33	0.00411785	-0.88438	0	0.286	1
TADA2B	0.00411785	-0.949034	0	0.286	1
TAF6	0.00411785	-1.25708	0	0.286	1
TAOK1	0.00411785	-0.3396	0	0.286	1
TCEAL8	0.00411785	-1.22334	0	0.286	1
TCTA	0.00411785	-1.44354	0	0.286	1
TERF2	0.00411785	-0.614297	0	0.286	1
TMEM161B	0.00411785	-0.461909	0	0.286	1
TMEM202	0.00411785	-1.86538	0	0.286	1
TMEM225	0.00411785	-1.04095	0	0.286	1
TMEM237	0.00411785	-0.546768	0	0.286	1
TMEM243	0.00411785	-0.563055	0	0.286	1
TMEM259	0.00411785	-2.0083	0	0.286	1
TMEM30C	0.00411785	-0.614297	0	0.286	1
TMEM63A	0.00411785	-0.88438	0	0.286	1
TMEM64	0.00411785	-1.19672	0	0.286	1
TMEM89	0.00411785	-1.75732	0	0.286	1
TMEM94	0.00411785	-0.546768	0	0.286	1
TMOD1	0.00411785	-0.412432	0	0.286	1
TNPO1	0.00411785	-0.593025	0	0.286	1
TOB1	0.00411785	-0.90304	0	0.286	1
TRAF7	0.00411785	-1.6733	0	0.286	1
TSGA10	0.00411785	-1.14001	0	0.286	1
TTC29	0.00411785	-0.899221	0	0.286	1
TUBG1	0.00411785	-1.08947	0	0.286	1
TUSC2	0.00411785	-0.949034	0	0.286	1
TXNL4A	0.00411785	-1.41319	0	0.286	1
TXNRD2	0.00411785	-2.0083	0	0.286	1
TYRO3	0.00411785	-0.70737	0	0.286	1
UBA2	0.00411785	-1.66509	0	0.286	1
UBIAD1	0.00411785	-1.17081	0	0.286	1
UBR3	0.00411785	-1.87555	0	0.286	1
USP25	0.00411785	-0.608801	0	0.286	1
USP7	0.00411785	-0.65437	0	0.286	1
WBP1	0.00411785	-1.11622	0	0.286	1
WDR20RT	0.00411785	-0.611937	0	0.286	1
WDR31	0.00411785	-0.97604	0	0.286	1
WIPF2	0.00411785	-0.611937	0	0.286	1
ZBTB3	0.00411785	-0.842648	0	0.286	1
ZFC3H1	0.00411785	-0.611937	0	0.286	1
ZFP148	0.00411785	-1.72068	0	0.286	1
ZFP654	0.00411785	-0.512278	0	0.286	1
ZFP941	0.00411785	-1.60995	0	0.286	1
ZKSCAN3	0.00411785	-1.64034	0	0.286	1
ZKSCAN6	0.00411785	-0.593025	0	0.286	1
ZMAT3	0.00411785	-1.20321	0	0.286	1
CTBP2	0.00419841	-0.366041	0.069	0.571	1
FAM76A	0.00419841	-0.922877	0.069	0.571	1
IDH3B	0.00419841	-0.793311	0.069	0.571	1
RIMBP3	0.00419841	-0.689025	0.069	0.571	1
SAYSD1	0.00419841	-0.874412	0.069	0.571	1
STX2	0.00419841	-0.770498	0.069	0.571	1
1700003O11RIK	0.00428332	-0.558175	0.034	0.429	1
1700011L22RIK	0.00428332	-0.811255	0.034	0.429	1
1700030F04RIK	0.00428332	-0.821704	0.034	0.429	1
4933407I05RIK	0.00428332	-1.80134	0.034	0.429	1
AKNAD1	0.00428332	-1.03103	0.034	0.429	1
BEST1	0.00428332	-1.60897	0.034	0.429	1
CCDC65	0.00428332	-1.20293	0.034	0.429	1
CCHCR1	0.00428332	-1.22184	0.034	0.429	1
CCIN	0.00428332	-1.46267	0.034	0.429	1
FDFT1	0.00428332	-1.08995	0.034	0.429	1
GAS8	0.00428332	-1.50525	0.034	0.429	1
IRF2BP2	0.00428332	-1.64718	0.034	0.429	1
IZUMO3	0.00428332	-0.978678	0.034	0.429	1
LYZL6	0.00428332	-1.95044	0.034	0.429	1
MYCBP2	0.00428332	-1.22549	0.034	0.429	1
NDUFA9	0.00428332	-1.56491	0.034	0.429	1
PANK3	0.00428332	-1.13772	0.034	0.429	1
PITPNA	0.00428332	-1.24284	0.034	0.429	1
PSEN1	0.00428332	-1.08957	0.034	0.429	1
RTF2	0.00428332	-1.09183	0.034	0.429	1
TEX2	0.00428332	-1.07403	0.034	0.429	1
TTC39A	0.00428332	-1.24171	0.034	0.429	1
WFDC3	0.00428332	-1.04628	0.034	0.429	1
ZFP871	0.00428332	-1.55322	0.034	0.429	1
ZFPL1	0.00428332	-1.06661	0.034	0.429	1
CDRT4	0.00448215	-1.81526	0.207	0.714	1
IER3IP1	0.00448215	-0.758852	0.172	0.857	1
FAM53C	0.00459116	-1.67388	0.103	0.571	1
FBXW5	0.00459116	-1.06502	0.103	0.571	1
NAA38	0.00459116	-1.57595	0.103	0.571	1
PTGDS	0.00529441	3.98577	0.655	0	1
BC051142	0.00532222	-0.730912	0.207	0.857	1
EIF4G1	0.00534363	-0.815459	0.138	0.714	1
AK8	0.00536943	-1.61734	0.172	0.714	1
1700023F06RIK	0.00538152	-1.26687	0.034	0.429	1
1700056E22RIK	0.00538152	-1.13705	0.034	0.429	1
4930558C23RIK	0.00538152	-0.316838	0.034	0.429	1
ABHD2	0.00538152	-1.25774	0.034	0.429	1
AXDND1	0.00538152	-0.486994	0.034	0.429	1
FAM209	0.00538152	-0.962983	0.034	0.429	1
FBXO39	0.00538152	-0.771358	0.034	0.429	1
KANK2	0.00538152	-1.52812	0.034	0.429	1
KATNB1	0.00538152	-0.419642	0.034	0.429	1
KLC3	0.00538152	-0.509595	0.034	0.429	1
LMNB2	0.00538152	-0.593413	0.034	0.429	1
MAP2K7	0.00538152	-0.960601	0.034	0.429	1
MEG3	0.00538152	-1.04721	0.034	0.429	1
NAT9	0.00538152	-0.367275	0.034	0.429	1
NCKAP1	0.00538152	-0.586841	0.034	0.429	1
PDCD5	0.00538152	-0.786876	0.034	0.429	1
PPP2R3D	0.00538152	-0.810502	0.034	0.429	1
SEC16A	0.00538152	-0.87695	0.034	0.429	1
SEC62	0.00538152	-1.36874	0.034	0.429	1
SHISA5	0.00538152	-0.752908	0.034	0.429	1
SLC31A2	0.00538152	-1.23761	0.034	0.429	1
SPRYD3	0.00538152	-0.697827	0.034	0.429	1
TLCD1	0.00538152	-0.992304	0.034	0.429	1
USP8	0.00538152	-0.477739	0.034	0.429	1
YIF1A	0.00538152	-0.667855	0.034	0.429	1
ZFP330	0.00538152	-0.410758	0.034	0.429	1
PPM1D	0.00549381	-1.47623	0.103	0.571	1
CIB1	0.00655367	-1.24416	0.103	0.571	1
COPE	0.00655367	-1.78533	0.103	0.571	1
FANK1	0.00655367	-1.472	0.103	0.571	1
H2-D1	0.00655367	-1.54004	0.103	0.571	1
LY6A	0.00655367	-1.79248	0.103	0.571	1
CYPT4	0.00703743	-2.16353	0.207	0.714	1
CABYR	0.00779398	-1.71984	0.103	0.571	1
CDC42	0.00779398	-1.81931	0.103	0.571	1
GM10073	0.00779398	-1.61455	0.103	0.571	1
UBAP2L	0.00779398	-1.07595	0.103	0.571	1
UBL5	0.00779398	-1.27221	0.103	0.571	1
MT1	0.00837703	-2.37073	0.517	1	1
HDLBP	0.00848493	-1.23139	0.172	0.714	1
CCDC30	0.00909123	-1.2532	0.138	0.571	1
CCN2	0.00924061	-2.14137	0.103	0.571	1
COX6B2	0.00924061	-1.06234	0.103	0.571	1
UBE2G2	0.00924061	-1.05986	0.103	0.571	1
CEP295NL	0.00924389	-1.47631	0.276	0.714	1
CCDC74A	0.00953723	-1.76581	0.069	0.429	1
LMAN2	0.00953723	-2.12611	0.069	0.429	1
PMFBP1	0.00953723	-1.40841	0.069	0.429	1
SERP1	0.00983662	-1.07876	0.172	0.714	1
BC005537	0.0100146	-0.467938	0.138	0.714	1
MT-CYTB	0.0107115	2.17054	0.828	0.571	1
PPP3R2	0.0108323	-1.20172	0.207	0.714	1
1700120K04RIK	0.0109222	-0.791041	0.103	0.571	1
EFCAB3	0.0109222	-1.36423	0.103	0.571	1
TACC1	0.0109222	-0.794771	0.103	0.571	1
CEP63	0.011377	-0.973686	0.172	0.714	1
COMP	0.0115466	-2.00959	0.069	0.429	1
DRG1	0.0115466	-1.48345	0.069	0.429	1
G6PC3	0.0115466	-2.29336	0.069	0.429	1
NUP153	0.0115466	-1.21122	0.069	0.429	1
PDPK1	0.0115466	-1.68763	0.069	0.429	1
RNF44	0.0115466	-1.73752	0.069	0.429	1
XRRA1	0.0115466	-1.11773	0.069	0.429	1
GAS5	0.0128705	-0.662353	0.103	0.571	1
HNRNPAB	0.0128705	-0.693594	0.103	0.571	1
1700113H08RIK	0.0139232	-1.32055	0.069	0.429	1
ANKRD61	0.0139232	-1.20525	0.069	0.429	1
BRDT	0.0139232	-1.05007	0.069	0.429	1
GLRX2	0.0139232	-1.77472	0.069	0.429	1
GM13436	0.0139232	-1.6394	0.069	0.429	1
GM16226	0.0139232	-1.15932	0.069	0.429	1
GM550	0.0139232	-0.754934	0.069	0.429	1
METTL9	0.0139232	-1.22008	0.069	0.429	1
PTBP2	0.0139232	-1.92373	0.069	0.429	1
TMCO1	0.0139232	-2.16248	0.069	0.429	1
UBE2W	0.0139232	-1.18208	0.069	0.429	1
UBTD1	0.0139232	-0.953994	0.069	0.429	1
VIT	0.0139232	-1.25468	0.069	0.429	1
1700016K19RIK	0.0142832	-0.60349	0.207	0.714	1
OCIAD1	0.0145315	-1.00068	0.138	0.571	1
NRD1	0.0148219	-1.1006	0.345	0.857	1
CRISPLD2	0.0151127	-0.784789	0.172	0.714	1
KDELR1	0.0151202	-0.55694	0.103	0.571	1
SPATA33	0.0159319	-1.16469	0.31	0.857	1
VKORC1	0.0163476	-0.977849	0.207	0.714	1
GSTM1	0.016474	1.26604	1	1	1
CCDC169	0.0167216	-1.27061	0.069	0.429	1
CENPX	0.0167216	-0.740356	0.069	0.429	1
COL22A1	0.0167216	-1.06545	0.069	0.429	1
COX8C	0.0167216	-1.4306	0.069	0.429	1
DCUN1D3	0.0167216	-0.884147	0.069	0.429	1
ERRFI1	0.0167216	-1.52119	0.069	0.429	1
KCNMB4OS1	0.0167216	-0.923997	0.069	0.429	1
PNPLA8	0.0167216	-1.37562	0.069	0.429	1
SERINC1	0.0167216	-0.8658	0.069	0.429	1
SKI	0.0167216	-1.29177	0.069	0.429	1
TEX44	0.0167216	-0.28995	0.069	0.429	1
TMEM248	0.0167216	-0.871115	0.069	0.429	1
ZDHHC4	0.0167216	-0.973396	0.069	0.429	1
HGS	0.0168974	-1.16758	0.138	0.571	1
HSPA4L	0.0172223	-1.44359	0.241	0.714	1
NUCKS1	0.0173574	-0.355083	0.172	0.714	1
HCFC1R1	0.0177092	0.347569	0.103	0.571	1
TUBA4A	0.0177092	-0.840212	0.103	0.571	1
ACSBG1	0.01785	2.8092	0.69	0.286	1
ROPN1L	0.0180226	-1.18124	0.483	1	1
USP50	0.0186698	-0.724243	0.207	0.714	1
ARL4A	0.0191438	-0.823469	0.276	0.857	1
CETN1	0.019595	-1.11072	0.138	0.571	1
NDUFB10	0.019595	-1.23224	0.138	0.571	1
OXCT2A	0.019595	-1.13682	0.138	0.571	1
SPPL2C	0.019595	-0.991321	0.138	0.571	1
AY702103	0.0200021	-1.22418	0.069	0.429	1
ADGRD1	0.0200021	-0.838009	0.069	0.429	1
AUP1	0.0200021	-0.953741	0.069	0.429	1
BRD3	0.0200021	-0.437017	0.069	0.429	1
CSNK1G1	0.0200021	-0.405163	0.069	0.429	1
DAP	0.0200021	-0.925313	0.069	0.429	1
GM36423	0.0200021	-1.21688	0.069	0.429	1
IMMT	0.0200021	-1.17613	0.069	0.429	1
LARP1B	0.0200021	-0.604436	0.069	0.429	1
LGALS8	0.0200021	-1.24418	0.069	0.429	1
MTDH	0.0200021	-1.08848	0.069	0.429	1
PPP1R32	0.0200021	-0.882574	0.069	0.429	1
RASA3	0.0200021	-0.762729	0.069	0.429	1
RNF34	0.0200021	-1.2102	0.069	0.429	1
SLC25A37	0.0200021	-0.986399	0.069	0.429	1
SNF8	0.0200021	-1.11854	0.069	0.429	1
TEKT2	0.0200021	-1.17365	0.069	0.429	1
TEX50	0.0200021	-0.32362	0.069	0.429	1
TMEM222	0.0200021	-1.03469	0.069	0.429	1
WDR62	0.0200021	-0.804033	0.069	0.429	1
DKKL1	0.0202763	-1.03796	0.31	0.857	1
CAR2	0.0222162	-0.541471	0.241	0.714	1
ABHD17A	0.0226613	-1.01526	0.138	0.571	1
GM4332	0.0226613	-0.896366	0.138	0.571	1
MFF	0.0226613	-0.445249	0.138	0.571	1
SLC2A3	0.0226613	-0.953516	0.138	0.571	1
TSSK6	0.0227542	-0.941607	0.276	0.714	1
1700017N19RIK	0.0238311	-0.791285	0.069	0.429	1
ABCA1	0.0238311	-0.923959	0.069	0.429	1
AKAP13	0.0238311	-1.35564	0.069	0.429	1
ATXN7L3B	0.0238311	-1.17756	0.069	0.429	1
CAPRIN1	0.0238311	-0.803501	0.069	0.429	1
CLASP1	0.0238311	-0.849746	0.069	0.429	1
CREM	0.0238311	-0.530155	0.069	0.429	1
ETF1	0.0238311	-0.484879	0.069	0.429	1
FAM98C	0.0238311	-0.413776	0.069	0.429	1
GRCC10	0.0238311	-0.740882	0.069	0.429	1
H6PD	0.0238311	-1.19882	0.069	0.429	1
HSP90B1	0.0238311	-0.857547	0.069	0.429	1
IGF2BP3	0.0238311	-0.614029	0.069	0.429	1
LITAF	0.0238311	-0.583936	0.069	0.429	1
NUDCD3	0.0238311	-0.414501	0.069	0.429	1
PPP4C	0.0238311	-0.753195	0.069	0.429	1
RPS25	0.0238311	-0.691915	0.069	0.429	1
RUNDC3A	0.0238311	-0.816531	0.069	0.429	1
SLC35B1	0.0238311	-0.701257	0.069	0.429	1
RNF126	0.0241926	-0.868928	0.207	0.714	1
UBE2B	0.0241926	-0.674748	0.207	0.714	1
PHF7	0.0251474	-1.62365	0.379	0.714	1
SH3D21	0.0251551	-1.34744	0.241	0.714	1
ADAM3	0.0256773	-1.19827	0.276	0.714	1
EIF4G2	0.0256773	-1.40944	0.276	0.714	1
MS4A5	0.0256773	-1.49937	0.276	0.714	1
SERF1	0.0256773	-1.37562	0.276	0.714	1
ATXN2L	0.0261365	-0.910376	0.138	0.571	1
KRTCAP2	0.0261365	-0.915387	0.138	0.571	1
MATR3	0.0261365	-0.508374	0.138	0.571	1
ARF1	0.0266638	-2.25543	0.103	0.429	1
WWP2	0.0266638	-1.22926	0.103	0.429	1
HSP90AB1	0.0281474	-0.508954	0.31	1	1
4930413F20RIK	0.0282803	-0.455534	0.069	0.429	1
ABHD8	0.0282803	-0.414175	0.069	0.429	1
ATXN3	0.0282803	-0.810989	0.069	0.429	1
B4GALT1	0.0282803	-1.20933	0.069	0.429	1
CANX	0.0282803	0.362172	0.069	0.429	1
CETN4	0.0282803	0.539473	0.069	0.429	1
DDX19B	0.0282803	-0.467777	0.069	0.429	1
FAF1	0.0282803	-0.353977	0.069	0.429	1
FAM221B	0.0282803	-0.77832	0.069	0.429	1
GATAD1	0.0282803	-0.484531	0.069	0.429	1
HECTD1	0.0282803	-0.547467	0.069	0.429	1
MICALL1	0.0282803	0.655362	0.069	0.429	1
MSTO1	0.0282803	-0.479606	0.069	0.429	1
NFKBIB	0.0282803	-0.828615	0.069	0.429	1
NTN4	0.0282803	0.437687	0.069	0.429	1
NUP98	0.0282803	-0.590082	0.069	0.429	1
PRSS58	0.0282803	-0.794012	0.069	0.429	1
TPRGL	0.0282803	-0.391472	0.069	0.429	1
TSNAXIP1	0.0282803	-0.527617	0.069	0.429	1
SPEM2	0.0284248	-1.35753	0.241	0.714	1
ACTG2	0.0287221	-0.678521	0.31	0.857	1
2610318N02RIK	0.0289987	-1.6128	0.31	0.714	1
PMIS2	0.0300629	-0.63643	0.138	0.571	1
4930444P10RIK	0.030187	-1.24773	0.034	0.286	1
4930451I11RIK	0.030187	-1.65167	0.034	0.286	1
ABHD16B	0.030187	-0.430043	0.034	0.286	1
ADCY10	0.030187	-1.31848	0.034	0.286	1
AP3S1	0.030187	-0.398877	0.034	0.286	1
BCL2L1	0.030187	-1.6273	0.034	0.286	1
BTBD16	0.030187	-0.667404	0.034	0.286	1
CAGE1	0.030187	-1.23381	0.034	0.286	1
CCDC187	0.030187	-0.758321	0.034	0.286	1
CCDC60	0.030187	-1.34998	0.034	0.286	1
CLGN	0.030187	-1.5046	0.034	0.286	1
COPG1	0.030187	-1.26014	0.034	0.286	1
EIF2B2	0.030187	-0.773923	0.034	0.286	1
FAM174A	0.030187	-1.63923	0.034	0.286	1
FZR1	0.030187	-1.44839	0.034	0.286	1
GM16201	0.030187	-0.930249	0.034	0.286	1
HUWE1	0.030187	-1.66812	0.034	0.286	1
INTS6	0.030187	-1.39998	0.034	0.286	1
KIF27	0.030187	-1.0926	0.034	0.286	1
LIAS	0.030187	-0.862553	0.034	0.286	1
MEGF8	0.030187	-1.41717	0.034	0.286	1
MRPL28	0.030187	-1.61317	0.034	0.286	1
MRPS15	0.030187	-1.71841	0.034	0.286	1
NISCH	0.030187	-1.43875	0.034	0.286	1
PDHA1	0.030187	-1.40993	0.034	0.286	1
PER1	0.030187	-0.977291	0.034	0.286	1
PFN4	0.030187	-0.402392	0.034	0.286	1
PMPCA	0.030187	-1.46616	0.034	0.286	1
ROCK2	0.030187	-1.09444	0.034	0.286	1
RPL10L	0.030187	-1.50424	0.034	0.286	1
SAMD10	0.030187	-0.563246	0.034	0.286	1
SERPINA3N	0.030187	-2.16413	0.034	0.286	1
SMARCA5	0.030187	-1.40388	0.034	0.286	1
SPATA31D1D	0.030187	-2.00131	0.034	0.286	1
SRR	0.030187	-0.766514	0.034	0.286	1
TAOK3	0.030187	-1.67144	0.034	0.286	1
TEKT3	0.030187	-1.12544	0.034	0.286	1
TEX26	0.030187	-0.744043	0.034	0.286	1
TFEB	0.030187	-0.690829	0.034	0.286	1
TPRN	0.030187	-1.37532	0.034	0.286	1
ACE	0.0310794	-0.648418	0.207	0.714	1
CSNKA2IP	0.0311726	-1.43824	0.172	0.571	1
IQCF4	0.0311726	-1.35119	0.172	0.571	1
FAM166A	0.0311745	-1.8196	0.103	0.429	1
SREBF1	0.0311745	-1.84262	0.103	0.429	1
VARS	0.0311745	-1.64439	0.103	0.429	1
ADAM5	0.0320541	-0.786128	0.241	0.714	1
ARL2BP	0.0320541	-1.16534	0.241	0.714	1
SPATA4	0.0320541	-0.904261	0.241	0.714	1
TEX35	0.0320541	-0.975804	0.241	0.714	1
CHCHD6	0.034486	-0.60782	0.138	0.571	1
NDUFB8	0.034486	-0.798343	0.138	0.571	1
SH3KBP1	0.034486	-0.314125	0.138	0.571	1
AA467197	0.0355266	-1.27699	0.172	0.571	1
REX1BD	0.0355266	-1.63108	0.172	0.571	1
ACTL7A	0.0356718	-1.45504	0.207	0.571	1
EIF3C	0.0356718	-1.3266	0.207	0.571	1
TAPBP	0.0356718	-1.61566	0.207	0.571	1
1700013D24RIK	0.0363249	-1.56232	0.103	0.429	1
ICA1	0.0363249	-1.12236	0.103	0.429	1
LUZP1	0.0363249	-1.31794	0.103	0.429	1
PIGK	0.0363249	-1.94852	0.103	0.429	1
PPP1CB	0.0363249	-1.72514	0.103	0.429	1
RFFL	0.0363249	-1.50579	0.103	0.429	1
RPN1	0.0363249	-2.00157	0.103	0.429	1
VDAC1	0.0363249	-1.3458	0.103	0.429	1
HBB-BS	0.0364729	2.78831	0.448	0	1
1700012D16RIK	0.0371367	-0.731257	0.034	0.286	1
1700031L13RIK	0.0371367	-0.483773	0.034	0.286	1
1700096J18RIK	0.0371367	-0.499889	0.034	0.286	1
2700062C07RIK	0.0371367	-0.768827	0.034	0.286	1
4930403P22RIK	0.0371367	-1.26916	0.034	0.286	1
4930414N06RIK	0.0371367	-0.767815	0.034	0.286	1
4930470P17RIK	0.0371367	-0.401844	0.034	0.286	1
4930518J20RIK	0.0371367	-0.291603	0.034	0.286	1
AK157302	0.0371367	-0.608817	0.034	0.286	1
ABLIM1	0.0371367	-1.73455	0.034	0.286	1
ACAA1A	0.0371367	-0.717674	0.034	0.286	1
AHCYL1	0.0371367	-1.14349	0.034	0.286	1
ARL8B	0.0371367	-1.10527	0.034	0.286	1
ATP9A	0.0371367	-0.857835	0.034	0.286	1
BC049762	0.0371367	-1.44859	0.034	0.286	1
BSDC1	0.0371367	-0.942989	0.034	0.286	1
CALML4	0.0371367	-0.966684	0.034	0.286	1
CCDC3	0.0371367	-1.53732	0.034	0.286	1
CCDC33	0.0371367	-0.996656	0.034	0.286	1
CKMT2	0.0371367	-0.484697	0.034	0.286	1
CTDNEP1	0.0371367	-0.572514	0.034	0.286	1
CTNNBL1	0.0371367	-1.58094	0.034	0.286	1
DBNDD1	0.0371367	-0.601644	0.034	0.286	1
DERL1	0.0371367	-1.14554	0.034	0.286	1
DIPK1A	0.0371367	-0.755385	0.034	0.286	1
DMRTB1	0.0371367	-1.07527	0.034	0.286	1
DPYSL2	0.0371367	-0.916429	0.034	0.286	1
EAPP	0.0371367	-1.69094	0.034	0.286	1
EDNRA	0.0371367	-1.04842	0.034	0.286	1
EIF2S2	0.0371367	-0.880292	0.034	0.286	1
EMP2	0.0371367	-1.27993	0.034	0.286	1
EXOC3	0.0371367	-0.553675	0.034	0.286	1
FAM192A	0.0371367	-0.694848	0.034	0.286	1
FASTK	0.0371367	-1.34294	0.034	0.286	1
FNDC11	0.0371367	-0.760935	0.034	0.286	1
FOXK2	0.0371367	-1.77623	0.034	0.286	1
FTO	0.0371367	-0.781125	0.034	0.286	1
GART	0.0371367	-0.617915	0.034	0.286	1
GFPT2	0.0371367	-1.24689	0.034	0.286	1
GLT8D2	0.0371367	-1.33297	0.034	0.286	1
GM10840	0.0371367	-0.661303	0.034	0.286	1
GM38554	0.0371367	-0.516191	0.034	0.286	1
GM49336	0.0371367	-1.54703	0.034	0.286	1
GM5941	0.0371367	-0.756247	0.034	0.286	1
GM6657	0.0371367	-0.937792	0.034	0.286	1
GPAA1	0.0371367	-1.37059	0.034	0.286	1
GRK4	0.0371367	-1.12256	0.034	0.286	1
GSDMCL-PS	0.0371367	-0.63534	0.034	0.286	1
GZMN	0.0371367	-0.818432	0.034	0.286	1
HDGFL2	0.0371367	-1.22628	0.034	0.286	1
HECA	0.0371367	-0.881999	0.034	0.286	1
KBTBD11	0.0371367	-0.547262	0.034	0.286	1
LIN7C	0.0371367	-0.66582	0.034	0.286	1
LMNTD1	0.0371367	-0.385616	0.034	0.286	1
LYRM1	0.0371367	-0.781661	0.034	0.286	1
MAP2	0.0371367	-1.08959	0.034	0.286	1
MTLN	0.0371367	-1.18164	0.034	0.286	1
NAT8F4	0.0371367	-1.13363	0.034	0.286	1
NDUFB11	0.0371367	-1.11532	0.034	0.286	1
NOB1	0.0371367	-0.677232	0.034	0.286	1
NSD2	0.0371367	-1.60575	0.034	0.286	1
PHF10	0.0371367	-1.33766	0.034	0.286	1
POGLUT3	0.0371367	-0.750352	0.034	0.286	1
PPP1R42	0.0371367	-0.637319	0.034	0.286	1
PPP6R1	0.0371367	-0.9139	0.034	0.286	1
PRSS23OS	0.0371367	-1.15994	0.034	0.286	1
PUM1	0.0371367	-1.18577	0.034	0.286	1
PXK	0.0371367	-0.959941	0.034	0.286	1
PXT1	0.0371367	-1.27725	0.034	0.286	1
QARS	0.0371367	-0.291603	0.034	0.286	1
RNF2	0.0371367	-1.06521	0.034	0.286	1
RNF24	0.0371367	-0.810324	0.034	0.286	1
S100A1	0.0371367	-0.518235	0.034	0.286	1
SECISBP2	0.0371367	-1.61448	0.034	0.286	1
SIPA1	0.0371367	-0.888892	0.034	0.286	1
SLC38A9	0.0371367	-0.850165	0.034	0.286	1
SMARCA4	0.0371367	-0.959939	0.034	0.286	1
SMPD5	0.0371367	-0.276557	0.034	0.286	1
SORT1	0.0371367	-1.23518	0.034	0.286	1
SPAG7	0.0371367	-0.625394	0.034	0.286	1
SPEER2	0.0371367	-1.23995	0.034	0.286	1
SPG7	0.0371367	-1.01632	0.034	0.286	1
SPN-PS	0.0371367	-1.32348	0.034	0.286	1
STARD3NL	0.0371367	-1.14067	0.034	0.286	1
TAF5L	0.0371367	-1.11985	0.034	0.286	1
TMEM106C	0.0371367	-1.10777	0.034	0.286	1
TMEM43	0.0371367	-1.58568	0.034	0.286	1
TMEM9B	0.0371367	-1.17732	0.034	0.286	1
TSGA13	0.0371367	-1.03668	0.034	0.286	1
TTC3	0.0371367	-0.574807	0.034	0.286	1
UBP1	0.0371367	-1.35301	0.034	0.286	1
WAPL	0.0371367	-1.17732	0.034	0.286	1
ZDHHC19	0.0371367	-0.845732	0.034	0.286	1
KLF3	0.0371367	-1.27948	0.034	0.286	1
NHSL2	0.0371367	-1.17577	0.034	0.286	1
CST3	0.0376655	1.06202	0.966	1	1
1700001C19RIK	0.0378015	-0.898622	0.379	0.857	1
TMEM59	0.0384729	-0.277851	0.276	0.857	1
CFAP206	0.0403891	-1.09905	0.172	0.571	1
GYKL1	0.0403891	-0.937582	0.172	0.571	1
HSPA9	0.0403891	-0.517524	0.172	0.571	1
PDCL2	0.0403891	-1.08693	0.172	0.571	1
SCP2D1	0.0403891	-0.531953	0.172	0.571	1
WBSCR25	0.0403891	-1.52351	0.172	0.571	1
SULF2	0.0405152	-1.07802	0.241	0.714	1
1700001L19RIK	0.0421836	-1.1721	0.103	0.429	1
5031439G07RIK	0.0421836	-0.940517	0.103	0.429	1
COPS4	0.0421836	-1.33079	0.103	0.429	1
DDX4	0.0421836	-0.997671	0.103	0.429	1
LRRC27	0.0421836	-1.06442	0.103	0.429	1
PMVK	0.0421836	-0.798728	0.103	0.429	1
SLC30A4	0.0421836	-0.441615	0.103	0.429	1
TBRG1	0.0421836	-1.38798	0.103	0.429	1
ARMC12	0.0450158	-0.897141	0.138	0.571	1
1700006J14RIK	0.0454045	-0.856491	0.034	0.286	1
1700025F22RIK	0.0454045	0.345768	0.034	0.286	1
1700052I22RIK	0.0454045	-0.303323	0.034	0.286	1
1700095A21RIK	0.0454045	-0.386669	0.034	0.286	1
4930405J17RIK	0.0454045	-0.422563	0.034	0.286	1
4930417H01RIK	0.0454045	-0.616786	0.034	0.286	1
4930527J03RIK	0.0454045	-0.690624	0.034	0.286	1
4930592I03RIK	0.0454045	-0.491631	0.034	0.286	1
AW554918	0.0454045	-0.251523	0.034	0.286	1
ACAP2	0.0454045	-1.11869	0.034	0.286	1
ACRV1	0.0454045	-0.341561	0.034	0.286	1
ADAM15	0.0454045	-0.735737	0.034	0.286	1
ADAM6A	0.0454045	-0.54309	0.034	0.286	1
AK2	0.0454045	-0.38519	0.034	0.286	1
ANTXR1	0.0454045	-0.538424	0.034	0.286	1
APLP2	0.0454045	-0.693565	0.034	0.286	1
ARHGAP24	0.0454045	-0.783208	0.034	0.286	1
ARMH2	0.0454045	1.34493	0.034	0.286	1
ATPAF2	0.0454045	-0.571163	0.034	0.286	1
BLZF1	0.0454045	0.26289	0.034	0.286	1
CARD19	0.0454045	-0.800434	0.034	0.286	1
CDK5RAP2	0.0454045	-0.708349	0.034	0.286	1
CFAP157	0.0454045	-0.287733	0.034	0.286	1
CFAP58	0.0454045	-0.464724	0.034	0.286	1
CMTM3	0.0454045	-0.886333	0.034	0.286	1
CMTM6	0.0454045	-0.707905	0.034	0.286	1
COPB2	0.0454045	-0.376541	0.034	0.286	1
COQ10B	0.0454045	-0.402688	0.034	0.286	1
CRK	0.0454045	-0.486334	0.034	0.286	1
D7ERTD443E	0.0454045	-0.354717	0.034	0.286	1
DDX24	0.0454045	-0.853895	0.034	0.286	1
DEDD	0.0454045	-0.50981	0.034	0.286	1
DGKH	0.0454045	0.261372	0.034	0.286	1
DNAAF3	0.0454045	-0.303295	0.034	0.286	1
ENKUR	0.0454045	-0.40551	0.034	0.286	1
FAM227A	0.0454045	-0.386334	0.034	0.286	1
FIZ1	0.0454045	0.411146	0.034	0.286	1
FMN1	0.0454045	-0.842059	0.034	0.286	1
GAB1	0.0454045	-0.550043	0.034	0.286	1
GM10138	0.0454045	-0.289815	0.034	0.286	1
GM19412	0.0454045	-0.849086	0.034	0.286	1
GM36862	0.0454045	-0.652943	0.034	0.286	1
GM49796	0.0454045	-0.378056	0.034	0.286	1
GM9008	0.0454045	-0.25304	0.034	0.286	1
GNPTG	0.0454045	-0.641604	0.034	0.286	1
HACD3	0.0454045	-0.607071	0.034	0.286	1
IFI207	0.0454045	-0.546966	0.034	0.286	1
IFT140	0.0454045	-0.915832	0.034	0.286	1
ILF2	0.0454045	-0.500632	0.034	0.286	1
INO80D	0.0454045	-0.513928	0.034	0.286	1
KLC1	0.0454045	-0.832036	0.034	0.286	1
LIMS1	0.0454045	-0.43488	0.034	0.286	1
LMNTD2	0.0454045	-0.412881	0.034	0.286	1
LYSMD4	0.0454045	-0.701693	0.034	0.286	1
MARCH2	0.0454045	0.558956	0.034	0.286	1
MAU2	0.0454045	-0.645281	0.034	0.286	1
MCAT	0.0454045	-0.54963	0.034	0.286	1
MFSD13B	0.0454045	-0.408451	0.034	0.286	1
MRPL14	0.0454045	-0.560585	0.034	0.286	1
MRPL20	0.0454045	-0.622173	0.034	0.286	1
MTOR	0.0454045	-0.544037	0.034	0.286	1
NAA80	0.0454045	-0.647653	0.034	0.286	1
NDUFA4	0.0454045	-0.842315	0.034	0.286	1
NT5C	0.0454045	-0.858863	0.034	0.286	1
NUP93	0.0454045	-0.303088	0.034	0.286	1
OSBPL1A	0.0454045	0.401245	0.034	0.286	1
PACSIN2	0.0454045	-0.421214	0.034	0.286	1
PBP2	0.0454045	-0.454296	0.034	0.286	1
PDCD7	0.0454045	-0.479809	0.034	0.286	1
PIFO	0.0454045	0.52334	0.034	0.286	1
PIGQ	0.0454045	-1.27546	0.034	0.286	1
PIN1	0.0454045	-0.961415	0.034	0.286	1
PLXNB2	0.0454045	-1.25988	0.034	0.286	1
POLR3H	0.0454045	-0.812296	0.034	0.286	1
POMT1	0.0454045	-0.273103	0.034	0.286	1
PPFIA1	0.0454045	-0.32659	0.034	0.286	1
PPIG	0.0454045	-0.519081	0.034	0.286	1
PRPF38A	0.0454045	-0.59012	0.034	0.286	1
PSMD1	0.0454045	-0.630731	0.034	0.286	1
PSMD7	0.0454045	0.461923	0.034	0.286	1
PTCH2	0.0454045	-0.496368	0.034	0.286	1
PTGR2	0.0454045	-0.770406	0.034	0.286	1
PTP4A3	0.0454045	-0.327921	0.034	0.286	1
PTPRF	0.0454045	-0.924509	0.034	0.286	1
RAB11B	0.0454045	0.494843	0.034	0.286	1
RAC2	0.0454045	-0.639993	0.034	0.286	1
RBM28	0.0454045	-1.01271	0.034	0.286	1
RPL23	0.0454045	-0.981838	0.034	0.286	1
RTF1	0.0454045	0.815485	0.034	0.286	1
SAFB	0.0454045	-0.785715	0.034	0.286	1
SENP2	0.0454045	-0.410644	0.034	0.286	1
SET	0.0454045	0.529421	0.034	0.286	1
SMCO4	0.0454045	-0.497936	0.034	0.286	1
SNTB2	0.0454045	-0.695133	0.034	0.286	1
SPSB2	0.0454045	-0.679527	0.034	0.286	1
SRP72	0.0454045	-0.311869	0.034	0.286	1
SRPR	0.0454045	-0.469208	0.034	0.286	1
TBC1D12	0.0454045	0.304842	0.034	0.286	1
TCF25	0.0454045	-1.00747	0.034	0.286	1
TMA7	0.0454045	-0.493313	0.034	0.286	1
TMEM219	0.0454045	0.335368	0.034	0.286	1
TMEM60	0.0454045	-0.36515	0.034	0.286	1
TMIGD3	0.0454045	-0.594403	0.034	0.286	1
TOMM7	0.0454045	-0.744329	0.034	0.286	1
TRAPPC12	0.0454045	-1.19408	0.034	0.286	1
TRIM24	0.0454045	-0.39961	0.034	0.286	1
TRP53INP2	0.0454045	0.301224	0.034	0.286	1
TTC39D	0.0454045	-0.543495	0.034	0.286	1
UBE2N-PS1	0.0454045	0.430624	0.034	0.286	1
UBE4BOS3	0.0454045	-0.519515	0.034	0.286	1
UCK2	0.0454045	-0.332244	0.034	0.286	1
UCP2	0.0454045	-0.680931	0.034	0.286	1
UNC13B	0.0454045	-0.522271	0.034	0.286	1
USP3	0.0454045	-1.02475	0.034	0.286	1
YME1L1	0.0454045	0.398482	0.034	0.286	1
ZMAT2	0.0454045	-0.61355	0.034	0.286	1
TRIM26	0.0454045	-0.299334	0.034	0.286	1
PRKAR1A	0.0454119	-0.719065	0.241	0.714	1
1700020A23RIK	0.0455637	-1.16585	0.207	0.571	1
HASPIN	0.0455637	-0.971123	0.207	0.571	1
RNASEH2A	0.0455637	-1.12971	0.207	0.571	1
DLGAP4	0.0456457	-0.558231	0.276	0.714	1
DUSP13	0.0458046	-0.841431	0.172	0.571	1
ERGIC2	0.0458046	-0.86566	0.172	0.571	1
MAGED1	0.0480416	3.31584	0.414	0	1
AQP7	0.0488226	-0.872689	0.103	0.429	1
ATXN10	0.0488226	-0.755651	0.103	0.429	1
DNAJC5	0.0488226	-1.02411	0.103	0.429	1
GM15756	0.0488226	-0.850465	0.103	0.429	1
MFAP5	0.0488226	-2.03237	0.103	0.429	1
MIPEP	0.0488226	-0.971063	0.103	0.429	1
MRPL10	0.0488226	-0.778576	0.103	0.429	1
NUDT3	0.0488226	-0.841813	0.103	0.429	1
R3HDM1	0.0488226	-1.30106	0.103	0.429	1
RBM7	0.0488226	-1.01263	0.103	0.429	1
RMDN2	0.0488226	-0.952261	0.103	0.429	1
SIRT2	0.0488226	-0.43244	0.103	0.429	1
TMEM134	0.0488226	-1.03851	0.103	0.429	1
ZC3H14	0.0488226	-1.57767	0.103	0.429	1
ZDBF2	0.0488226	-1.02905	0.103	0.429	1
GTSF1L	0.0492146	-1.52797	0.138	0.429	1
1700012A03RIK	0.04999	-1.30652	0.241	0.571	1
IFT172	0.0507982	-0.691419	0.241	0.714	1
OSR1	0.0507982	-0.905915	0.241	0.714	1
SMIM23	0.0512252	-0.445196	0.138	0.571	1
VIM	0.0516874	-1.30169	0.483	0.857	1
1700001L05RIK	0.0518193	-0.771814	0.172	0.571	1
IP6K1	0.0518193	-0.934171	0.172	0.571	1
PAPOLB	0.0518193	-1.06746	0.172	0.571	1
RRP1	0.0518193	-0.984952	0.172	0.571	1
KLF2	0.0559984	0.703174	0.207	0.714	1
ANXA2	0.0560603	-1.15088	0.31	0.714	1
1700013F07RIK	0.0563175	-0.719199	0.103	0.429	1
4930589P08RIK	0.0563175	-0.597405	0.103	0.429	1
APRT	0.0563175	-0.762736	0.103	0.429	1
CD200	0.0563175	0.668312	0.103	0.429	1
CFAP69	0.0563175	-0.434026	0.103	0.429	1
CLPTM1	0.0563175	-0.791483	0.103	0.429	1
DNPEP	0.0563175	-0.470437	0.103	0.429	1
DYRK1B	0.0563175	-0.397191	0.103	0.429	1
GATC	0.0563175	-0.408743	0.103	0.429	1
H2AL3	0.0563175	-0.554493	0.103	0.429	1
NOXRED1	0.0563175	-1.07399	0.103	0.429	1
NTRK2	0.0563175	-0.928401	0.103	0.429	1
OSCP1	0.0563175	-0.974969	0.103	0.429	1
PSMC4	0.0563175	-0.895506	0.103	0.429	1
ROGDI	0.0563175	-0.900692	0.103	0.429	1
SMKR-PS	0.0563175	-0.439434	0.103	0.429	1
SPINK2	0.0563175	-0.635392	0.103	0.429	1
SSR2	0.0563175	-1.01102	0.103	0.429	1
TMC7	0.0563175	-0.478031	0.103	0.429	1
TMOD3	0.0563175	-0.862062	0.103	0.429	1
TPGS2	0.0563175	-0.354629	0.103	0.429	1
WDR64	0.0563175	-0.32215	0.103	0.429	1
PPP1R11	0.0566898	-1.4449	0.31	0.571	1
CAVIN1	0.0572769	-0.940334	0.414	0.857	1
BAG6	0.0576728	-0.503671	0.207	0.571	1
PTP4A2	0.0584811	-0.50012	0.172	0.571	1
UBA1	0.0584811	-0.701234	0.172	0.571	1
TMSB4X	0.0596605	1.60936	0.69	0.429	1
PFDN5	0.0620494	-0.547869	0.345	0.857	1
APOC1	0.0625965	2.4785	0.379	0	1
SELENOP	0.0627941	-0.858543	0.379	0.857	1
GLRX3	0.0629968	-0.541869	0.276	0.714	1
SLC2A5	0.0641641	-1.9019	0.138	0.429	1
BLCAP	0.0647465	-0.721012	0.103	0.429	1
BMI1	0.0647465	-0.447505	0.103	0.429	1
EMC10	0.0647465	-0.412953	0.103	0.429	1
FNDC8	0.0647465	-0.461738	0.103	0.429	1
PGRMC2	0.0647465	-0.509753	0.103	0.429	1
PRKCSH	0.0647465	-0.901665	0.103	0.429	1
PSMD11	0.0647465	0.270166	0.103	0.429	1
RNASE4	0.0647465	-0.699977	0.103	0.429	1
SMARCB1	0.0647465	-0.510622	0.103	0.429	1
SRPK1	0.0647465	-0.367452	0.103	0.429	1
STK11	0.0647465	-0.272841	0.103	0.429	1
TAX1BP1	0.0647465	-0.672324	0.103	0.429	1
TTC1	0.0647465	-0.552973	0.103	0.429	1
UBQLN3	0.0647465	-0.545833	0.103	0.429	1
SORD	0.0651846	-0.598809	0.379	0.714	1
OLFML2B	0.0658392	0.515672	0.172	0.571	1
SRPK2	0.0672241	-0.83317	0.345	0.714	1
SCAMP2	0.0688219	-0.90649	0.31	0.714	1
HMGB4	0.0691596	-1.34349	0.414	0.714	1
MT2	0.0699409	-3.75374	0.172	0.429	1
DNAJC15	0.0723451	-0.421388	0.207	0.571	1
GM11808	0.0723451	-1.39821	0.207	0.571	1
HNRNPK	0.0723451	-1.39987	0.207	0.571	1
EHBP1L1	0.0729421	-1.06044	0.138	0.429	1
EIF4A3	0.0729421	-1.21336	0.138	0.429	1
CAPG	0.0739441	-0.568396	0.172	0.571	1
NFIX	0.0739441	0.402824	0.172	0.571	1
PDGFRA	0.0739441	-0.495756	0.172	0.571	1
HSPB9	0.0740271	-1.21038	0.276	0.571	1
1110065P20RIK	0.0741904	-0.435324	0.103	0.429	1
1700020G17RIK	0.0741904	-0.383438	0.103	0.429	1
4930403D09RIK	0.0741904	-0.545259	0.103	0.429	1
CDC42SE1	0.0741904	0.35362	0.103	0.429	1
G3BP2	0.0741904	-0.399214	0.103	0.429	1
GORASP2	0.0741904	-0.566534	0.103	0.429	1
IFITM2	0.0741904	-0.287098	0.103	0.429	1
TMEM120A	0.0741904	-0.451056	0.103	0.429	1
SERPING1	0.0753458	-1.22235	0.483	0.857	1
HSBP1	0.0753819	-0.273437	0.345	0.857	1
TXNIP	0.0760458	-0.471834	0.379	0.857	1
1110017D15RIK	0.0773533	-1.50962	0.31	0.571	1
PRKCD	0.0773533	-0.525437	0.276	0.714	1
PCMT1	0.0777245	-1.06217	0.241	0.571	1
1700016C15RIK	0.0807549	-0.67552	0.207	0.571	1
1700022A21RIK	0.0807549	-0.950564	0.207	0.571	1
FKBP1A	0.0807549	-1.06813	0.207	0.571	1
PSMB2	0.0807549	2.75403	0.345	0	1
STAT4	0.0807549	-0.377738	0.207	0.571	1
ZNHIT2	0.0817018	-0.575145	0.345	0.714	1
YBX1	0.0820687	-1.71009	0.276	0.571	1
ACTL11	0.0826792	0.270446	0.138	0.429	1
RAB11A	0.0826792	-0.977495	0.138	0.429	1
STK39	0.0826792	-0.39543	0.138	0.429	1
HIPK1	0.0828469	-0.67314	0.172	0.571	1
AGPAT3	0.0838793	-0.627666	0.31	0.714	1
ACAD8	0.0847312	0.390781	0.103	0.429	1
CPEB2	0.0847312	1.54365	0.103	0.429	1
CST13	0.0847312	-0.428252	0.103	0.429	1
GTSF1	0.0847312	-0.598162	0.103	0.429	1
LRRC41	0.0847312	0.295367	0.103	0.429	1
MRPS34	0.0847312	-0.458659	0.103	0.429	1
PHYHIPL	0.0847312	-0.269779	0.103	0.429	1
PLEKHO2	0.0847312	0.421769	0.103	0.429	1
PPP1R18	0.0847312	-0.374415	0.103	0.429	1
RNF19A	0.0847312	-0.401446	0.103	0.429	1
4933402J10RIK	0.0852094	-1.28215	0.069	0.286	1
AMFR	0.0852094	-1.55968	0.069	0.286	1
ANKRD53	0.0852094	-0.635431	0.069	0.286	1
APOD	0.0852094	-1.8136	0.069	0.286	1
B3GNT9	0.0852094	-1.44777	0.069	0.286	1
BTG1	0.0852094	-1.13624	0.069	0.286	1
CHRDL1	0.0852094	-1.26625	0.069	0.286	1
CYLC1	0.0852094	-1.56177	0.069	0.286	1
LGALS3BP	0.0852094	-2.02474	0.069	0.286	1
PUF60	0.0852094	-1.24385	0.069	0.286	1
RASAL2	0.0852094	-1.35761	0.069	0.286	1
SCRIB	0.0852094	-1.11778	0.069	0.286	1
TBC1D17	0.0852094	-1.36192	0.069	0.286	1
TBL2	0.0852094	-2.04981	0.069	0.286	1
SPCS2	0.0854737	-0.507797	0.276	0.714	1
CD34	0.0863474	-0.358669	0.241	0.714	1
AGT	0.0898371	2.22768	0.483	0.143	1
TULP2	0.0899419	-0.789043	0.207	0.571	1
PCOLCE	0.0923523	-0.661856	0.31	0.714	1
PFN2	0.0925991	-0.303115	0.172	0.571	1
RBL2	0.0925991	0.731614	0.172	0.571	1
AGPAT1	0.0934442	-0.332711	0.138	0.429	1
B9D1	0.0934442	-0.64372	0.138	0.429	1
BPIFA3	0.0934442	-0.484852	0.138	0.429	1
FAM83E	0.0934442	-0.692104	0.138	0.429	1
FEM1C	0.0934442	-0.629534	0.138	0.429	1
HYLS1	0.0934442	-1.18256	0.138	0.429	1
KNSTRN	0.0934442	-0.473382	0.138	0.429	1
RAB22A	0.0934442	-1.05211	0.138	0.429	1
SEC13	0.0934442	-1.10891	0.138	0.429	1
RPL41	0.0941809	-0.880396	0.448	1	1
SPATA19	0.0942697	-1.63228	0.31	0.571	1
4930544D05RIK	0.0957051	-0.47744	0.241	0.571	1
4921539E11RIK	0.0993559	-1.34678	0.069	0.286	1
ANKRD42	0.0993559	-0.674949	0.069	0.286	1
ARRDC5	0.0993559	-1.63366	0.069	0.286	1
CAV1	0.0993559	-1.19727	0.069	0.286	1
EXOC3L	0.0993559	-1.29916	0.069	0.286	1
FAM126A	0.0993559	-0.469004	0.069	0.286	1
GASK1B	0.0993559	-0.863062	0.069	0.286	1
GOLPH3	0.0993559	-1.45261	0.069	0.286	1
KDELR3	0.0993559	-0.610101	0.069	0.286	1
KIZ	0.0993559	-1.09524	0.069	0.286	1
NTAN1	0.0993559	-1.65184	0.069	0.286	1
THAP4	0.0993559	-0.833584	0.069	0.286	1
TMEM123	0.0993559	-1.3935	0.069	0.286	1
URM1	0.0993559	-1.35246	0.069	0.286	1
USP44	0.0993559	-1.02968	0.069	0.286	1
DDOST	0.0994472	-0.477046	0.172	0.429	1
GPS2	0.0994472	-1.03425	0.172	0.429	1
HERPUD2	0.0994472	-1.25111	0.172	0.429	1
ACTR2	0.099952	-0.685772	0.207	0.571	1
EIF3K	0.099952	-0.666988	0.207	0.571	1
NUDT9	0.099952	-0.360296	0.207	0.571	1
PMP22	0.099952	-0.552174	0.207	0.571	1
ACOT7	0.100273	-1.21469	0.276	0.571	1
SYCE2	0.100273	-1.18518	0.276	0.571	1
MARCKS	0.103252	2.77459	0.31	0	1
CKB	0.103252	2.21436	0.31	0	1
TXN1	0.103777	-0.513169	0.276	0.714	1
PSMF1	0.104276	-1.42253	0.379	0.714	1
ACTE1	0.105306	-0.79688	0.138	0.429	1
CYGB	0.105306	-0.868866	0.138	0.429	1
FAM110A	0.105306	-0.68439	0.138	0.429	1
GM16541	0.105306	-0.340468	0.138	0.429	1
GM7008	0.105306	-1.12728	0.138	0.429	1
IFT46	0.105306	-1.00126	0.138	0.429	1
LPCAT2B	0.105306	-0.53746	0.138	0.429	1
NDEL1	0.105306	-0.708878	0.138	0.429	1
PPP4R1	0.105306	-0.56647	0.138	0.429	1
PRR13	0.105306	-0.842635	0.138	0.429	1
PRSS51	0.105306	-0.593178	0.138	0.429	1
SPATC1L	0.105306	-0.909815	0.138	0.429	1
TCP1	0.105306	-1.06639	0.138	0.429	1
PRDX6B	0.10587	-0.791683	0.241	0.571	1
RPL22	0.10587	-0.537778	0.241	0.571	1
1700024P04RIK	0.110513	-0.791355	0.276	0.571	1
H2-K1	0.110831	-0.596891	0.207	0.571	1
NFE2L1	0.110831	-0.865452	0.207	0.571	1
TXNDC2	0.114031	-1.12359	0.31	0.571	1
4930503L19RIK	0.115316	-0.608633	0.069	0.286	1
4933429H19RIK	0.115316	-0.36976	0.069	0.286	1
AKNA	0.115316	-0.412394	0.069	0.286	1
BANF1	0.115316	-0.851503	0.069	0.286	1
BBX	0.115316	-1.00702	0.069	0.286	1
BCAS2	0.115316	-0.544385	0.069	0.286	1
BRD1	0.115316	-0.811768	0.069	0.286	1
BRIX1	0.115316	-0.480152	0.069	0.286	1
CCT2	0.115316	-0.686896	0.069	0.286	1
CYTH2	0.115316	-0.814836	0.069	0.286	1
DCAF7	0.115316	-0.614575	0.069	0.286	1
DDX3Y	0.115316	-0.824285	0.069	0.286	1
DDX6	0.115316	-0.624588	0.069	0.286	1
EID1	0.115316	-0.634714	0.069	0.286	1
EXOSC1	0.115316	-0.826106	0.069	0.286	1
FAM207A	0.115316	-0.92384	0.069	0.286	1
G6PDX	0.115316	-1.14024	0.069	0.286	1
GIGYF2	0.115316	-1.19682	0.069	0.286	1
GM5835	0.115316	-0.85	0.069	0.286	1
HIST1H1C	0.115316	-1.1184	0.069	0.286	1
ITFG1	0.115316	-1.30838	0.069	0.286	1
JAG1	0.115316	-0.956673	0.069	0.286	1
KAT8	0.115316	-0.626509	0.069	0.286	1
KIDINS220	0.115316	-0.548451	0.069	0.286	1
KPNA6	0.115316	-0.835119	0.069	0.286	1
LPGAT1	0.115316	-1.15742	0.069	0.286	1
LSM 4.00	0.115316	-0.683912	0.069	0.286	1
LZTFL1	0.115316	-0.506619	0.069	0.286	1
MCU	0.115316	-0.838151	0.069	0.286	1
MICAL2	0.115316	-0.289194	0.069	0.286	1
MORF4L1	0.115316	-0.575926	0.069	0.286	1
MRPL43	0.115316	-0.551647	0.069	0.286	1
MS4A13	0.115316	-0.315153	0.069	0.286	1
MTCH1	0.115316	-1.3482	0.069	0.286	1
PFN5	0.115316	-0.414397	0.069	0.286	1
PI4KA	0.115316	-1.33285	0.069	0.286	1
PLAA	0.115316	-1.33415	0.069	0.286	1
PLCZ1	0.115316	-0.779297	0.069	0.286	1
POLB	0.115316	-0.518865	0.069	0.286	1
RCC2	0.115316	-0.771887	0.069	0.286	1
SCYL1	0.115316	-0.927038	0.069	0.286	1
SEC14L1	0.115316	-0.71557	0.069	0.286	1
SGCB	0.115316	-1.0143	0.069	0.286	1
SMIM7	0.115316	-1.20059	0.069	0.286	1
SMURF1	0.115316	-1.15725	0.069	0.286	1
SRSF2	0.115316	-0.691251	0.069	0.286	1
TDRD6	0.115316	-0.310954	0.069	0.286	1
TEX264	0.115316	-0.386789	0.069	0.286	1
TGFBR2	0.115316	-0.911754	0.069	0.286	1
TMF1	0.115316	-0.886194	0.069	0.286	1
TNFAIP1	0.115316	-0.976272	0.069	0.286	1
TNFAIP2	0.115316	-0.26324	0.069	0.286	1
UBA5	0.115316	-0.979925	0.069	0.286	1
UQCC3	0.115316	0.433114	0.069	0.286	1
USP1	0.115316	-0.763512	0.069	0.286	1
WLS	0.115316	-1.18382	0.069	0.286	1
WNK1	0.115316	-1.08715	0.069	0.286	1
CCNK	0.116872	-0.736743	0.241	0.571	1
RAB3IL1	0.116872	-0.329408	0.241	0.571	1
SMAP1	0.116872	-0.375649	0.241	0.571	1
RBAKDN	0.117987	-1.05258	0.448	0.857	1
TIMP2	0.118207	-1.34793	0.345	0.714	1
ANAPC13	0.118332	-0.828109	0.138	0.429	1
ANKRD36	0.118332	-0.428656	0.138	0.429	1
CHMP5	0.118332	-0.544853	0.138	0.429	1
COX8A	0.118332	-0.670746	0.138	0.429	1
DDX1	0.118332	-0.4579	0.138	0.429	1
FAM71B	0.118332	-0.997773	0.138	0.429	1
GM11213	0.118332	-0.799994	0.138	0.429	1
IQGAP1	0.118332	-0.554664	0.138	0.429	1
MDH1	0.118332	-0.789515	0.138	0.429	1
NDUFS6	0.118332	-0.443481	0.138	0.429	1
RBBP6	0.118332	-0.82119	0.138	0.429	1
SEC23A	0.118332	-0.556808	0.138	0.429	1
STAP2	0.118332	-0.578634	0.138	0.429	1
4933411K16RIK	0.118901	-0.401965	0.414	0.857	1
BC106175	0.122625	-0.719596	0.207	0.571	1
IFT20	0.122625	-0.488608	0.207	0.571	1
MPRIP	0.122625	-0.495783	0.207	0.571	1
ARPC5L	0.124121	-1.15761	0.172	0.429	1
PRDX5	0.1274	0.382726	0.241	0.714	1
ATP5G3	0.127455	1.54764	0.655	0.429	1
SPATA3	0.129847	-1.11426	0.414	0.571	1
DEFB19	0.130981	2.52618	0.276	0	1
FADS2	0.130981	1.73595	0.276	0	1
HOPX	0.130981	2.27601	0.276	0	1
DLK1	0.130981	3.12881	0.276	0	1
ECM2	0.130981	2.30257	0.276	0	1
ODF1	0.131972	-0.95791	0.517	0.714	1
1700021F07RIK	0.13259	-0.532472	0.138	0.429	1
COPS5	0.13259	-0.429575	0.138	0.429	1
DPF2	0.13259	-0.258179	0.138	0.429	1
EXOSC5	0.13259	-0.608818	0.138	0.429	1
GID4	0.13259	-0.686771	0.138	0.429	1
GM8566	0.13259	-0.364057	0.138	0.429	1
H13	0.13259	-0.438347	0.138	0.429	1
IRGC1	0.13259	-0.383305	0.138	0.429	1
KIF17	0.13259	-0.446694	0.138	0.429	1
KLHL10	0.13259	-0.411712	0.138	0.429	1
PIAS2	0.13259	-0.458121	0.138	0.429	1
TNFRSF1A	0.13259	-0.386536	0.138	0.429	1
USP12	0.13259	-0.349657	0.138	0.429	1
1110020A21RIK	0.133227	-0.266557	0.069	0.286	1
1700017B05RIK	0.133227	-0.458779	0.069	0.286	1
2700046G09RIK	0.133227	-0.764147	0.069	0.286	1
AARS2	0.133227	-0.385482	0.069	0.286	1
AK3	0.133227	-0.323835	0.069	0.286	1
ANKRD49	0.133227	-0.264112	0.069	0.286	1
ANXA3	0.133227	-0.385945	0.069	0.286	1
ARX	0.133227	-0.622905	0.069	0.286	1
BAP1	0.133227	-0.657603	0.069	0.286	1
CCDC188	0.133227	-0.53595	0.069	0.286	1
CCDC6	0.133227	-0.367232	0.069	0.286	1
CEP57L1	0.133227	-0.364986	0.069	0.286	1
DNAJC4	0.133227	-0.431831	0.069	0.286	1
EIF3M	0.133227	-0.717332	0.069	0.286	1
EIF4EBP2	0.133227	-0.309778	0.069	0.286	1
GARS	0.133227	-0.545089	0.069	0.286	1
GATAD2A	0.133227	-0.345437	0.069	0.286	1
GLUD1	0.133227	-0.782076	0.069	0.286	1
GM4665	0.133227	-0.274467	0.069	0.286	1
GM9795	0.133227	-0.252134	0.069	0.286	1
HAGLR	0.133227	-0.297734	0.069	0.286	1
HSD17B10	0.133227	-0.97069	0.069	0.286	1
KLF9	0.133227	-0.997218	0.069	0.286	1
LRRC59	0.133227	-0.696602	0.069	0.286	1
MAN2A1	0.133227	-1.18832	0.069	0.286	1
MESD	0.133227	-1.12502	0.069	0.286	1
MROH4	0.133227	0.565533	0.069	0.286	1
MYL4	0.133227	-0.265506	0.069	0.286	1
NGLY1	0.133227	-0.850938	0.069	0.286	1
PGD	0.133227	-0.666417	0.069	0.286	1
POFUT2	0.133227	-0.355254	0.069	0.286	1
PRLR	0.133227	-0.748702	0.069	0.286	1
RAB1A	0.133227	-0.260719	0.069	0.286	1
SLC22A14	0.133227	-0.50436	0.069	0.286	1
SNRPD3	0.133227	-0.566856	0.069	0.286	1
SOD2	0.133227	-0.644927	0.069	0.286	1
SYNJ2	0.133227	0.340184	0.069	0.286	1
TIMM13	0.133227	-0.30128	0.069	0.286	1
UBE2F	0.133227	-0.285961	0.069	0.286	1
UQCR11	0.133227	-0.367167	0.069	0.286	1
XPO1	0.133227	-0.751996	0.069	0.286	1
ZSWIM2	0.133227	-0.52953	0.069	0.286	1
CCDC198	0.133227	-0.76862	0.069	0.286	1
LELP1	0.133455	-0.645226	0.276	0.571	1
EFHD1	0.135376	-0.456127	0.207	0.571	1
HINT1	0.135376	-0.366775	0.207	0.571	1
ATP6V0E	0.138131	-1.21491	0.172	0.429	1
DNALI1	0.138131	-1.06545	0.172	0.429	1
PAFAH1B1	0.138131	-0.53416	0.172	0.429	1
PPM1A	0.138131	-1.03728	0.172	0.429	1
SUFU	0.138131	-0.897502	0.172	0.429	1
ATP8B3	0.139297	-1.04407	0.345	0.571	1
ATL3	0.140733	-0.533002	0.345	0.714	1
4922502D21RIK	0.141235	-0.813286	0.414	0.714	1
MT-ND1	0.144356	1.16735	0.724	0.571	1
MARCH10	0.145484	-0.385194	0.31	0.714	1
1700034G24RIK	0.148143	0.317245	0.138	0.429	1
COPS6	0.148143	-0.270612	0.138	0.429	1
FKBP9	0.148143	-0.331825	0.138	0.429	1
PPM1J	0.148143	-0.624661	0.138	0.429	1
RAN	0.148143	0.404773	0.138	0.429	1
RNF220	0.148143	0.316855	0.138	0.429	1
CYPT2	0.149129	0.437445	0.207	0.571	1
1700024G13RIK	0.153219	0.365984	0.069	0.286	1
1700031P21RIK	0.153219	-0.434398	0.069	0.286	1
1700073E17RIK	0.153219	1.14881	0.069	0.286	1
4930428N03RIK	0.153219	-0.623453	0.069	0.286	1
4933411E08RIK	0.153219	0.645858	0.069	0.286	1
BC029722	0.153219	0.361407	0.069	0.286	1
BC048562	0.153219	0.413042	0.069	0.286	1
CACYBP	0.153219	0.725703	0.069	0.286	1
CD63-PS	0.153219	-0.301962	0.069	0.286	1
CPSF4L	0.153219	-0.27418	0.069	0.286	1
DBNL	0.153219	0.409447	0.069	0.286	1
DNAJB1	0.153219	0.298419	0.069	0.286	1
FKBP14	0.153219	0.588702	0.069	0.286	1
FLYWCH1	0.153219	0.647164	0.069	0.286	1
GM20621	0.153219	0.516558	0.069	0.286	1
GSDMD	0.153219	0.37304	0.069	0.286	1
HSD17B11	0.153219	0.744186	0.069	0.286	1
KLK1B26	0.153219	-0.347547	0.069	0.286	1
KMT2E	0.153219	-0.251014	0.069	0.286	1
LRRC71	0.153219	0.315289	0.069	0.286	1
MAF	0.153219	1.17875	0.069	0.286	1
MID1IP1	0.153219	-0.93483	0.069	0.286	1
MKNK2	0.153219	-0.388285	0.069	0.286	1
MRPL33	0.153219	0.693622	0.069	0.286	1
MRPL47	0.153219	-0.40483	0.069	0.286	1
MSN	0.153219	0.357772	0.069	0.286	1
MTPN	0.153219	0.611321	0.069	0.286	1
MYCBPAP	0.153219	-0.36122	0.069	0.286	1
OAF	0.153219	-0.46404	0.069	0.286	1
PCNT	0.153219	0.447796	0.069	0.286	1
PLAC8	0.153219	0.406573	0.069	0.286	1
PURA	0.153219	0.308691	0.069	0.286	1
QDPR	0.153219	-0.265839	0.069	0.286	1
RERE	0.153219	0.284198	0.069	0.286	1
RGS22	0.153219	0.298414	0.069	0.286	1
SEC11A	0.153219	0.663576	0.069	0.286	1
SF3A3	0.153219	0.706877	0.069	0.286	1
SPAG6L	0.153219	-0.541019	0.069	0.286	1
SPATA25	0.153219	0.42724	0.069	0.286	1
TMCO2	0.153219	-0.625611	0.069	0.286	1
TPGS1	0.153219	0.426317	0.069	0.286	1
UBA52-PS	0.153219	0.327345	0.069	0.286	1
WDR1	0.153219	-0.46968	0.069	0.286	1
WIPI2	0.153219	0.525343	0.069	0.286	1
ZYX	0.153219	-0.292485	0.069	0.286	1
TSPAN11	0.153219	-0.259627	0.069	0.286	1
LKAAEAR1	0.15333	-0.727913	0.172	0.429	1
RP9	0.15333	-0.986467	0.172	0.429	1
TOR1AIP1	0.15333	-0.924412	0.172	0.429	1
SPERT	0.15361	-1.29692	0.414	0.571	1
1700034I23RIK	0.155883	-0.734777	0.207	0.429	1
1700001K19RIK	0.159921	-0.75378	0.276	0.571	1
MKRN1	0.159921	-0.504349	0.276	0.571	1
GNAS	0.163357	1.16226	0.759	0.571	1
ACTN4	0.165052	0.511506	0.138	0.429	1
DDX20	0.165052	0.314369	0.138	0.429	1
GNL1	0.165052	0.540284	0.138	0.429	1
TEX261	0.165052	0.270326	0.138	0.429	1
ZNRD1AS	0.165052	-0.356196	0.138	0.429	1
CYSTM1	0.169768	-0.341814	0.172	0.429	1
MARC2	0.169768	-0.928056	0.172	0.429	1
RPL37	0.169768	-0.437176	0.172	0.429	1
SNX1	0.169768	-0.4663	0.172	0.429	1
TMEM191C	0.169768	-0.857125	0.172	0.429	1
TSACC	0.169768	-0.606964	0.172	0.429	1
UQCR10	0.169768	-0.672596	0.172	0.429	1
ADAMTS2	0.170053	0.473574	0.241	0.571	1
NDUFA7	0.170053	-0.372729	0.241	0.571	1
PAIP2	0.170053	-0.499757	0.241	0.571	1
WNT6	0.171783	-1.1033	0.207	0.429	1
CAPZB	0.173501	-0.666694	0.379	0.714	1
DPEP1	0.174559	-0.636286	0.276	0.571	1
TUBA1A	0.176367	1.95074	0.552	0.429	1
RPS2-PS10	0.177681	1.79212	0.414	0.143	1
SMIM24	0.177681	-0.778071	0.31	0.571	1
TUBA3B	0.177681	1.79037	0.414	0.143	1
CALM3	0.179792	0.293374	0.379	0.857	1
PGK 2.00	0.180522	-1.08013	0.379	0.571	1
SPATA20	0.180522	-0.924552	0.379	0.571	1
ATP6V0B	0.183376	0.658324	0.138	0.429	1
CHD4	0.183376	0.795511	0.138	0.429	1
FSCN3	0.183376	0.314692	0.138	0.429	1
MAF 1.00	0.183376	0.703977	0.138	0.429	1
RAB28	0.183376	0.398778	0.138	0.429	1
RBM39	0.183376	0.527602	0.138	0.429	1
TESCL	0.183376	0.479338	0.138	0.429	1
UFC1	0.183376	0.790949	0.138	0.429	1
YPEL3	0.183376	0.325698	0.138	0.429	1
COL20A1	0.183743	-1.22509	0.103	0.286	1
CYLC2	0.183743	-1.71236	0.103	0.286	1
DYNC1I2	0.183743	-1.00258	0.103	0.286	1
FMC1	0.183743	-1.16077	0.103	0.286	1
GSK3B	0.183743	-0.761233	0.103	0.286	1
MRPS24	0.183743	-1.32788	0.103	0.286	1
RPL3-PS1	0.183743	-1.35468	0.103	0.286	1
IGFBP6	0.185565	1.63964	0.793	0.857	1
FAM205C	0.187493	-0.938393	0.172	0.429	1
ME1	0.187493	-0.528801	0.172	0.429	1
TMSB10	0.187493	-0.469216	0.172	0.429	1
TPI1	0.187493	-0.50113	0.172	0.429	1
TRIP12	0.187493	-0.46452	0.172	0.429	1
CHCHD3	0.188866	-0.863307	0.207	0.429	1
CCDC92	0.190175	-0.794	0.276	0.571	1
GM50092	0.190175	-0.886559	0.276	0.571	1
RPL26	0.190175	-0.473483	0.276	0.571	1
4930571K23RIK	0.193104	-0.484445	0.31	0.571	1
GM9794	0.193104	0.556144	0.276	0.714	1
ZFAND3	0.194244	-0.504471	0.379	0.857	1
HMOX2	0.194819	-1.05582	0.345	0.571	1
MT-ND2	0.195257	2.13603	0.483	0.286	1
FAM229A	0.195488	-0.877161	0.379	0.571	1
SPATA6	0.195488	-0.910035	0.379	0.571	1
LDHB	0.198359	2.32389	0.379	0.143	1
CFAP36	0.202652	-0.31466	0.241	0.571	1
RNF139	0.202652	-0.342476	0.241	0.571	1
HYPM	0.20571	-1.16914	0.241	0.429	1
4933421O10RIK	0.206548	0.593663	0.172	0.429	1
EPB41L2	0.206548	-0.810476	0.172	0.429	1
FAM71F1	0.206548	-0.571461	0.172	0.429	1
IDH1	0.206548	-0.388082	0.172	0.429	1
PAICS	0.206548	-0.33103	0.172	0.429	1
PSMB1	0.206548	-0.535281	0.172	0.429	1
PTDSS2	0.206548	-0.66797	0.172	0.429	1
RAI14	0.206548	-0.582894	0.172	0.429	1
SAR1A	0.206548	-0.576153	0.172	0.429	1
ANXA7	0.206642	-1.23198	0.103	0.286	1
ASB9	0.206642	-0.733304	0.103	0.286	1
DPEP3	0.206642	-0.897153	0.103	0.286	1
DYDC2	0.206642	-0.817941	0.103	0.286	1
FAM178B	0.206642	-0.866716	0.103	0.286	1
FAM217A	0.206642	-0.625159	0.103	0.286	1
GPSM1	0.206642	-0.778567	0.103	0.286	1
MMEL1	0.206642	-0.459951	0.103	0.286	1
PDCL3	0.206642	-1.3859	0.103	0.286	1
PDZD8	0.206642	-1.04364	0.103	0.286	1
UBXN8	0.206642	-1.37945	0.103	0.286	1
VAMP8	0.206642	-0.417339	0.103	0.286	1
HERPUD1	0.20949	-0.365834	0.31	0.571	1
UBB	0.213654	-0.366094	0.759	1	1
COL4A1	0.218949	-0.25115	0.379	0.714	1
GM1821	0.219359	1.70217	0.621	0.714	1
PTOV1	0.220564	2.33434	0.345	0.143	1
GAPDHS	0.223807	-0.591986	0.655	0.857	1
COMT	0.224269	1.49632	0.621	0.571	1
ARPC2	0.224449	-0.359494	0.276	0.571	1
FHL4	0.225672	-0.623797	0.414	0.714	1
1700001C02RIK	0.226972	-0.559262	0.172	0.429	1
AGPAT2	0.226972	-0.465232	0.172	0.429	1
CSTL1	0.226972	-0.34696	0.172	0.429	1
GNA11	0.226972	-0.27929	0.172	0.429	1
POLR2M	0.226972	-0.287629	0.172	0.429	1
PQLC1	0.226972	-0.304806	0.172	0.429	1
RAD23B	0.226972	-0.364748	0.172	0.429	1
SGF29	0.226972	-0.502955	0.172	0.429	1
SPTAN1	0.226972	-0.749553	0.172	0.429	1
SRSF1	0.226972	-0.3446	0.172	0.429	1
CLPB	0.228019	-0.685952	0.345	0.571	1
1700008K24RIK	0.231546	-1.05336	0.103	0.286	1
1700015F17RIK	0.231546	-0.60294	0.103	0.286	1
2810408I11RIK	0.231546	-0.501368	0.103	0.286	1
AF366264	0.231546	-1.44189	0.103	0.286	1
AKIRIN1	0.231546	-0.590519	0.103	0.286	1
ANKRD54	0.231546	-1.09876	0.103	0.286	1
ARL 1.00	0.231546	-0.327324	0.103	0.286	1
CDIPT	0.231546	-0.807876	0.103	0.286	1
DNAJC8	0.231546	-0.830303	0.103	0.286	1
DYNLRB1	0.231546	-0.586531	0.103	0.286	1
GM9803	0.231546	-0.252283	0.103	0.286	1
H2AFV	0.231546	-0.850063	0.103	0.286	1
IDH3G	0.231546	-0.766899	0.103	0.286	1
IQCB1	0.231546	-0.386639	0.103	0.286	1
ITGB1	0.231546	-0.74671	0.103	0.286	1
MAK	0.231546	-0.792786	0.103	0.286	1
MRPL2	0.231546	-0.735135	0.103	0.286	1
NASP	0.231546	-1.09782	0.103	0.286	1
NDUFV1	0.231546	-1.01423	0.103	0.286	1
RTCA	0.231546	-0.810019	0.103	0.286	1
SPAG17	0.231546	-0.448859	0.103	0.286	1
SRXN1	0.231546	-0.301188	0.103	0.286	1
TINF2	0.231546	-0.308887	0.103	0.286	1
TM9SF3	0.231546	-0.68184	0.103	0.286	1
FXYD1	0.240037	0.259235	0.414	0.857	1
ACBD6	0.243152	-0.26309	0.276	0.571	1
KIF2B	0.244337	-0.662801	0.241	0.429	1
PLAAT5	0.244639	-0.546606	0.414	0.571	1
1700009N14RIK	0.245232	-0.506862	0.31	0.571	1
SPATA24	0.245806	-0.426803	0.345	0.714	1
CNN3	0.247572	-0.777275	0.207	0.429	1
S100A10	0.248692	-0.726016	0.448	0.714	1
COPS7A	0.248796	0.451982	0.172	0.429	1
FAM214B	0.248796	0.404229	0.172	0.429	1
OAT	0.248796	-0.373811	0.172	0.429	1
ATP5E	0.253655	-0.586032	0.379	0.714	1
DHRS7	0.254709	-1.13399	0.138	0.286	1
1700008P02RIK	0.25851	-0.265144	0.103	0.286	1
4930567H12RIK	0.25851	0.448575	0.103	0.286	1
4930578I06RIK	0.25851	-0.529172	0.103	0.286	1
ACSBG2	0.25851	-0.634135	0.103	0.286	1
BICC1	0.25851	-0.519677	0.103	0.286	1
CCDC124	0.25851	-0.498764	0.103	0.286	1
CDKL3	0.25851	-0.55814	0.103	0.286	1
CLBA1	0.25851	-0.766711	0.103	0.286	1
DDHD1	0.25851	-0.256158	0.103	0.286	1
DDX25	0.25851	0.440177	0.103	0.286	1
KRBA1	0.25851	-0.449434	0.103	0.286	1
MAEA	0.25851	-0.398962	0.103	0.286	1
MED9	0.25851	0.482938	0.103	0.286	1
PPP1R2-PS7	0.25851	-0.339949	0.103	0.286	1
PSMC5	0.25851	-0.573804	0.103	0.286	1
RPS15-PS2	0.25851	0.398989	0.103	0.286	1
TBCA	0.25851	-0.275908	0.103	0.286	1
TEX55	0.25851	0.650751	0.103	0.286	1
TTC7	0.25851	-1.09679	0.103	0.286	1
UBR4	0.25851	0.432343	0.103	0.286	1
UGDH	0.25851	-0.689339	0.103	0.286	1
ZFP474	0.25851	-0.377126	0.103	0.286	1
GNB2	0.259731	1.84555	0.345	0.143	1
SLIT3	0.259731	0.874046	0.241	0.571	1
RACK1	0.262899	1.18278	0.483	0.286	1
CSNK1A1	0.262924	0.407702	0.276	0.571	1
TRAM1	0.262924	-0.298493	0.276	0.571	1
MTFR1	0.264624	-0.496521	0.31	0.571	1
AQP11	0.265066	-0.703703	0.345	0.571	1
TMEM247	0.265066	-0.690547	0.345	0.571	1
MEA1	0.265452	-1.10173	0.241	0.429	1
CACUL1	0.269719	-0.256971	0.207	0.429	1
CCSAP	0.269719	-0.360456	0.207	0.429	1
DNAJB13	0.269719	-0.655486	0.207	0.429	1
FLNA	0.269719	-0.369897	0.207	0.429	1
GRINA	0.269719	-0.664384	0.207	0.429	1
RSRP1	0.269719	-0.776146	0.207	0.429	1
SQOR	0.269719	-0.514231	0.207	0.429	1
CCT5	0.272047	0.350484	0.172	0.429	1
EIF1B	0.272047	0.68955	0.172	0.429	1
NFIC	0.272047	0.400901	0.172	0.429	1
PKDCC	0.281022	0.991613	0.241	0.571	1
CDCA2	0.281293	-1.03289	0.138	0.286	1
WBP1L	0.281293	-1.05987	0.138	0.286	1
FKBP4	0.28378	-0.29812	0.276	0.571	1
CDC34	0.284025	-0.582466	0.379	0.571	1
HK1	0.285048	-0.568983	0.31	0.571	1
FXR1	0.285066	-0.441958	0.345	0.571	1
GSTT4	0.285066	-0.885584	0.345	0.571	1
LCN2	0.285066	2.03391	0.414	0.286	1
TEX37	0.285066	-0.727463	0.345	0.571	1
H1FNT	0.285482	-0.544267	0.448	0.714	1
COX7A2	0.287576	0.395112	0.103	0.286	1
DNAJC2	0.287576	0.451591	0.103	0.286	1
HINT2	0.287576	-0.3153	0.103	0.286	1
MRPL51	0.287576	-0.290801	0.103	0.286	1
NAV1	0.287576	0.902142	0.103	0.286	1
QRICH2	0.287576	0.284944	0.103	0.286	1
RABIF	0.287576	0.616828	0.103	0.286	1
RPL39	0.287576	0.370899	0.103	0.286	1
RPS16-PS2	0.287576	-0.405346	0.103	0.286	1
SIL1	0.287576	0.451345	0.103	0.286	1
TNFSF12	0.287576	-0.380407	0.103	0.286	1
YOD1	0.287576	0.399409	0.103	0.286	1
ZMYND11	0.287576	0.599513	0.103	0.286	1
ZMYND15	0.287576	0.682592	0.103	0.286	1
ASB17	0.287792	-0.788519	0.241	0.429	1
TUBA1B	0.287792	-0.593414	0.241	0.429	1
YBX3	0.290845	-0.665881	0.483	0.714	1
FAM243	0.293189	0.392781	0.207	0.429	1
THEGL	0.293189	-0.407628	0.207	0.429	1
ISLR	0.296744	0.478564	0.172	0.429	1
NDRG3	0.296744	0.337507	0.172	0.429	1
TIMM8B	0.296744	0.271632	0.172	0.429	1
ZBTB20	0.296744	0.601126	0.172	0.429	1
FGL2	0.299016	-1.25967	0.621	0.857	1
CTSL	0.299037	-0.638595	0.414	0.714	1
ID3	0.302186	1.68415	0.483	0.286	1
DDX5	0.305193	1.31848	0.517	0.429	1
APP	0.305727	0.660605	0.276	0.571	1
STK35	0.305727	0.410659	0.276	0.571	1
TESK1	0.305727	-0.296437	0.276	0.571	1
ACTRT2	0.306063	-0.772177	0.345	0.571	1
1700019N19RIK	0.306512	-0.560185	0.31	0.571	1
BPGM	0.3097	-0.285862	0.138	0.286	1
GM136	0.3097	-0.400348	0.138	0.286	1
HMGB1-RS17	0.3097	-1.17249	0.138	0.286	1
SOX30	0.3097	-0.676048	0.138	0.286	1
EIF4E	0.311366	-0.714981	0.241	0.429	1
IGFBP4	0.31526	-0.669184	0.517	0.714	1
PRM2	0.317634	-0.540501	0.931	1	1
1700016P04RIK	0.317991	-0.375071	0.207	0.429	1
C1S1	0.317991	0.835236	0.207	0.429	1
LAMP1	0.317991	1.36882	0.207	0.429	1
TAGLN2	0.317991	-0.294316	0.207	0.429	1
1700037C18RIK	0.31877	-0.313703	0.103	0.286	1
1700116H05RIK	0.31877	0.55833	0.103	0.286	1
ABL1	0.31877	0.405637	0.103	0.286	1
AKTIP	0.31877	0.823932	0.103	0.286	1
ARGLU1	0.31877	0.524365	0.103	0.286	1
ATOH8	0.31877	0.535785	0.103	0.286	1
CAMK2N1	0.31877	0.302794	0.103	0.286	1
CCDC80	0.31877	0.362773	0.103	0.286	1
CD59A	0.31877	0.94019	0.103	0.286	1
COPZ2	0.31877	0.467225	0.103	0.286	1
CS	0.31877	0.52296	0.103	0.286	1
DDIT3	0.31877	0.469982	0.103	0.286	1
DMD	0.31877	1.24508	0.103	0.286	1
EBAG9	0.31877	0.711651	0.103	0.286	1
FOXN3	0.31877	0.719306	0.103	0.286	1
GALK1	0.31877	0.653104	0.103	0.286	1
KCNIP3	0.31877	0.862262	0.103	0.286	1
KRT88	0.31877	1.47867	0.103	0.286	1
MALAT1	0.31877	1.5234	0.103	0.286	1
NEMP2	0.31877	0.535404	0.103	0.286	1
NSUN4	0.31877	0.529201	0.103	0.286	1
NT5C3B	0.31877	0.511835	0.103	0.286	1
NT5DC3	0.31877	0.274997	0.103	0.286	1
PKNOX2	0.31877	0.512298	0.103	0.286	1
PPP1R7	0.31877	0.321143	0.103	0.286	1
PTPA	0.31877	0.450563	0.103	0.286	1
RBP1	0.31877	1.0866	0.103	0.286	1
SLC35A5	0.31877	0.382088	0.103	0.286	1
SMCO2	0.31877	0.268949	0.103	0.286	1
TBC1D21	0.31877	0.315659	0.103	0.286	1
TCF4	0.31877	0.622541	0.103	0.286	1
TIMM10B	0.31877	0.27543	0.103	0.286	1
TRAPPC2L	0.31877	0.49175	0.103	0.286	1
UGP2	0.31877	0.362096	0.103	0.286	1
WDR13	0.31877	0.52031	0.103	0.286	1
ZBBX	0.31877	0.414377	0.103	0.286	1
DAP3	0.322896	0.998184	0.172	0.429	1
GPBP1	0.322896	0.425801	0.172	0.429	1
NELFE	0.322896	0.300989	0.172	0.429	1
PHACTR1	0.322896	0.335417	0.172	0.429	1
GNAI2	0.326078	1.44273	0.448	0.286	1
NUPR1L	0.326078	-0.463064	0.379	0.571	1
CDYL	0.327074	-0.6474	0.276	0.429	1
TSSK1	0.327074	-0.96167	0.276	0.429	1
1700074P13RIK	0.32806	-0.451278	0.345	0.571	1
ECM1	0.32806	2.13584	0.414	0.286	1
TLE5	0.32806	1.52947	0.414	0.286	1
LIMD2	0.328772	0.442703	0.276	0.571	1
1700029F12RIK	0.329021	-0.261922	0.31	0.571	1
SNRPD2	0.329021	-0.405473	0.31	0.571	1
EHMT2	0.336179	1.43405	0.31	0.143	1
GPD2	0.336179	-0.831151	0.241	0.429	1
LAMP2	0.336179	-0.601829	0.241	0.429	1
PROCA1	0.336179	-0.856943	0.241	0.429	1
RAB7	0.339435	0.492539	0.31	0.714	1
BC004004	0.339939	-0.889787	0.138	0.286	1
FAM102A	0.339939	-0.767275	0.138	0.286	1
FSCB	0.339939	-0.315211	0.138	0.286	1
HADH	0.339939	-1.21748	0.138	0.286	1
LARP7	0.339939	-0.678714	0.138	0.286	1
MAP7	0.339939	-0.544778	0.138	0.286	1
MICAL3	0.339939	-0.647843	0.138	0.286	1
PON2	0.339939	-0.626357	0.138	0.286	1
RAB11FIP5	0.339939	-0.395166	0.138	0.286	1
2012-09-01	0.339939	-0.419702	0.138	0.286	1
SKP2	0.339939	-0.662234	0.138	0.286	1
TTLL13	0.339939	-0.605667	0.138	0.286	1
PARK7	0.340706	0.506936	0.379	0.143	1
SERPINB6A	0.341118	-0.392371	0.414	0.714	1
TUBB4B	0.341118	-0.38705	0.414	0.714	1
AARD	0.351058	1.50584	0.414	0.286	1
FABP3	0.351058	1.85176	0.414	0.286	1
SDF4	0.351058	1.32209	0.414	0.286	1
C2	0.351841	-0.305825	0.276	0.429	1
CCT7	0.351841	0.261559	0.241	0.571	1
CLEC3B	0.352621	1.80559	0.517	0.571	1
EEF2	0.354182	0.686701	0.724	0.857	1
SWI5	0.354696	-1.47799	0.172	0.286	1
GABARAPL1	0.356531	0.269867	0.379	0.714	1
SELENBP1	0.356531	1.85065	0.448	0.429	1
GM5617	0.357281	-0.393148	0.517	0.714	1
4930505A04RIK	0.36223	1.09058	0.31	0.143	1
CHCHD10	0.36223	1.31044	0.31	0.143	1
DUSP3	0.36223	-0.658925	0.241	0.429	1
TBC1D20	0.36223	-0.328499	0.241	0.429	1
RPL4	0.365867	0.935814	0.759	0.857	1
9530068E07RIK	0.3716	1.20991	0.276	0.143	1
CXCL12	0.3716	1.93027	0.276	0.143	1
D11WSU47E	0.3716	2.11189	0.276	0.143	1
DNAJC7	0.3716	1.46221	0.276	0.143	1
ENSA	0.3716	0.329646	0.207	0.429	1
FIS1	0.3716	0.352997	0.207	0.429	1
HNRNPU	0.3716	0.30946	0.207	0.429	1
IL6ST	0.3716	1.71274	0.276	0.143	1
NDUFC2	0.3716	2.1533	0.276	0.143	1
PINK1	0.3716	0.545797	0.207	0.429	1
RALGPS2	0.3716	2.08138	0.276	0.143	1
TSGA8	0.3716	0.806601	0.207	0.429	1
RPS19	0.371982	1.21718	0.448	0.286	1
CCDC189	0.372008	-1.37754	0.138	0.286	1
CHPT1	0.372008	-0.321796	0.138	0.286	1
EIF3I	0.372008	-0.430237	0.138	0.286	1
IQCN	0.372008	-0.645342	0.138	0.286	1
PDLIM3	0.372008	0.281918	0.138	0.286	1
PHOSPHO2	0.372008	-0.358423	0.138	0.286	1
RHOB	0.372008	-0.572855	0.138	0.286	1
STUB1	0.372008	-0.620669	0.138	0.286	1
TPT1-PS3	0.372008	-0.742267	0.138	0.286	1
TSC22D4	0.372008	-0.875097	0.138	0.286	1
TXNRD3	0.372008	-0.286463	0.138	0.286	1
LAPTM4A	0.372353	1.13986	0.69	0.714	1
CRISP2	0.375783	-0.324138	0.552	0.857	1
CYP26B1	0.377168	2.55012	0.379	0.286	1
ARHGDIA	0.378148	0.667889	0.276	0.571	1
RPLP1	0.379086	0.63595	0.897	1	1
PGP	0.385043	-0.419035	0.69	0.857	1
CCDC185	0.385573	-1.27497	0.172	0.286	1
MPI	0.385573	-0.923262	0.172	0.286	1
ERGIC3	0.38951	-0.450757	0.241	0.429	1
FAM71D	0.38951	-0.496623	0.241	0.429	1
PEBP4	0.38951	-0.331781	0.241	0.429	1
VCAM1	0.38951	1.14249	0.31	0.143	1
UBC	0.397585	0.759687	0.724	0.857	1
NDUFA13	0.400035	0.477796	0.345	0.571	1
CCT6B	0.400392	0.786066	0.207	0.429	1
ECH1	0.400392	1.78017	0.276	0.143	1
FKBP7	0.400392	0.475696	0.207	0.429	1
FKBPL	0.400392	0.29721	0.207	0.429	1
PRXL2A	0.400392	1.53517	0.276	0.143	1
SOD3	0.400392	0.33167	0.207	0.429	1
MEX3D	0.402791	-0.811099	0.345	0.429	1
PSMB6	0.402791	1.70779	0.379	0.286	1
RPL10-PS3	0.402791	1.9513	0.379	0.286	1
SELENOK	0.402791	0.428238	0.31	0.571	1
SEC61A1	0.404464	0.872921	0.276	0.571	1
ABRACL	0.405888	-0.459665	0.138	0.286	1
CDK2AP2	0.405888	-0.495586	0.138	0.286	1
EXOC7	0.405888	-0.271477	0.138	0.286	1
FGFR1OP	0.405888	0.259834	0.138	0.286	1
HSDL2	0.405888	-0.678563	0.138	0.286	1
NDUFB5	0.405888	0.370001	0.138	0.286	1
SFPQ	0.405888	-0.873697	0.138	0.286	1
SPERTL	0.405888	-0.378545	0.138	0.286	1
TMEM132COS	0.405888	-0.31008	0.138	0.286	1
USP16	0.405888	-0.366143	0.138	0.286	1
ZBTB44	0.405888	-0.425842	0.138	0.286	1
ALDH1A1	0.412887	-0.3464	0.586	0.857	1
1700123L14RIK	0.418004	-0.274621	0.241	0.429	1
FRAT1	0.418004	-0.351666	0.241	0.429	1
MORN2	0.418004	-0.331118	0.241	0.429	1
MYL9	0.418004	-0.427427	0.241	0.429	1
SPAG4	0.418004	-0.258097	0.241	0.429	1
VPS4A	0.418004	-0.345153	0.241	0.429	1
WBP2	0.418038	-0.655697	0.172	0.286	1
MGP	0.419068	-0.624537	0.655	1	1
DYNLL2	0.42211	-0.509631	0.517	0.571	1
ITPR3OS	0.430484	0.443539	0.207	0.429	1
PAFAH1B2	0.430484	0.673314	0.207	0.429	1
PRDX1	0.430484	0.255693	0.207	0.429	1
SRSF5	0.430484	1.35012	0.276	0.143	1
TCEAL9	0.430484	1.42219	0.276	0.143	1
TEX30	0.430484	0.316987	0.207	0.429	1
TXNDC8	0.430484	0.271826	0.207	0.429	1
ZFAND6	0.430484	0.432769	0.207	0.429	1
MCRIP1	0.433029	-0.539399	0.276	0.429	1
ZFAND4	0.433029	-0.385928	0.276	0.429	1
CCDC136	0.436053	-0.319658	0.448	0.571	1
ABAT	0.441546	0.331764	0.138	0.286	1
ASB8	0.441546	0.31683	0.138	0.286	1
CEP170	0.441546	0.289745	0.138	0.286	1
CNTNAP5B	0.441546	0.368047	0.138	0.286	1
EPAS1	0.441546	0.344425	0.138	0.286	1
GEMIN7	0.441546	0.711942	0.138	0.286	1
ITM2C	0.441546	0.38749	0.138	0.286	1
MIF	0.441546	-0.375521	0.138	0.286	1
PABPC2	0.441546	-0.267618	0.138	0.286	1
PDAP1	0.441546	0.583999	0.138	0.286	1
PDPN	0.441546	0.525195	0.138	0.286	1
PLBD2	0.441546	0.285682	0.138	0.286	1
STPG3	0.441546	0.252475	0.138	0.286	1
SUGT1	0.441546	0.467949	0.138	0.286	1
USP47	0.441546	0.51083	0.138	0.286	1
WBP11	0.441546	0.449636	0.138	0.286	1
ZFP37	0.441546	0.29201	0.138	0.286	1
H2AL2A	0.445931	-0.736473	0.31	0.429	1
AK1	0.447691	-0.302204	0.241	0.429	1
FDX1	0.447691	0.33202	0.241	0.429	1
VASP	0.447691	-0.40087	0.241	0.429	1
ATP5A1	0.452061	-0.495272	0.172	0.286	1
IFT22	0.452061	-0.488146	0.172	0.286	1
RPS24	0.452906	0.254523	0.345	0.571	1
LRP1	0.45544	0.600199	0.379	0.714	1
REEP5	0.457067	0.334571	0.31	0.571	1
SPCS1	0.457067	0.371906	0.31	0.571	1
TSSK3	0.457067	0.567821	0.31	0.571	1
MANF	0.460273	1.38711	0.345	0.286	1
RPSA	0.460273	0.980252	0.276	0.571	1
TCF21	0.460273	1.34632	0.276	0.571	1
ADAM32	0.461848	1.19277	0.207	0.429	1
CRIP1	0.461848	0.57908	0.207	0.429	1
DPY30	0.461848	0.334197	0.207	0.429	1
KLF4	0.461848	1.02211	0.207	0.429	1
RPL18A	0.461848	1.21653	0.207	0.429	1
SLC3A2	0.461848	1.13489	0.276	0.143	1
TSN	0.461848	0.939786	0.207	0.429	1
CYPT1	0.462328	-0.491853	0.276	0.429	1
SPATA7	0.462328	-0.307306	0.276	0.429	1
RPS10-PS1	0.464008	1.6129	0.552	0.571	1
RPS15	0.464008	1.50964	0.552	0.571	1
PGAM2	0.468805	-0.344519	0.414	0.571	1
AIF1	0.47487	-0.662031	0.31	0.429	1
CD81	0.475095	1.76711	0.414	0.429	1
DRAP1	0.475095	2.55911	0.414	0.429	1
CUL3	0.47854	0.35606	0.241	0.429	1
MRPL54	0.47854	0.563521	0.241	0.429	1
PPP1CA	0.47854	0.415895	0.241	0.429	1
AKT1	0.478934	0.32971	0.138	0.286	1
CTBP1	0.478934	0.332741	0.138	0.286	1
DNAJB2	0.478934	0.838641	0.138	0.286	1
LPP	0.478934	0.463599	0.138	0.286	1
MARCH11	0.478934	0.611724	0.138	0.286	1
NOP9	0.478934	0.58606	0.138	0.286	1
NPM1	0.478934	0.740863	0.138	0.286	1
OST4	0.478934	0.6433	0.138	0.286	1
RABEPK	0.478934	0.718314	0.138	0.286	1
RETREG1	0.478934	0.422138	0.138	0.286	1
SELENOW	0.478934	0.338989	0.138	0.286	1
STAT6	0.478934	0.578308	0.138	0.286	1
SULT1A1	0.478934	0.714432	0.138	0.286	1
SYPL	0.478934	1.12357	0.138	0.286	1
TEX22	0.478934	0.273845	0.138	0.286	1
TEX43	0.478934	0.794115	0.138	0.286	1
TRIP6	0.478934	0.411554	0.138	0.286	1
CABS1	0.48085	-0.895769	0.483	0.571	1
EMP3	0.482385	0.279327	0.379	0.714	1
AKR1CL	0.485674	1.4111	0.379	0.286	1
SEM1	0.485674	0.39752	0.31	0.571	1
1700030J22RIK	0.487595	-0.65295	0.172	0.286	1
LRRC17	0.487595	-0.591672	0.172	0.286	1
CYP27A1	0.489717	2.35378	0.345	0.286	1
SLC16A7	0.489717	0.455686	0.276	0.571	1
MEIG1	0.48993	-0.391191	0.552	0.571	1
KNOP1	0.492414	-0.876206	0.207	0.286	1
IPO5	0.492702	0.317191	0.276	0.429	1
CRAT	0.494449	0.886143	0.207	0.429	1
EGR1	0.494449	1.55739	0.207	0.429	1
GAA	0.494449	1.76254	0.276	0.143	1
NFIA	0.494449	0.783945	0.276	0.143	1
PRSS55	0.494449	0.789467	0.207	0.429	1
TCTEX1D1	0.494449	0.623033	0.276	0.143	1
WDFY1	0.494449	0.993465	0.207	0.429	1
NUDT4	0.496175	-0.781145	0.414	0.571	1
HMGCS2	0.499033	0.665136	0.552	0.429	1
TSSK2	0.503129	-0.672461	0.414	0.429	1
RPS21	0.504811	-0.620831	0.31	0.429	1
BCL2L14	0.50951	1.0541	0.345	0.571	1
MICOS13	0.50951	0.372107	0.345	0.571	1
GSTO2	0.510516	0.366193	0.241	0.429	1
MORN3	0.510516	0.273838	0.241	0.429	1
EIF5	0.515224	-0.602877	0.345	0.429	1
ADAMTS5	0.516298	0.567451	0.414	0.714	1
1700010I14RIK	0.517987	0.513745	0.138	0.286	1
1700030C12RIK	0.517987	0.760163	0.138	0.286	1
ALKBH3	0.517987	0.839941	0.138	0.286	1
COMMD1	0.517987	0.622172	0.138	0.286	1
CPEB3	0.517987	0.286661	0.138	0.286	1
DCAF12	0.517987	0.277521	0.138	0.286	1
DNAJB9	0.517987	0.360583	0.138	0.286	1
ECE1	0.517987	0.505043	0.138	0.286	1
FAM81B	0.517987	0.586974	0.138	0.286	1
GALM	0.517987	0.797863	0.138	0.286	1
GAS6	0.517987	0.98334	0.138	0.286	1
IMP3	0.517987	1.02218	0.138	0.286	1
LDHAL6B	0.517987	1.17471	0.138	0.286	1
MARCH5	0.517987	0.377752	0.138	0.286	1
MXRA8	0.517987	0.835538	0.138	0.286	1
OSBP	0.517987	0.991456	0.138	0.286	1
PNPLA2	0.517987	0.647608	0.138	0.286	1
POM121	0.517987	0.934828	0.138	0.286	1
PPA2	0.517987	0.473979	0.138	0.286	1
RANBP9	0.517987	0.497151	0.138	0.286	1
RIC8A	0.517987	1.03096	0.138	0.286	1
SELENOS	0.517987	1.03837	0.138	0.286	1
TLE3	0.517987	0.529585	0.138	0.286	1
UBA52	0.517987	0.675961	0.138	0.286	1
WDR38	0.517987	0.398303	0.138	0.286	1
WSB2	0.517987	0.823165	0.138	0.286	1
RPLP0	0.518	1.09316	0.655	1	1
RPS3	0.523133	0.946205	0.621	0.571	1
1700042G07RIK	0.524219	-0.564561	0.379	0.429	1
NR1H2	0.524585	0.325339	0.172	0.286	1
TRPC4AP	0.524585	-0.441202	0.172	0.286	1
CTAG2	0.528242	0.608869	0.276	0.143	1
PWWP3A	0.528242	0.753412	0.276	0.143	1
UNC50	0.528242	0.474773	0.276	0.143	1
CALR	0.532012	1.71748	0.414	0.429	1
GM10275	0.532012	1.84495	0.414	0.429	1
HILS1	0.533673	-0.391049	0.552	0.714	1
DNAJB14	0.543575	0.769799	0.241	0.429	1
MLLT11	0.543575	0.585674	0.241	0.429	1
UFD1	0.543575	0.657691	0.241	0.429	1
MPC2	0.544029	-0.411119	0.552	0.571	1
FAM71E1	0.544653	-0.267986	0.448	0.571	1
RPL32	0.547352	0.54282	0.793	0.857	1
EEF1A1	0.550288	-0.25444	0.552	0.857	1
NDN	0.551521	1.09605	0.345	0.286	1
LDHA	0.561713	1.46611	0.414	0.429	1
1700067P10RIK	0.562961	0.587089	0.172	0.286	1
CDK16	0.562961	-0.445645	0.172	0.286	1
TTLL10	0.562961	0.613441	0.172	0.286	1
ZWINT	0.562961	-0.260135	0.172	0.286	1
PEBP1	0.564121	0.78992	0.586	0.714	1
1700031M16RIK	0.564183	-0.573937	0.207	0.286	1
CDV3	0.567551	-0.331084	0.31	0.429	1
CSDE1	0.569613	0.448932	0.345	0.571	1
HSPA1L	0.573761	-0.447681	0.448	0.571	1
ATP5H	0.577005	-0.469647	0.345	0.429	1
BB014433	0.577005	0.689139	0.31	0.571	1
CSNK2B	0.577005	0.27875	0.345	0.429	1
PRR30	0.577005	-0.500306	0.345	0.429	1
CD164	0.577665	0.357895	0.241	0.429	1
PRDX4	0.577665	0.430506	0.241	0.429	1
VAPA	0.577665	0.650352	0.241	0.429	1
1700003F12RIK	0.57812	0.495706	0.621	0.571	1
CNBP	0.589878	1.81092	0.31	0.286	1
LAMB1	0.589878	2.8744	0.31	0.286	1
MRFAP1	0.601865	-0.637485	0.207	0.286	1
COL15A1	0.602642	0.882345	0.172	0.286	1
CTSZ	0.602642	-0.260671	0.172	0.286	1
DNAJC9	0.602642	1.06659	0.172	0.286	1
OS9	0.602642	0.287676	0.172	0.286	1
PLEC	0.602642	0.675706	0.172	0.286	1
ZBTB4	0.602642	0.374741	0.172	0.286	1
TFAM	0.609152	-0.542416	0.345	0.429	1
DCTN2	0.61273	1.00393	0.241	0.429	1
RPS15A	0.61273	1.21638	0.241	0.429	1
SMIM14	0.61273	0.716598	0.241	0.429	1
USP15	0.61273	0.450095	0.241	0.429	1
YPEL1	0.61273	0.963428	0.241	0.429	1
SLC25A3	0.616803	1.68188	0.379	0.429	1
FTL1	0.623411	0.27663	0.379	0.571	1
GM9843	0.623411	0.597533	0.379	0.571	1
CEP85L	0.624125	0.393134	0.276	0.429	1
CSF1	0.624125	2.87125	0.31	0.286	1
LLCFC1	0.624125	1.32307	0.31	0.286	1
YWHAB	0.624125	1.34972	0.31	0.286	1
EIF1	0.632905	0.426958	0.345	0.571	1
CHN2	0.634089	-0.327052	0.448	0.571	1
OTUB2	0.634089	-0.254888	0.448	0.571	1
TBPL1	0.6362	-0.731576	0.276	0.143	1
AKR1B8	0.640641	-0.400813	0.207	0.286	1
GM128	0.640641	-0.874336	0.207	0.286	1
RPS10	0.642072	0.765764	0.31	0.571	1
[truncated: 277 more rows]

## Sheet: DGE_CL9
Columna1	p_val	avg_log2FC	pct.1	pct.2	p_val_adj
PEBP1	0.000903654	-4.03389	0	0.7	1
GSTM5	0.000937558	-1.97543	0.2	1	1
ST6GALNAC2	0.00128279	-2.1516	0.4	0.9	1
SRSF11	0.00308671	3.53204	0.5	0.05	1
CSDE1	0.00312132	-2.63214	0	0.6	1
CYLC2	0.00312132	-3.46636	0	0.6	1
UBL4B	0.00312132	-2.77599	0	0.6	1
RTCA	0.00327785	2.32967	0.4	0	1
ACOT7	0.00329505	-2.36352	0.1	0.7	1
GM9999	0.00356706	-1.80654	0.1	0.8	1
BC106175	0.00357961	-3.1404	0.1	0.65	1
1700009N14RIK	0.00412792	-2.75299	0.2	0.75	1
CCDC54	0.00551509	-2.75668	0	0.55	1
HASPIN	0.00551509	-2.81028	0	0.55	1
LRRC8B	0.00551509	-2.78776	0	0.55	1
TXNDC2	0.00551509	-2.99153	0	0.55	1
SMCP	0.00594395	-2.37924	0.7	1	1
TENT5C	0.00594682	-2.33188	0.1	0.7	1
OAZ3	0.00647602	-1.96046	0.3	1	1
4930453N24RIK	0.00697782	-1.68395	0.5	0.8	1
NT5C1B	0.00711281	-1.13519	0.1	0.75	1
MT-ND4	0.00765182	1.94048	0.8	0.6	1
PDCD4	0.00827881	2.94158	0.5	0.1	1
DNAJC5B	0.00945242	-2.33055	0	0.5	1
ERICH3	0.00945242	-2.41758	0	0.5	1
FAM243	0.00945242	-2.58355	0	0.5	1
FXR1	0.00945242	-2.99235	0	0.5	1
PWWP2B	0.00945242	-2.94891	0	0.5	1
CCDC91	0.00991638	-2.31241	0.1	0.65	1
ELOB	0.00991638	-2.08583	0.1	0.65	1
HSPB9	0.0103886	-1.69586	0.1	0.7	1
NABP1	0.0106794	-2.3218	0.1	0.6	1
TUBB4B	0.0118831	-1.26927	0.1	0.7	1
PSMF1	0.0122663	-2.72739	0.1	0.6	1
SPATA20	0.0123813	-1.50169	0.2	0.75	1
DCUN1D5	0.0126961	3.55941	0.3	0	1
GM16845	0.0126961	2.74345	0.3	0	1
GPN1	0.0126961	2.78455	0.3	0	1
TMEM216	0.0126961	2.40649	0.3	0	1
ODF2	0.0128907	-1.2053	0.7	1	1
SLC16A7	0.0130048	-2.65596	0.1	0.55	1
MT-ND1	0.01302	1.81591	0.7	0.35	1
ODF1	0.0133261	-2.14688	0.4	0.85	1
CFAP53	0.0133933	2.95275	0.4	0.05	1
GSTM1	0.0133933	3.89401	0.4	0.05	1
PCBP3	0.0133933	2.22242	0.4	0.05	1
HSPA5	0.0137983	2.13473	0.5	0.1	1
ODF3	0.0140587	-2.26103	0.1	0.6	1
1700027A15RIK	0.014839	-1.97477	0.2	0.7	1
1700016P04RIK	0.0157535	-2.37702	0	0.45	1
ACTE1	0.0157535	-2.81316	0	0.45	1
EIF4E	0.0157535	-2.80663	0	0.45	1
LGALS8	0.0157535	-2.21453	0	0.45	1
NAA38	0.0157535	-2.03617	0	0.45	1
SLC6A21	0.0157535	-2.32247	0	0.45	1
2610318N02RIK	0.015983	-1.70131	0.2	0.75	1
ZFAND3	0.0160784	-2.04246	0.1	0.6	1
SPATA19	0.0169535	-1.57745	0.1	0.65	1
1700024P04RIK	0.0192858	-1.12026	0.1	0.65	1
AGPAT3	0.0192858	-1.12101	0.1	0.65	1
PTGDS	0.0194069	3.06115	0.4	0.05	1
ISG20L2	0.0195632	-2.09316	0.1	0.55	1
LELP1	0.0195632	-2.75644	0.1	0.55	1
RNF38	0.0195632	-1.941	0.1	0.55	1
TCP11	0.0197228	-1.44656	0.4	0.9	1
1700003E16RIK	0.0204754	-1.44385	0.2	0.75	1
SPERT	0.0216148	-1.32509	0.2	0.7	1
SPA17	0.0221859	-1.2853	0.4	0.9	1
4933402J07RIK	0.0223159	-1.8755	0.1	0.55	1
REEP6	0.0225784	-2.37135	0.2	0.65	1
RNF138	0.022611	-1.71384	0.5	0.9	1
PRM2	0.0234544	-1.29262	0.8	1	1
PGAM2	0.0237441	-1.91174	0.1	0.6	1
1700030C12RIK	0.0255949	-2.41346	0	0.4	1
1700109H08RIK	0.0255949	-2.12837	0	0.4	1
ACSBG2	0.0255949	-1.93699	0	0.4	1
ACTL7B	0.0255949	-2.68669	0	0.4	1
BPIFA3	0.0255949	-2.18503	0	0.4	1
CDRT4	0.0255949	-2.43516	0	0.4	1
CEP85L	0.0255949	-2.15331	0	0.4	1
CHPT1	0.0255949	-2.65895	0	0.4	1
GM36423	0.0255949	-2.27803	0	0.4	1
GM6760	0.0255949	-1.94534	0	0.4	1
GMFB	0.0255949	-2.31912	0	0.4	1
GPI1	0.0255949	-2.54695	0	0.4	1
PKM	0.0255949	-1.76076	0	0.4	1
PPP1R32	0.0255949	-2.46442	0	0.4	1
RNF19A	0.0255949	-2.29567	0	0.4	1
SPATA16	0.0255949	-2.38881	0	0.4	1
SPEM2	0.0255949	-2.88118	0	0.4	1
STPG3	0.0255949	-2.01134	0	0.4	1
TEX21	0.0255949	-2.38899	0	0.4	1
TTC39D	0.0255949	-2.36017	0	0.4	1
UBE2F	0.0255949	-2.18975	0	0.4	1
CRELD2	0.02675	2.11661	0.6	0.25	1
MS4A14	0.02675	-2.29209	0.1	0.5	1
KLHL10	0.0269241	-1.7262	0.1	0.6	1
AVEN	0.0288447	-1.68656	0.1	0.55	1
SOX5	0.0288447	-1.88259	0.1	0.55	1
TSKS	0.0288447	-1.53874	0.1	0.55	1
HMGB4	0.0292689	-0.845987	0.2	0.75	1
1700029H14RIK	0.0304653	-1.29831	0.1	0.6	1
EID3	0.0304653	-0.960803	0.1	0.6	1
SPATA3	0.0309392	-1.41997	0.2	0.7	1
CABS1	0.0335811	-2.00472	0.2	0.6	1
CSNK1G2	0.0335811	-2.1447	0.2	0.6	1
1700037H04RIK	0.0343994	-1.11665	0.1	0.6	1
CDC34	0.0343994	-0.961976	0.1	0.6	1
ACTRT2	0.034575	-2.19027	0.1	0.5	1
CCDC182	0.0349401	2.63751	0.4	0.1	1
GLT8D1	0.0349401	2.58089	0.4	0.1	1
OSBP2	0.0364016	-1.64312	0.2	0.65	1
1700019D03RIK	0.0364962	-1.4194	0.3	0.75	1
PABPC1	0.0364962	-1.20596	0.3	0.75	1
DNAJB3	0.0367757	-2.06283	0.3	0.65	1
PGK 2.00	0.0367922	-1.87883	0.3	0.7	1
DUSP13	0.0369554	-1.32559	0.1	0.55	1
KIF2B	0.0369554	-1.78575	0.1	0.55	1
PFDN5	0.0369554	-1.2839	0.1	0.55	1
SVIP	0.0369554	-1.42534	0.1	0.55	1
4930471G03RIK	0.0391717	-1.87452	0.1	0.5	1
GHITM	0.0391717	-2.09939	0.1	0.5	1
2810408A11RIK	0.0406467	-2.1663	0	0.35	1
4930518J20RIK	0.0406467	-2.42226	0	0.35	1
ALDOART1	0.0406467	-1.92964	0	0.35	1
ASNS	0.0406467	-2.07435	0	0.35	1
ASNSD1	0.0406467	-2.39898	0	0.35	1
AXDND1	0.0406467	-1.86935	0	0.35	1
BC048507	0.0406467	-1.73695	0	0.35	1
CCDC7A	0.0406467	-3.03117	0	0.35	1
CEP112	0.0406467	-1.99871	0	0.35	1
CUX1	0.0406467	-1.97506	0	0.35	1
DPEP3	0.0406467	-1.79652	0	0.35	1
DPY30	0.0406467	-1.83969	0	0.35	1
EIF3K	0.0406467	-2.17762	0	0.35	1
EYA4	0.0406467	-1.984	0	0.35	1
GM16541	0.0406467	-2.17695	0	0.35	1
LEMD1	0.0406467	-2.0733	0	0.35	1
LIN7A	0.0406467	-1.96083	0	0.35	1
LRRC28	0.0406467	-2.07099	0	0.35	1
MAP2K7	0.0406467	-1.69687	0	0.35	1
MORF4L1	0.0406467	-2.00377	0	0.35	1
MS4A13	0.0406467	-1.90489	0	0.35	1
NDUFV2	0.0406467	-1.87012	0	0.35	1
OSBPL9	0.0406467	-1.65847	0	0.35	1
OSGIN1	0.0406467	-2.40149	0	0.35	1
PDZD8	0.0406467	-2.58225	0	0.35	1
PPM1G	0.0406467	-2.53767	0	0.35	1
PRKAR2A	0.0406467	-2.13249	0	0.35	1
PSMA6	0.0406467	-2.10178	0	0.35	1
ROGDI	0.0406467	-1.99534	0	0.35	1
TEX36	0.0406467	-2.33163	0	0.35	1
TEX38	0.0406467	-2.13177	0	0.35	1
UBXN11	0.0406467	-2.17853	0	0.35	1
ZNRD1AS	0.0406467	-1.85087	0	0.35	1
CPLANE1	0.0407471	2.0838	0.4	0.1	1
HSBP1	0.0433105	1.23481	0.8	0.7	1
HERPUD1	0.0442774	-1.93644	0.1	0.5	1
PIAS1	0.0442774	-1.30508	0.1	0.5	1
MT-CYTB	0.0454541	1.90399	0.7	0.55	1
ELOC	0.0463373	-1.6192	0.1	0.45	1
TPI1	0.0463373	-1.79036	0.1	0.45	1
LRRC57	0.0475013	-1.7318	0.2	0.6	1
CST8	0.0499336	-1.87683	0.1	0.5	1
FGFR1OP2	0.0499336	-1.62249	0.1	0.5	1
PDZK1	0.0499336	-1.5577	0.1	0.5	1
1700074P13RIK	0.0510153	-0.873882	0.2	0.65	1
ATP1B3	0.0510153	-1.59515	0.2	0.65	1
BAG1	0.0510153	-2.01927	0.2	0.65	1
FSCB	0.0510153	-1.10973	0.2	0.65	1
TSSK6	0.0511299	-2.05546	0.3	0.7	1
1700031M16RIK	0.0527162	-0.642701	0.1	0.55	1
ACTR10	0.0527162	-1.03353	0.1	0.55	1
AKAP1	0.0527162	-0.872137	0.1	0.55	1
PEBP4	0.0527162	-0.771078	0.1	0.55	1
1110004F10RIK	0.0529344	2.66427	0.3	0.05	1
1700001F09RIK	0.0529344	2.6061	0.3	0.05	1
APOE	0.0529344	2.55967	0.3	0.05	1
DAPP1	0.0529344	2.87195	0.3	0.05	1
DDX17	0.0529344	3.13736	0.3	0.05	1
ERICH6	0.0529344	2.90688	0.3	0.05	1
FUT8	0.0529344	1.66061	0.3	0.05	1
HYDIN	0.0529344	1.73995	0.3	0.05	1
NUPL2	0.0529344	2.89693	0.3	0.05	1
PPA2	0.0529344	2.17906	0.3	0.05	1
TMEM67	0.0529344	3.24062	0.3	0.05	1
RPL41	0.0531072	-1.48337	0.2	0.6	1
MPC2	0.0568456	-1.09455	0.3	0.7	1
PRM3	0.0568456	-1.3022	0.3	0.7	1
DCUN1D1	0.0590999	-1.93931	0.1	0.45	1
HK1	0.0592553	-1.27767	0.2	0.6	1
SPESP1	0.061177	2.10309	0.6	0.35	1
CCDC60	0.0612101	1.22411	0.5	0.2	1
DBIL5	0.0621444	-1.56184	0.5	0.85	1
SPATA18	0.0625004	-2.58117	0.2	0.5	1
AARD	0.0627421	2.08993	0.3	0.05	1
AZI2	0.0627421	2.15258	0.3	0.05	1
GM50402	0.0627421	2.09836	0.3	0.05	1
ORAI3	0.0627421	1.93143	0.3	0.05	1
SLC22A15	0.0627421	1.86093	0.3	0.05	1
4933411K16RIK	0.0632671	-1.27432	0.2	0.65	1
1700008J07RIK	0.0632792	-1.70522	0	0.3	1
1700011L22RIK	0.0632792	-1.64368	0	0.3	1
1700012B09RIK	0.0632792	-1.93531	0	0.3	1
1700100L14RIK	0.0632792	-1.3239	0	0.3	1
4921507P07RIK	0.0632792	-2.27529	0	0.3	1
4930505A04RIK	0.0632792	-2.30238	0	0.3	1
4930558C23RIK	0.0632792	-1.62665	0	0.3	1
4930584F24RIK	0.0632792	-1.64518	0	0.3	1
5031439G07RIK	0.0632792	-2.15854	0	0.3	1
ADAM18	0.0632792	-1.86926	0	0.3	1
ARID1A	0.0632792	-2.00666	0	0.3	1
ARMH2	0.0632792	-2.07819	0	0.3	1
BTBD1	0.0632792	-1.42938	0	0.3	1
BTG1	0.0632792	-2.09022	0	0.3	1
CAB39L	0.0632792	-1.43676	0	0.3	1
CCDC65	0.0632792	-2.09929	0	0.3	1
CEP128	0.0632792	-1.95145	0	0.3	1
CLMN	0.0632792	-2.14137	0	0.3	1
[truncated: 842 more rows]

## Sheet: DGE _S'gonia-S'cytes
Genes	p_val	avg_log2FC	pct.1	pct.2	p_val_adj
[truncated: 3,513 more rows]

[truncated: 10 more sheets: DGE_S'cytes-RoundStds, DGE_Early-RoundStds, DGE_Mid-RoundStds, DGE_Late-RoundStds, GO term_pvalue, GSEA-report_S'gonia-S'cytes, GSEA-report_S'cytes-RoundStds, GSEA-report Early_RoundStds, GSEA-report Mid_RoundStds, GSEA-report Late_RoundStds]
